# Supplementary material for: The SKBR3 cell-membrane proteome reveals telltales of aberrant cancer cell proliferation and targets for precision medicine applications
Source: Sci Rep. 2022 Jun 27;12:10847. doi: 10.1038/s41598-022-14418-0 (PMC9237123; doi:10.1038/s41598-022-14418-0)
Supplement: Supplementary file 1 — Supplementary Information 1. [file 41598_2022_14418_MOESM1_ESM.xlsx]

## Sheet: Sheet1
The SKBR3 Cell-Membrane Proteome Reveals Telltales of Aberrant Cancer Cell Proliferation and Targets for Precision Medicine Applications
Arba Karcini and Iulia M. Lazar*
Virginia Tech, Blacksburg, VA

## Sheet: DB
UniProt_060719	Gene name	Description	UniProt	HPA_Cell Atlas	Literature
O75575	CRCP	RPC9_HUMAN DNA-directed RNA polymerase III subunit RPC9 OS=Homo sapiens OX=9606 GN=CRCP PE=1 SV=1	O75575
Q96AT9	RPE	RPE_HUMAN Ribulose-phosphate 3-epimerase OS=Homo sapiens OX=9606 GN=RPE PE=1 SV=1		RPE
P18077	RPL35A	RL35A_HUMAN 60S ribosomal protein L35a OS=Homo sapiens OX=9606 GN=RPL35A PE=1 SV=2			P18077
Q9NSD7	RXFP3	RL3R1_HUMAN Relaxin-3 receptor 1 OS=Homo sapiens OX=9606 GN=RXFP3 PE=1 SV=1	Q9NSD7		Q9NSD7
Q8TDU9	RXFP4	RL3R2_HUMAN Relaxin-3 receptor 2 OS=Homo sapiens OX=9606 GN=RXFP4 PE=1 SV=1	Q8TDU9		Q8TDU9
Q969Q0	RPL36AL	RL36L_HUMAN 60S ribosomal protein L36a-like OS=Homo sapiens OX=9606 GN=RPL36AL PE=1 SV=3		RPL36AL
Q9H9J2	MRPL44	RM44_HUMAN 39S ribosomal protein L44, mitochondrial OS=Homo sapiens OX=9606 GN=MRPL44 PE=1 SV=1		MRPL44
P83881	RPL36A	RL36A_HUMAN 60S ribosomal protein L36a OS=Homo sapiens OX=9606 GN=RPL36A PE=1 SV=2		RPL36A
P46779	RPL28	RL28_HUMAN 60S ribosomal protein L28 OS=Homo sapiens OX=9606 GN=RPL28 PE=1 SV=3			P46779
Q16518	RPE65	RPE65_HUMAN Retinoid isomerohydrolase OS=Homo sapiens OX=9606 GN=RPE65 PE=1 SV=3	Q16518
Q2QD12	RPEL1	RPEL1_HUMAN Ribulose-phosphate 3-epimerase-like protein 1 OS=Homo sapiens OX=9606 GN=RPEL1 PE=2 SV=1		RPEL1
P61513	RPL37A	RL37A_HUMAN 60S ribosomal protein L37a OS=Homo sapiens OX=9606 GN=RPL37A PE=1 SV=2			P61513
P39023	RPL3	RL3_HUMAN 60S ribosomal protein L3 OS=Homo sapiens OX=9606 GN=RPL3 PE=1 SV=2			P39023
P62987	UBA52	RL40_HUMAN Ubiquitin-60S ribosomal protein L40 OS=Homo sapiens OX=9606 GN=UBA52 PE=1 SV=2		UBA52
P05387	RPLP2	RLA2_HUMAN 60S acidic ribosomal protein P2 OS=Homo sapiens OX=9606 GN=RPLP2 PE=1 SV=1			P05387
Q8IWN7	RP1L1	RP1L1_HUMAN Retinitis pigmentosa 1-like 1 protein OS=Homo sapiens OX=9606 GN=RP1L1 PE=1 SV=5	Q8IWN7
A6NIZ1		RP1BL_HUMAN Ras-related protein Rap-1b-like protein OS=Homo sapiens OX=9606 PE=2 SV=1	A6NIZ1
P47736	RAP1GAP	RPGP1_HUMAN Rap1 GTPase-activating protein 1 OS=Homo sapiens OX=9606 GN=RAP1GAP PE=1 SV=2	P47736
Q8NC42	RNF149	RN149_HUMAN E3 ubiquitin-protein ligase RNF149 OS=Homo sapiens OX=9606 GN=RNF149 PE=2 SV=2		RNF149	Q8NC42
P61587	RND3	RND3_HUMAN Rho-related GTP-binding protein RhoE OS=Homo sapiens OX=9606 GN=RND3 PE=1 SV=1	P61587
Q96EP0	RNF31	RNF31_HUMAN E3 ubiquitin-protein ligase RNF31 OS=Homo sapiens OX=9606 GN=RNF31 PE=1 SV=1			Q96EP0
Q9Y6G3	MRPL42	RM42_HUMAN 39S ribosomal protein L42, mitochondrial OS=Homo sapiens OX=9606 GN=MRPL42 PE=1 SV=1		MRPL42
O94763	URI1	RMP_HUMAN Unconventional prefoldin RPB5 interactor 1 OS=Homo sapiens OX=9606 GN=URI1 PE=1 SV=3	O94763
Q9NTX7	RNF146	RN146_HUMAN E3 ubiquitin-protein ligase RNF146 OS=Homo sapiens OX=9606 GN=RNF146 PE=1 SV=1		RNF146
Q969K3	RNF34	RNF34_HUMAN E3 ubiquitin-protein ligase RNF34 OS=Homo sapiens OX=9606 GN=RNF34 PE=1 SV=1	Q969K3
Q9ULK6	RNF150	RN150_HUMAN RING finger protein 150 OS=Homo sapiens OX=9606 GN=RNF150 PE=2 SV=2			Q9ULK6
Q9ULX5	RNF112	RN112_HUMAN RING finger protein 112 OS=Homo sapiens OX=9606 GN=RNF112 PE=1 SV=2	Q9ULX5
Q6ZSG1	RNF165	RN165_HUMAN E3 ubiquitin-protein ligase RNF165 OS=Homo sapiens OX=9606 GN=RNF165 PE=1 SV=1		RNF165
Q96A37	RNF166	RN166_HUMAN RING finger protein 166 OS=Homo sapiens OX=9606 GN=RNF166 PE=1 SV=1		RNF166
Q96MT1	RNF145	RN145_HUMAN RING finger protein 145 OS=Homo sapiens OX=9606 GN=RNF145 PE=2 SV=2		RNF145
O43567	RNF13	RNF13_HUMAN E3 ubiquitin-protein ligase RNF13 OS=Homo sapiens OX=9606 GN=RNF13 PE=1 SV=1			O43567
Q5M7Z0	RNFT1	RNFT1_HUMAN E3 ubiquitin-protein ligase RNFT1 OS=Homo sapiens OX=9606 GN=RNFT1 PE=1 SV=2			Q5M7Z0
Q01974	ROR2	ROR2_HUMAN Tyrosine-protein kinase transmembrane receptor ROR2 OS=Homo sapiens OX=9606 GN=ROR2 PE=1 SV=2	Q01974		Q01974
P32969	RPL9	RL9_HUMAN 60S ribosomal protein L9 OS=Homo sapiens OX=9606 GN=RPL9 PE=1 SV=1			P32969
Q9Y508	RNF114	RN114_HUMAN E3 ubiquitin-protein ligase RNF114 OS=Homo sapiens OX=9606 GN=RNF114 PE=1 SV=1		RNF114
P08922	ROS1	ROS1_HUMAN Proto-oncogene tyrosine-protein kinase ROS OS=Homo sapiens OX=9606 GN=ROS1 PE=1 SV=3	P08922		P08922
Q9H6Y7	RNF167	RN167_HUMAN E3 ubiquitin-protein ligase RNF167 OS=Homo sapiens OX=9606 GN=RNF167 PE=1 SV=1			Q9H6Y7
Q68DV7	RNF43	RNF43_HUMAN E3 ubiquitin-protein ligase RNF43 OS=Homo sapiens OX=9606 GN=RNF43 PE=1 SV=1	Q68DV7		Q68DV7
Q9H2S5	RNF39	RNF39_HUMAN RING finger protein 39 OS=Homo sapiens OX=9606 GN=RNF39 PE=2 SV=2		RNF39
Q92730	RND1	RND1_HUMAN Rho-related GTP-binding protein Rho6 OS=Homo sapiens OX=9606 GN=RND1 PE=1 SV=1	Q92730	RND1
Q9Y2J0	RPH3A	RP3A_HUMAN Rabphilin-3A OS=Homo sapiens OX=9606 GN=RPH3A PE=1 SV=1	Q9Y2J0
P46776	RPL27A	RL27A_HUMAN 60S ribosomal protein L27a OS=Homo sapiens OX=9606 GN=RPL27A PE=1 SV=2			P46776
P18621	RPL17	RL17_HUMAN 60S ribosomal protein L17 OS=Homo sapiens OX=9606 GN=RPL17 PE=1 SV=3			P18621
Q01973	ROR1	ROR1_HUMAN Inactive tyrosine-protein kinase transmembrane receptor ROR1 OS=Homo sapiens OX=9606 GN=ROR1 PE=1 SV=2	Q01973		Q01973
P46778	RPL21	RL21_HUMAN 60S ribosomal protein L21 OS=Homo sapiens OX=9606 GN=RPL21 PE=1 SV=2			P46778
Q03395	ROM1	ROM1_HUMAN Rod outer segment membrane protein 1 OS=Homo sapiens OX=9606 GN=ROM1 PE=1 SV=2	Q03395	ROM1
P84098	RPL19	RL19_HUMAN 60S ribosomal protein L19 OS=Homo sapiens OX=9606 GN=RPL19 PE=1 SV=1			P84098
O43665	RGS10	RGS10_HUMAN Regulator of G-protein signaling 10 OS=Homo sapiens OX=9606 GN=RGS10 PE=1 SV=3		RGS10	O43665
Q15669	RHOH	RHOH_HUMAN Rho-related GTP-binding protein RhoH OS=Homo sapiens OX=9606 GN=RHOH PE=1 SV=1	Q15669
Q86UR5	RIMS1	RIMS1_HUMAN Regulating synaptic membrane exocytosis protein 1 OS=Homo sapiens OX=9606 GN=RIMS1 PE=1 SV=1	Q86UR5
Q07020	RPL18	RL18_HUMAN 60S ribosomal protein L18 OS=Homo sapiens OX=9606 GN=RPL18 PE=1 SV=2			Q07020
P61313	RPL15	RL15_HUMAN 60S ribosomal protein L15 OS=Homo sapiens OX=9606 GN=RPL15 PE=1 SV=2			P61313
O76021	RSL1D1	RL1D1_HUMAN Ribosomal L1 domain-containing protein 1 OS=Homo sapiens OX=9606 GN=RSL1D1 PE=1 SV=3			O76021
Q04912	MST1R	RON_HUMAN Macrophage-stimulating protein receptor OS=Homo sapiens OX=9606 GN=MST1R PE=1 SV=3	Q04912		Q04912
P56715	RP1	RP1_HUMAN Oxygen-regulated protein 1 OS=Homo sapiens OX=9606 GN=RP1 PE=1 SV=1	P56715
P04843	RPN1	RPN1_HUMAN Dolichyl-diphosphooligosaccharide--protein glycosyltransferase subunit 1 OS=Homo sapiens OX=9606 GN=RPN1 PE=1 SV=1			P04843
P04844	RPN2	RPN2_HUMAN Dolichyl-diphosphooligosaccharide--protein glycosyltransferase subunit 2 OS=Homo sapiens OX=9606 GN=RPN2 PE=1 SV=3			P04844
P62910	RPL32	RL32_HUMAN 60S ribosomal protein L32 OS=Homo sapiens OX=9606 GN=RPL32 PE=1 SV=2			P62910
P42766	RPL35	RL35_HUMAN 60S ribosomal protein L35 OS=Homo sapiens OX=9606 GN=RPL35 PE=1 SV=2			P42766
Q9H2W6	MRPL46	RM46_HUMAN 39S ribosomal protein L46, mitochondrial OS=Homo sapiens OX=9606 GN=MRPL46 PE=1 SV=1		MRPL46
O75116	ROCK2	ROCK2_HUMAN Rho-associated protein kinase 2 OS=Homo sapiens OX=9606 GN=ROCK2 PE=1 SV=4	O75116		O75116
Q8WZA2	RAPGEF4	RPGF4_HUMAN Rap guanine nucleotide exchange factor 4 OS=Homo sapiens OX=9606 GN=RAPGEF4 PE=1 SV=1	Q8WZA2
Q92834	RPGR	RPGR_HUMAN X-linked retinitis pigmentosa GTPase regulator OS=Homo sapiens OX=9606 GN=RPGR PE=1 SV=2	Q92834
P49247	RPIA	RPIA_HUMAN Ribose-5-phosphate isomerase OS=Homo sapiens OX=9606 GN=RPIA PE=1 SV=3		RPIA
P62070	RRAS2	RRAS2_HUMAN Ras-related protein R-Ras2 OS=Homo sapiens OX=9606 GN=RRAS2 PE=1 SV=1	P62070		P62070
P10301	RRAS	RRAS_HUMAN Ras-related protein R-Ras OS=Homo sapiens OX=9606 GN=RRAS PE=1 SV=1	P10301		P10301
Q8WXG1	RSAD2	RSAD2_HUMAN Radical S-adenosyl methionine domain-containing protein 2 OS=Homo sapiens OX=9606 GN=RSAD2 PE=1 SV=1	Q8WXG1
Q86UC2	RSPH3	RSPH3_HUMAN Radial spoke head protein 3 homolog OS=Homo sapiens OX=9606 GN=RSPH3 PE=1 SV=1	Q86UC2	RSPH3
Q92737	RASL10A	RSLAA_HUMAN Ras-like protein family member 10A OS=Homo sapiens OX=9606 GN=RASL10A PE=1 SV=1	Q92737
Q96S79	RASL10B	RSLAB_HUMAN Ras-like protein family member 10B OS=Homo sapiens OX=9606 GN=RASL10B PE=2 SV=1	Q96S79
Q92681	RSC1A1	RSCA1_HUMAN Regulatory solute carrier protein family 1 member 1 OS=Homo sapiens OX=9606 GN=RSC1A1 PE=2 SV=1	Q92681	RSC1A1
Q9H1X1	RSPH9	RSPH9_HUMAN Radial spoke head protein 9 homolog OS=Homo sapiens OX=9606 GN=RSPH9 PE=1 SV=1	Q9H1X1
P08865	RPSA	RSSA_HUMAN 40S ribosomal protein SA OS=Homo sapiens OX=9606 GN=RPSA PE=1 SV=4	P08865	RPSA	P08865
P0DPB3	SCHIP1	SCHI1_HUMAN Schwannomin-interacting protein 1 OS=Homo sapiens OX=9606 GN=SCHIP1 PE=1 SV=1		SCHIP1
P21453	S1PR1	S1PR1_HUMAN Sphingosine 1-phosphate receptor 1 OS=Homo sapiens OX=9606 GN=S1PR1 PE=1 SV=2	P21453		P21453
P60903	S100A10	S10AA_HUMAN Protein S100-A10 OS=Homo sapiens OX=9606 GN=S100A10 PE=1 SV=2			P60903
Q8IWY4	SCUBE1	SCUB1_HUMAN Signal peptide, CUB and EGF-like domain-containing protein 1 OS=Homo sapiens OX=9606 GN=SCUBE1 PE=1 SV=3	Q8IWY4
Q6PIS1	SLC23A3	S23A3_HUMAN Solute carrier family 23 member 3 OS=Homo sapiens OX=9606 GN=SLC23A3 PE=2 SV=2		SLC23A3
Q9H228	S1PR5	S1PR5_HUMAN Sphingosine 1-phosphate receptor 5 OS=Homo sapiens OX=9606 GN=S1PR5 PE=2 SV=1	Q9H228		Q9H228
P51170	SCNN1G	SCNNG_HUMAN Amiloride-sensitive sodium channel subunit gamma OS=Homo sapiens OX=9606 GN=SCNN1G PE=1 SV=4	P51170	SCNN1G	P51170
A1A5C7	SLC22A23	S22AN_HUMAN Solute carrier family 22 member 23 OS=Homo sapiens OX=9606 GN=SLC22A23 PE=1 SV=2			A1A5C7
Q9BY07	SLC4A5	S4A5_HUMAN Electrogenic sodium bicarbonate cotransporter 4 OS=Homo sapiens OX=9606 GN=SLC4A5 PE=2 SV=2	Q9BY07		Q9BY07
O43865	AHCYL1	SAHH2_HUMAN S-adenosylhomocysteine hydrolase-like protein 1 OS=Homo sapiens OX=9606 GN=AHCYL1 PE=1 SV=2	O43865		O43865
Q8TCC7	SLC22A8	S22A8_HUMAN Solute carrier family 22 member 8 OS=Homo sapiens OX=9606 GN=SLC22A8 PE=1 SV=1	Q8TCC7		Q8TCC7
Q9HBV2	SPACA1	SACA1_HUMAN Sperm acrosome membrane-associated protein 1 OS=Homo sapiens OX=9606 GN=SPACA1 PE=1 SV=1			Q9HBV2
Q8WWT9	SLC13A3	S13A3_HUMAN Solute carrier family 13 member 3 OS=Homo sapiens OX=9606 GN=SLC13A3 PE=1 SV=1	Q8WWT9	SLC13A3	Q8WWT9
Q6T423	SLC22A25	S22AP_HUMAN Solute carrier family 22 member 25 OS=Homo sapiens OX=9606 GN=SLC22A25 PE=2 SV=2			Q6T423
Q9HAB3	SLC52A2	S52A2_HUMAN Solute carrier family 52, riboflavin transporter, member 2 OS=Homo sapiens OX=9606 GN=SLC52A2 PE=1 SV=1	Q9HAB3		Q9HAB3
P07602	PSAP	SAP_HUMAN Prosaposin OS=Homo sapiens OX=9606 GN=PSAP PE=1 SV=2			P07602
O15027	SEC16A	SC16A_HUMAN Protein transport protein Sec16A OS=Homo sapiens OX=9606 GN=SEC16A PE=1 SV=4	O15027
Q96FV2	SCRN2	SCRN2_HUMAN Secernin-2 OS=Homo sapiens OX=9606 GN=SCRN2 PE=1 SV=3			Q96FV2
Q9NWF4	SLC52A1	S52A1_HUMAN Solute carrier family 52, riboflavin transporter, member 1 OS=Homo sapiens OX=9606 GN=SLC52A1 PE=1 SV=2	Q9NWF4		Q9NWF4
Q9Y2P4	SLC27A6	S27A6_HUMAN Long-chain fatty acid transport protein 6 OS=Homo sapiens OX=9606 GN=SLC27A6 PE=2 SV=1	Q9Y2P4
P25815	S100P	S100P_HUMAN Protein S100-P OS=Homo sapiens OX=9606 GN=S100P PE=1 SV=2	P25815
Q9Y6Y8	SEC23IP	S23IP_HUMAN SEC23-interacting protein OS=Homo sapiens OX=9606 GN=SEC23IP PE=1 SV=1	Q9Y6Y8
P48065	SLC6A12	S6A12_HUMAN Sodium- and chloride-dependent betaine transporter OS=Homo sapiens OX=9606 GN=SLC6A12 PE=1 SV=2			P48065
Q01959	SLC6A3	SC6A3_HUMAN Sodium-dependent dopamine transporter OS=Homo sapiens OX=9606 GN=SLC6A3 PE=1 SV=1	Q01959		Q01959
Q8IVJ1	SLC41A1	S41A1_HUMAN Solute carrier family 41 member 1 OS=Homo sapiens OX=9606 GN=SLC41A1 PE=2 SV=2	Q8IVJ1		Q8IVJ1
P30531	SLC6A1	SC6A1_HUMAN Sodium- and chloride-dependent GABA transporter 1 OS=Homo sapiens OX=9606 GN=SLC6A1 PE=1 SV=2	P30531		P30531
P13866	SLC5A1	SC5A1_HUMAN Sodium/glucose cotransporter 1 OS=Homo sapiens OX=9606 GN=SLC5A1 PE=1 SV=1			P13866
Q9NY46	SCN3A	SCN3A_HUMAN Sodium channel protein type 3 subunit alpha OS=Homo sapiens OX=9606 GN=SCN3A PE=1 SV=2	Q9NY46		Q9NY46
Q9NVC3	SLC38A7	S38A7_HUMAN Putative sodium-coupled neutral amino acid transporter 7 OS=Homo sapiens OX=9606 GN=SLC38A7 PE=1 SV=1		SLC38A7
Q2M3M2	SLC5A9	SC5A9_HUMAN Sodium/glucose cotransporter 4 OS=Homo sapiens OX=9606 GN=SLC5A9 PE=1 SV=2			Q2M3M2
Q8NBW4	SLC38A9	S38A9_HUMAN Sodium-coupled neutral amino acid transporter 9 OS=Homo sapiens OX=9606 GN=SLC38A9 PE=1 SV=2			Q8NBW4
O95487	SEC24B	SC24B_HUMAN Protein transport protein Sec24B OS=Homo sapiens OX=9606 GN=SEC24B PE=1 SV=2	O95487
P53794	SLC5A3	SC5A3_HUMAN Sodium/myo-inositol cotransporter OS=Homo sapiens OX=9606 GN=SLC5A3 PE=1 SV=2		SLC5A3	P53794
Q9H190	SDCBP2	SDCB2_HUMAN Syntenin-2 OS=Homo sapiens OX=9606 GN=SDCBP2 PE=1 SV=2	Q9H190		Q9H190
Q9NSI8	SAMSN1	SAMN1_HUMAN SAM domain-containing protein SAMSN-1 OS=Homo sapiens OX=9606 GN=SAMSN1 PE=1 SV=1	Q9NSI8	SAMSN1
O60939	SCN2B	SCN2B_HUMAN Sodium channel subunit beta-2 OS=Homo sapiens OX=9606 GN=SCN2B PE=1 SV=1			O60939
O14828	SCAMP3	SCAM3_HUMAN Secretory carrier-associated membrane protein 3 OS=Homo sapiens OX=9606 GN=SCAMP3 PE=1 SV=3			O14828
Q01118	SCN7A	SCN7A_HUMAN Sodium channel protein type 7 subunit alpha OS=Homo sapiens OX=9606 GN=SCN7A PE=1 SV=2	Q01118		Q01118
Q9H2K8	TAOK3	TAOK3_HUMAN Serine/threonine-protein kinase TAO3 OS=Homo sapiens OX=9606 GN=TAOK3 PE=1 SV=2	Q9H2K8		Q9H2K8
P55735	SEC13	SEC13_HUMAN Protein SEC13 homolog OS=Homo sapiens OX=9606 GN=SEC13 PE=1 SV=3	P55735
Q8N1S5	SLC39A11	S39AB_HUMAN Zinc transporter ZIP11 OS=Homo sapiens OX=9606 GN=SLC39A11 PE=2 SV=3	Q8N1S5		Q8N1S5
Q8WUX1	SLC38A5	S38A5_HUMAN Sodium-coupled neutral amino acid transporter 5 OS=Homo sapiens OX=9606 GN=SLC38A5 PE=1 SV=1	Q8WUX1	SLC38A5	Q8WUX1
Q9GZN6	SLC6A16	S6A16_HUMAN Orphan sodium- and chloride-dependent neurotransmitter transporter NTT5 OS=Homo sapiens OX=9606 GN=SLC6A16 PE=2 SV=1			Q9GZN6
Q9H2H9	SLC38A1	S38A1_HUMAN Sodium-coupled neutral amino acid transporter 1 OS=Homo sapiens OX=9606 GN=SLC38A1 PE=1 SV=1	Q9H2H9		Q9H2H9
Q8WUM9	SLC20A1	S20A1_HUMAN Sodium-dependent phosphate transporter 1 OS=Homo sapiens OX=9606 GN=SLC20A1 PE=1 SV=1			Q8WUM9
Q9H0E2	TOLLIP	TOLIP_HUMAN Toll-interacting protein OS=Homo sapiens OX=9606 GN=TOLLIP PE=1 SV=1		TOLLIP
Q63HR2	TNS2	TNS2_HUMAN Tensin-2 OS=Homo sapiens OX=9606 GN=TNS2 PE=1 SV=2	Q63HR2
O75509	TNFRSF21	TNR21_HUMAN Tumor necrosis factor receptor superfamily member 21 OS=Homo sapiens OX=9606 GN=TNFRSF21 PE=1 SV=1	O75509	TNFRSF21	O75509
Q12816	TRO	TROP_HUMAN Trophinin OS=Homo sapiens OX=9606 GN=TRO PE=1 SV=3		TRO
Q7RTX0	TAS1R3	TS1R3_HUMAN Taste receptor type 1 member 3 OS=Homo sapiens OX=9606 GN=TAS1R3 PE=1 SV=2	Q7RTX0		Q7RTX0
Q969E8	TSR2	TSR2_HUMAN Pre-rRNA-processing protein TSR2 homolog OS=Homo sapiens OX=9606 GN=TSR2 PE=1 SV=1		TSR2
Q6ZT98	TTLL7	TTLL7_HUMAN Tubulin polyglutamylase TTLL7 OS=Homo sapiens OX=9606 GN=TTLL7 PE=1 SV=2	Q6ZT98
A6PVC2	TTLL8	TTLL8_HUMAN Protein monoglycylase TTLL8 OS=Homo sapiens OX=9606 GN=TTLL8 PE=2 SV=4	A6PVC2
Q3SXZ7	TTLL9	TTLL9_HUMAN Probable tubulin polyglutamylase TTLL9 OS=Homo sapiens OX=9606 GN=TTLL9 PE=2 SV=3	Q3SXZ7
Q9BXA7	TSSK1B	TSSK1_HUMAN Testis-specific serine/threonine-protein kinase 1 OS=Homo sapiens OX=9606 GN=TSSK1B PE=1 SV=1	Q9BXA7
Q9Y320	TMX2	TMX2_HUMAN Thioredoxin-related transmembrane protein 2 OS=Homo sapiens OX=9606 GN=TMX2 PE=1 SV=1			Q9Y320
Q9NX61	TMEM161A	T161A_HUMAN Transmembrane protein 161A OS=Homo sapiens OX=9606 GN=TMEM161A PE=1 SV=1			Q9NX61
Q8N3T6	TMEM132C	T132C_HUMAN Transmembrane protein 132C OS=Homo sapiens OX=9606 GN=TMEM132C PE=2 SV=3			Q8N3T6
Q5JRV8	TMEM255A	T255A_HUMAN Transmembrane protein 255A OS=Homo sapiens OX=9606 GN=TMEM255A PE=2 SV=1			Q5JRV8
P59544	TAS2R50	T2R50_HUMAN Taste receptor type 2 member 50 OS=Homo sapiens OX=9606 GN=TAS2R50 PE=2 SV=2	P59544
Q8WZ71	TMEM158	TM158_HUMAN Transmembrane protein 158 OS=Homo sapiens OX=9606 GN=TMEM158 PE=2 SV=2			Q8WZ71
Q9NS68	TNFRSF19	TNR19_HUMAN Tumor necrosis factor receptor superfamily member 19 OS=Homo sapiens OX=9606 GN=TNFRSF19 PE=1 SV=1			Q9NS68
Q8NFQ8	TOR1AIP2	TOIP2_HUMAN Torsin-1A-interacting protein 2 OS=Homo sapiens OX=9606 GN=TOR1AIP2 PE=1 SV=1			Q8NFQ8
P36941	LTBR	TNR3_HUMAN Tumor necrosis factor receptor superfamily member 3 OS=Homo sapiens OX=9606 GN=LTBR PE=1 SV=1			P36941
P23510	TNFSF4	TNFL4_HUMAN Tumor necrosis factor ligand superfamily member 4 OS=Homo sapiens OX=9606 GN=TNFSF4 PE=1 SV=1	P23510		P23510
P01375	TNF	TNFA_HUMAN Tumor necrosis factor OS=Homo sapiens OX=9606 GN=TNF PE=1 SV=1	P01375
Q9Y6Q6	TNFRSF11A	TNR11_HUMAN Tumor necrosis factor receptor superfamily member 11A OS=Homo sapiens OX=9606 GN=TNFRSF11A PE=1 SV=1	Q9Y6Q6	TNFRSF11A	Q9Y6Q6
Q93038	TNFRSF25	TNR25_HUMAN Tumor necrosis factor receptor superfamily member 25 OS=Homo sapiens OX=9606 GN=TNFRSF25 PE=1 SV=2	Q93038	TNFRSF25	Q93038
O95271	TNKS	TNKS1_HUMAN Poly [ADP-ribose] polymerase tankyrase-1 OS=Homo sapiens OX=9606 GN=TNKS PE=1 SV=2	O95271
O43508	TNFSF12	TNF12_HUMAN Tumor necrosis factor ligand superfamily member 12 OS=Homo sapiens OX=9606 GN=TNFSF12 PE=1 SV=1	O43508		O43508
O14657	TOR1B	TOR1B_HUMAN Torsin-1B OS=Homo sapiens OX=9606 GN=TOR1B PE=1 SV=2			O14657
O95858	TSPAN15	TSN15_HUMAN Tetraspanin-15 OS=Homo sapiens OX=9606 GN=TSPAN15 PE=1 SV=1	O95858	TSPAN15	O95858
Q96FV3	TSPAN17	TSN17_HUMAN Tetraspanin-17 OS=Homo sapiens OX=9606 GN=TSPAN17 PE=2 SV=2			Q96FV3
O94759	TRPM2	TRPM2_HUMAN Transient receptor potential cation channel subfamily M member 2 OS=Homo sapiens OX=9606 GN=TRPM2 PE=1 SV=2	O94759		O94759
Q9NZQ8	TRPM5	TRPM5_HUMAN Transient receptor potential cation channel subfamily M member 5 OS=Homo sapiens OX=9606 GN=TRPM5 PE=2 SV=1	Q9NZQ8
Q96QS1	TSPAN32	TSN32_HUMAN Tetraspanin-32 OS=Homo sapiens OX=9606 GN=TSPAN32 PE=2 SV=1	Q96QS1		Q96QS1
O60637	TSPAN3	TSN3_HUMAN Tetraspanin-3 OS=Homo sapiens OX=9606 GN=TSPAN3 PE=2 SV=1			O60637
O43657	TSPAN6	TSN6_HUMAN Tetraspanin-6 OS=Homo sapiens OX=9606 GN=TSPAN6 PE=1 SV=1		TSPAN6	O43657
P19075	TSPAN8	TSN8_HUMAN Tetraspanin-8 OS=Homo sapiens OX=9606 GN=TSPAN8 PE=1 SV=1	P19075		P19075
Q6SA08	TSSK4	TSSK4_HUMAN Testis-specific serine/threonine-protein kinase 4 OS=Homo sapiens OX=9606 GN=TSSK4 PE=1 SV=1	Q6SA08	TSSK4
Q8NA56	TTC29	TTC29_HUMAN Tetratricopeptide repeat protein 29 OS=Homo sapiens OX=9606 GN=TTC29 PE=2 SV=2	Q8NA56
Q96PP4	TSGA13	TSG13_HUMAN Testis-specific gene 13 protein OS=Homo sapiens OX=9606 GN=TSGA13 PE=2 SV=1		TSGA13
P32971	TNFSF8	TNFL8_HUMAN Tumor necrosis factor ligand superfamily member 8 OS=Homo sapiens OX=9606 GN=TNFSF8 PE=2 SV=1	P32971		P32971
Q9UKE5	TNIK	TNIK_HUMAN TRAF2 and NCK-interacting protein kinase OS=Homo sapiens OX=9606 GN=TNIK PE=1 SV=1			Q9UKE5
O43557	TNFSF14	TNF14_HUMAN Tumor necrosis factor ligand superfamily member 14 OS=Homo sapiens OX=9606 GN=TNFSF14 PE=1 SV=2	O43557		O43557
P25445	FAS	TNR6_HUMAN Tumor necrosis factor receptor superfamily member 6 OS=Homo sapiens OX=9606 GN=FAS PE=1 SV=1	P25445	FAS	P25445
Q6ZTW0	TPGS1	TPGS1_HUMAN Tubulin polyglutamylase complex subunit 1 OS=Homo sapiens OX=9606 GN=TPGS1 PE=1 SV=2	Q6ZTW0
A5PLN9	TRAPPC13	TPC13_HUMAN Trafficking protein particle complex subunit 13 OS=Homo sapiens OX=9606 GN=TRAPPC13 PE=1 SV=2		TRAPPC13
P0DSE1	TRA	TRAR1_HUMAN M1-specific T cell receptor alpha chain OS=Homo sapiens OX=9606 GN=TRA PE=1 SV=1	P0DSE1
Q6PIZ9	TRAT1	TRAT1_HUMAN T-cell receptor-associated transmembrane adapter 1 OS=Homo sapiens OX=9606 GN=TRAT1 PE=1 SV=1	Q6PIZ9	TRAT1	Q6PIZ9
P01850	TRBC1	TRBC1_HUMAN T cell receptor beta constant 1 OS=Homo sapiens OX=9606 GN=TRBC1 PE=1 SV=4	P01850		P01850
Q13507	TRPC3	TRPC3_HUMAN Short transient receptor potential channel 3 OS=Homo sapiens OX=9606 GN=TRPC3 PE=1 SV=3			Q13507
Q7Z7N9	TMEM179B	T179B_HUMAN Transmembrane protein 179B OS=Homo sapiens OX=9606 GN=TMEM179B PE=1 SV=1			Q7Z7N9
A2VDJ0	TMEM131L	T131L_HUMAN Transmembrane protein 131-like OS=Homo sapiens OX=9606 GN=TMEM131L PE=1 SV=2	A2VDJ0		A2VDJ0
Q14C87	TMEM132D	T132D_HUMAN Transmembrane protein 132D OS=Homo sapiens OX=9606 GN=TMEM132D PE=1 SV=1			Q14C87
Q9NYW5	TAS2R4	TA2R4_HUMAN Taste receptor type 2 member 4 OS=Homo sapiens OX=9606 GN=TAS2R4 PE=1 SV=1	Q9NYW5		Q9NYW5
P35269	GTF2F1	T2FA_HUMAN General transcription factor IIF subunit 1 OS=Homo sapiens OX=9606 GN=GTF2F1 PE=1 SV=2		GTF2F1
P59537	TAS2R43	T2R43_HUMAN Taste receptor type 2 member 43 OS=Homo sapiens OX=9606 GN=TAS2R43 PE=2 SV=2	P59537
O95359	TACC2	TACC2_HUMAN Transforming acidic coiled-coil-containing protein 2 OS=Homo sapiens OX=9606 GN=TACC2 PE=1 SV=3		TACC2
Q9P1P4	TAAR3P	TAAR3_HUMAN Putative trace amine-associated receptor 3 OS=Homo sapiens OX=9606 GN=TAAR3P PE=5 SV=1	Q9P1P4
O95150	TNFSF15	TNF15_HUMAN Tumor necrosis factor ligand superfamily member 15 OS=Homo sapiens OX=9606 GN=TNFSF15 PE=1 SV=2			O95150
Q9UNG2	TNFSF18	TNF18_HUMAN Tumor necrosis factor ligand superfamily member 18 OS=Homo sapiens OX=9606 GN=TNFSF18 PE=1 SV=2	Q9UNG2		Q9UNG2
Q9HBA0	TRPV4	TRPV4_HUMAN Transient receptor potential cation channel subfamily V member 4 OS=Homo sapiens OX=9606 GN=TRPV4 PE=1 SV=2	Q9HBA0		Q9HBA0
Q8NHH1	TTLL11	TTL11_HUMAN Tubulin polyglutamylase TTLL11 OS=Homo sapiens OX=9606 GN=TTLL11 PE=1 SV=2	Q8NHH1
O95407	TNFRSF6B	TNF6B_HUMAN Tumor necrosis factor receptor superfamily member 6B OS=Homo sapiens OX=9606 GN=TNFRSF6B PE=1 SV=1			O95407
Q9H497	TOR3A	TOR3A_HUMAN Torsin-3A OS=Homo sapiens OX=9606 GN=TOR3A PE=1 SV=1			Q9H497
Q5GJ75	TNFAIP8L3	TP8L3_HUMAN Tumor necrosis factor alpha-induced protein 8-like protein 3 OS=Homo sapiens OX=9606 GN=TNFAIP8L3 PE=1 SV=1	Q5GJ75
A0A5B9	TRBC2	TRBC2_HUMAN T cell receptor beta constant 2 OS=Homo sapiens OX=9606 GN=TRBC2 PE=1 SV=2	A0A5B9
B7Z8K6	TRDC	TRDC_HUMAN T cell receptor delta constant OS=Homo sapiens OX=9606 GN=TRDC PE=1 SV=2	B7Z8K6
A0A075B706	TRDJ1	TRDJ1_HUMAN T cell receptor delta joining 1 OS=Homo sapiens OX=9606 GN=TRDJ1 PE=1 SV=2	A0A075B706
Q9BVX2	TMEM106C	T106C_HUMAN Transmembrane protein 106C OS=Homo sapiens OX=9606 GN=TMEM106C PE=1 SV=1			Q9BVX2
P09758	TACSTD2	TACD2_HUMAN Tumor-associated calcium signal transducer 2 OS=Homo sapiens OX=9606 GN=TACSTD2 PE=1 SV=3		TACSTD2	P09758
P37802	TAGLN2	TAGL2_HUMAN Transgelin-2 OS=Homo sapiens OX=9606 GN=TAGLN2 PE=1 SV=3			P37802
O60603	TLR2	TLR2_HUMAN Toll-like receptor 2 OS=Homo sapiens OX=9606 GN=TLR2 PE=1 SV=1	O60603		O60603
Q96IK0	TMEM101	TM101_HUMAN Transmembrane protein 101 OS=Homo sapiens OX=9606 GN=TMEM101 PE=1 SV=1		TMEM101
Q6UX40	TMEM107	TM107_HUMAN Transmembrane protein 107 OS=Homo sapiens OX=9606 GN=TMEM107 PE=1 SV=1	Q6UX40	TMEM107
Q13445	TMED1	TMED1_HUMAN Transmembrane emp24 domain-containing protein 1 OS=Homo sapiens OX=9606 GN=TMED1 PE=1 SV=1	Q13445		Q13445
P25942	CD40	TNR5_HUMAN Tumor necrosis factor receptor superfamily member 5 OS=Homo sapiens OX=9606 GN=CD40 PE=1 SV=1	P25942		P25942
Q9Y210	TRPC6	TRPC6_HUMAN Short transient receptor potential channel 6 OS=Homo sapiens OX=9606 GN=TRPC6 PE=1 SV=1	Q9Y210		Q9Y210
Q9NYW6	TAS2R3	TA2R3_HUMAN Taste receptor type 2 member 3 OS=Homo sapiens OX=9606 GN=TAS2R3 PE=2 SV=3	Q9NYW6		Q9NYW6
P59533	TAS2R38	T2R38_HUMAN Taste receptor type 2 member 38 OS=Homo sapiens OX=9606 GN=TAS2R38 PE=2 SV=3	P59533		P59533
Q9Y228	TRAF3IP3	T3JAM_HUMAN TRAF3-interacting JNK-activating modulator OS=Homo sapiens OX=9606 GN=TRAF3IP3 PE=1 SV=2	Q9Y228
P21731	TBXA2R	TA2R_HUMAN Thromboxane A2 receptor OS=Homo sapiens OX=9606 GN=TBXA2R PE=1 SV=3	P21731	TBXA2R	P21731
Q96RI8	TAAR6	TAAR6_HUMAN Trace amine-associated receptor 6 OS=Homo sapiens OX=9606 GN=TAAR6 PE=2 SV=1	Q96RI8		Q96RI8
Q969N4	TAAR8	TAAR8_HUMAN Trace amine-associated receptor 8 OS=Homo sapiens OX=9606 GN=TAAR8 PE=2 SV=1	Q969N4		Q969N4
Q96RI9	TAAR9	TAAR9_HUMAN Trace amine-associated receptor 9 OS=Homo sapiens OX=9606 GN=TAAR9 PE=2 SV=1	Q96RI9		Q96RI9
Q07011	TNFRSF9	TNR9_HUMAN Tumor necrosis factor receptor superfamily member 9 OS=Homo sapiens OX=9606 GN=TNFRSF9 PE=1 SV=1	Q07011	TNFRSF9	Q07011
Q03169	TNFAIP2	TNAP2_HUMAN Tumor necrosis factor alpha-induced protein 2 OS=Homo sapiens OX=9606 GN=TNFAIP2 PE=2 SV=2			Q03169
Q13470	TNK1	TNK1_HUMAN Non-receptor tyrosine-protein kinase TNK1 OS=Homo sapiens OX=9606 GN=TNK1 PE=1 SV=3	Q13470	TNK1
Q96SJ8	TSPAN18	TSN18_HUMAN Tetraspanin-18 OS=Homo sapiens OX=9606 GN=TSPAN18 PE=2 SV=1			Q96SJ8
Q9BXQ6	TMEM121B	T121B_HUMAN Transmembrane protein 121B OS=Homo sapiens OX=9606 GN=TMEM121B PE=2 SV=1		TMEM121B
Q6ZMB5	TMEM184A	T184A_HUMAN Transmembrane protein 184A OS=Homo sapiens OX=9606 GN=TMEM184A PE=1 SV=1	Q6ZMB5		Q6ZMB5
Q69YZ2	TMEM200B	T200B_HUMAN Transmembrane protein 200B OS=Homo sapiens OX=9606 GN=TMEM200B PE=2 SV=1			Q69YZ2
Q86TG1	TMEM150A	T150A_HUMAN Transmembrane protein 150A OS=Homo sapiens OX=9606 GN=TMEM150A PE=1 SV=1	Q86TG1		Q86TG1
P59541	TAS2R30	T2R30_HUMAN Taste receptor type 2 member 30 OS=Homo sapiens OX=9606 GN=TAS2R30 PE=2 SV=3	P59541		P59541
Q96RJ0	TAAR1	TAAR1_HUMAN Trace amine-associated receptor 1 OS=Homo sapiens OX=9606 GN=TAAR1 PE=2 SV=1	Q96RJ0		Q96RJ0
Q53R12	TM4SF20	T4S20_HUMAN Transmembrane 4 L6 family member 20 OS=Homo sapiens OX=9606 GN=TM4SF20 PE=1 SV=1		TM4SF20	Q53R12
O14894	TM4SF5	T4S5_HUMAN Transmembrane 4 L6 family member 5 OS=Homo sapiens OX=9606 GN=TM4SF5 PE=2 SV=2	O14894	TM4SF5	O14894
Q02223	TNFRSF17	TNR17_HUMAN Tumor necrosis factor receptor superfamily member 17 OS=Homo sapiens OX=9606 GN=TNFRSF17 PE=1 SV=2	Q02223		Q02223
Q9Y5U5	TNFRSF18	TNR18_HUMAN Tumor necrosis factor receptor superfamily member 18 OS=Homo sapiens OX=9606 GN=TNFRSF18 PE=1 SV=1	Q9Y5U5		Q9Y5U5
Q15785	TOMM34	TOM34_HUMAN Mitochondrial import receptor subunit TOM34 OS=Homo sapiens OX=9606 GN=TOMM34 PE=1 SV=2	Q15785
Q86UF1	TSPAN33	TSN33_HUMAN Tetraspanin-33 OS=Homo sapiens OX=9606 GN=TSPAN33 PE=1 SV=1	Q86UF1		Q86UF1
Q96NG3	TTC25	TTC25_HUMAN Tetratricopeptide repeat protein 25 OS=Homo sapiens OX=9606 GN=TTC25 PE=1 SV=2	Q96NG3
Q96AE7	TTC17	TTC17_HUMAN Tetratricopeptide repeat protein 17 OS=Homo sapiens OX=9606 GN=TTC17 PE=1 SV=1	Q96AE7	TTC17	Q96AE7
Q9UL62	TRPC5	TRPC5_HUMAN Short transient receptor potential channel 5 OS=Homo sapiens OX=9606 GN=TRPC5 PE=1 SV=1	Q9UL62		Q9UL62
Q9HCX4	TRPC7	TRPC7_HUMAN Short transient receptor potential channel 7 OS=Homo sapiens OX=9606 GN=TRPC7 PE=1 SV=1	Q9HCX4
A1L157	TSPAN11	TSN11_HUMAN Tetraspanin-11 OS=Homo sapiens OX=9606 GN=TSPAN11 PE=2 SV=2			A1L157
O95857	TSPAN13	TSN13_HUMAN Tetraspanin-13 OS=Homo sapiens OX=9606 GN=TSPAN13 PE=2 SV=1			O95857
Q12999	TSPAN31	TSN31_HUMAN Tetraspanin-31 OS=Homo sapiens OX=9606 GN=TSPAN31 PE=2 SV=1			Q12999
P28908	TNFRSF8	TNR8_HUMAN Tumor necrosis factor receptor superfamily member 8 OS=Homo sapiens OX=9606 GN=TNFRSF8 PE=1 SV=1	P28908	TNFRSF8	P28908
P48788	TNNI2	TNNI2_HUMAN Troponin I, fast skeletal muscle OS=Homo sapiens OX=9606 GN=TNNI2 PE=1 SV=2		TNNI2
Q9HAV5	EDA2R	TNR27_HUMAN Tumor necrosis factor receptor superfamily member 27 OS=Homo sapiens OX=9606 GN=EDA2R PE=1 SV=2		EDA2R	Q9HAV5
O14788	TNFSF11	TNF11_HUMAN Tumor necrosis factor ligand superfamily member 11 OS=Homo sapiens OX=9606 GN=TNFSF11 PE=1 SV=1	O14788		O14788
O75365	PTP4A3	TP4A3_HUMAN Protein tyrosine phosphatase type IVA 3 OS=Homo sapiens OX=9606 GN=PTP4A3 PE=1 SV=2	O75365
Q8NHX9	TPCN2	TPC2_HUMAN Two pore calcium channel protein 2 OS=Homo sapiens OX=9606 GN=TPCN2 PE=1 SV=2			Q8NHX9
Q9ULQ1	TPCN1	TPC1_HUMAN Two pore calcium channel protein 1 OS=Homo sapiens OX=9606 GN=TPCN1 PE=1 SV=3			Q9ULQ1
P00750	PLAT	TPA_HUMAN Tissue-type plasminogen activator OS=Homo sapiens OX=9606 GN=PLAT PE=1 SV=1	P00750		P00750
P60174	TPI1	TPIS_HUMAN Triosephosphate isomerase OS=Homo sapiens OX=9606 GN=TPI1 PE=1 SV=3			P60174
P0DPR3	TRDD1	TRDD1_HUMAN T cell receptor delta diversity 1 OS=Homo sapiens OX=9606 GN=TRDD1 PE=1 SV=1	P0DPR3
Q6P9G4	TMEM154	TM154_HUMAN Transmembrane protein 154 OS=Homo sapiens OX=9606 GN=TMEM154 PE=1 SV=2			Q6P9G4
Q8N614	TMEM156	TM156_HUMAN Transmembrane protein 156 OS=Homo sapiens OX=9606 GN=TMEM156 PE=2 SV=2			Q8N614
Q9NV29	TMEM100	TM100_HUMAN Transmembrane protein 100 OS=Homo sapiens OX=9606 GN=TMEM100 PE=1 SV=2	Q9NV29
Q9H0C3	TMEM117	TM117_HUMAN Transmembrane protein 117 OS=Homo sapiens OX=9606 GN=TMEM117 PE=1 SV=1	Q9H0C3
Q8N9M5	TMEM102	TM102_HUMAN Transmembrane protein 102 OS=Homo sapiens OX=9606 GN=TMEM102 PE=1 SV=1	Q8N9M5
Q4V9L6	TMEM119	TM119_HUMAN Transmembrane protein 119 OS=Homo sapiens OX=9606 GN=TMEM119 PE=1 SV=1	Q4V9L6
Q8TC26	TMEM163	TM163_HUMAN Transmembrane protein 163 OS=Homo sapiens OX=9606 GN=TMEM163 PE=2 SV=1	Q8TC26
Q8IV31	TMEM139	TM139_HUMAN Transmembrane protein 139 OS=Homo sapiens OX=9606 GN=TMEM139 PE=1 SV=1		TMEM139
Q9NV12	TMEM140	TM140_HUMAN Transmembrane protein 140 OS=Homo sapiens OX=9606 GN=TMEM140 PE=1 SV=2			Q9NV12
Q9BVK8	TMEM147	TM147_HUMAN Transmembrane protein 147 OS=Homo sapiens OX=9606 GN=TMEM147 PE=1 SV=1	Q9BVK8
Q8WVE6	TMEM171	TM171_HUMAN Transmembrane protein 171 OS=Homo sapiens OX=9606 GN=TMEM171 PE=1 SV=3			Q8WVE6
Q8N6I4	TMEM251	TM251_HUMAN Transmembrane protein 251 OS=Homo sapiens OX=9606 GN=TMEM251 PE=2 SV=4		TMEM251
Q6UXY8	TMC5	TMC5_HUMAN Transmembrane channel-like protein 5 OS=Homo sapiens OX=9606 GN=TMC5 PE=2 SV=3		TMC5	Q6UXY8
Q7Z402	TMC7	TMC7_HUMAN Transmembrane channel-like protein 7 OS=Homo sapiens OX=9606 GN=TMC7 PE=1 SV=1			Q7Z402
Q8TDI7	TMC2	TMC2_HUMAN Transmembrane channel-like protein 2 OS=Homo sapiens OX=9606 GN=TMC2 PE=2 SV=3	Q8TDI7
Q6UXZ0	TMIGD1	TMIG1_HUMAN Transmembrane and immunoglobulin domain-containing protein 1 OS=Homo sapiens OX=9606 GN=TMIGD1 PE=1 SV=1	Q6UXZ0		Q6UXZ0
P17152	TMEM11	TMM11_HUMAN Transmembrane protein 11, mitochondrial OS=Homo sapiens OX=9606 GN=TMEM11 PE=1 SV=1			P17152
Q9BXS4	TMEM59	TMM59_HUMAN Transmembrane protein 59 OS=Homo sapiens OX=9606 GN=TMEM59 PE=1 SV=1	Q9BXS4		Q9BXS4
Q86YD3	TMEM25	TMM25_HUMAN Transmembrane protein 25 OS=Homo sapiens OX=9606 GN=TMEM25 PE=1 SV=1	Q86YD3		Q86YD3
Q6ZUK4	TMEM26	TMM26_HUMAN Transmembrane protein 26 OS=Homo sapiens OX=9606 GN=TMEM26 PE=1 SV=1			Q6ZUK4
Q9NRS4	TMPRSS4	TMPS4_HUMAN Transmembrane protease serine 4 OS=Homo sapiens OX=9606 GN=TMPRSS4 PE=1 SV=2	Q9NRS4
Q8IU80	TMPRSS6	TMPS6_HUMAN Transmembrane protease serine 6 OS=Homo sapiens OX=9606 GN=TMPRSS6 PE=1 SV=3	Q8IU80		Q8IU80
Q7RTY8	TMPRSS7	TMPS7_HUMAN Transmembrane protease serine 7 OS=Homo sapiens OX=9606 GN=TMPRSS7 PE=2 SV=3	Q7RTY8
Q9BYE2	TMPRSS13	TMPSD_HUMAN Transmembrane protease serine 13 OS=Homo sapiens OX=9606 GN=TMPRSS13 PE=2 SV=5			Q9BYE2
O60784	TOM1	TOM1_HUMAN Target of Myb protein 1 OS=Homo sapiens OX=9606 GN=TOM1 PE=1 SV=2	O60784	TOM1
Q9NP84	TNFRSF12A	TNR12_HUMAN Tumor necrosis factor receptor superfamily member 12A OS=Homo sapiens OX=9606 GN=TNFRSF12A PE=1 SV=1	Q9NP84	TNFRSF12A	Q9NP84
Q93096	PTP4A1	TP4A1_HUMAN Protein tyrosine phosphatase type IVA 1 OS=Homo sapiens OX=9606 GN=PTP4A1 PE=1 SV=2	Q93096		Q93096
Q16890	TPD52L1	TPD53_HUMAN Tumor protein D53 OS=Homo sapiens OX=9606 GN=TPD52L1 PE=1 SV=1		TPD52L1
P48023	FASLG	TNFL6_HUMAN Tumor necrosis factor ligand superfamily member 6 OS=Homo sapiens OX=9606 GN=FASLG PE=1 SV=1	P48023		P48023
Q8NBL3	TMEM178A	T178A_HUMAN Transmembrane protein 178A OS=Homo sapiens OX=9606 GN=TMEM178A PE=2 SV=1			Q8NBL3
Q9NYW3	TAS2R7	TA2R7_HUMAN Taste receptor type 2 member 7 OS=Homo sapiens OX=9606 GN=TAS2R7 PE=1 SV=1	Q9NYW3		Q9NYW3
Q15750	TAB1	TAB1_HUMAN TGF-beta-activated kinase 1 and MAP3K7-binding protein 1 OS=Homo sapiens OX=9606 GN=TAB1 PE=1 SV=1			Q15750
Q9BVV6	KIAA0586	TALD3_HUMAN Protein TALPID3 OS=Homo sapiens OX=9606 GN=KIAA0586 PE=1 SV=4	Q9BVV6
Q9HCD6	TANC2	TANC2_HUMAN Protein TANC2 OS=Homo sapiens OX=9606 GN=TANC2 PE=1 SV=3	Q9HCD6
Q8IZS6	TCTE3	TC1D3_HUMAN Tctex1 domain-containing protein 3 OS=Homo sapiens OX=9606 GN=TCTE3 PE=1 SV=1	Q8IZS6
Q9BXR5	TLR10	TLR10_HUMAN Toll-like receptor 10 OS=Homo sapiens OX=9606 GN=TLR10 PE=1 SV=2	Q9BXR5		Q9BXR5
Q9NPI0	TMEM138	TM138_HUMAN Transmembrane protein 138 OS=Homo sapiens OX=9606 GN=TMEM138 PE=1 SV=1	Q9NPI0
Q8NE00	TMEM104	TM104_HUMAN Transmembrane protein 104 OS=Homo sapiens OX=9606 GN=TMEM104 PE=1 SV=2			Q8NE00
Q86T26	TMPRSS11B	TM11B_HUMAN Transmembrane protease serine 11B OS=Homo sapiens OX=9606 GN=TMPRSS11B PE=2 SV=3	Q86T26		Q86T26
Q9NR96	TLR9	TLR9_HUMAN Toll-like receptor 9 OS=Homo sapiens OX=9606 GN=TLR9 PE=1 SV=2	Q9NR96		Q9NR96
A2RRL7	TMEM213	TM213_HUMAN Transmembrane protein 213 OS=Homo sapiens OX=9606 GN=TMEM213 PE=3 SV=2			A2RRL7
Q8N7C4	TMEM217	TM217_HUMAN Transmembrane protein 217 OS=Homo sapiens OX=9606 GN=TMEM217 PE=2 SV=1			Q8N7C4
Q2M3C6	TMEM266	TM266_HUMAN Transmembrane protein 266 OS=Homo sapiens OX=9606 GN=TMEM266 PE=1 SV=2	Q2M3C6	TMEM266
Q9H0R3	TMEM222	TM222_HUMAN Transmembrane protein 222 OS=Homo sapiens OX=9606 GN=TMEM222 PE=1 SV=2		TMEM222	Q9H0R3
Q6GV28	TMEM225	TM225_HUMAN Transmembrane protein 225 OS=Homo sapiens OX=9606 GN=TMEM225 PE=2 SV=1			Q6GV28
Q9H330	TMEM245	TM245_HUMAN Transmembrane protein 245 OS=Homo sapiens OX=9606 GN=TMEM245 PE=1 SV=3		TMEM245	Q9H330
Q96A57	TMEM230	TM230_HUMAN Transmembrane protein 230 OS=Homo sapiens OX=9606 GN=TMEM230 PE=1 SV=1	Q96A57
O95807	TMEM50A	TM50A_HUMAN Transmembrane protein 50A OS=Homo sapiens OX=9606 GN=TMEM50A PE=1 SV=1		TMEM50A
P56557	TMEM50B	TM50B_HUMAN Transmembrane protein 50B OS=Homo sapiens OX=9606 GN=TMEM50B PE=1 SV=2			P56557
Q92544	TM9SF4	TM9S4_HUMAN Transmembrane 9 superfamily member 4 OS=Homo sapiens OX=9606 GN=TM9SF4 PE=1 SV=2			Q92544
Q9BVK6	TMED9	TMED9_HUMAN Transmembrane emp24 domain-containing protein 9 OS=Homo sapiens OX=9606 GN=TMED9 PE=1 SV=2			Q9BVK6
Q14DG7	TMEM132B	T132B_HUMAN Transmembrane protein 132B OS=Homo sapiens OX=9606 GN=TMEM132B PE=2 SV=2			Q14DG7
Q9Y5J6	TIMM10B	T10B_HUMAN Mitochondrial import inner membrane translocase subunit Tim10 B OS=Homo sapiens OX=9606 GN=TIMM10B PE=1 SV=1	Q9Y5J6
B3SHH9	TMEM114	TM114_HUMAN Transmembrane protein 114 OS=Homo sapiens OX=9606 GN=TMEM114 PE=2 SV=2	B3SHH9		B3SHH9
Q15399	TLR1	TLR1_HUMAN Toll-like receptor 1 OS=Homo sapiens OX=9606 GN=TLR1 PE=1 SV=3	Q15399		Q15399
Q96B77	TMEM186	TM186_HUMAN Transmembrane protein 186 OS=Homo sapiens OX=9606 GN=TMEM186 PE=2 SV=1		TMEM186
Q8NBT3	TMEM145	TM145_HUMAN Transmembrane protein 145 OS=Homo sapiens OX=9606 GN=TMEM145 PE=2 SV=2			Q8NBT3
O00206	TLR4	TLR4_HUMAN Toll-like receptor 4 OS=Homo sapiens OX=9606 GN=TLR4 PE=1 SV=2	O00206	TLR4	O00206
O60602	TLR5	TLR5_HUMAN Toll-like receptor 5 OS=Homo sapiens OX=9606 GN=TLR5 PE=1 SV=4	O60602		O60602
Q9Y2C9	TLR6	TLR6_HUMAN Toll-like receptor 6 OS=Homo sapiens OX=9606 GN=TLR6 PE=1 SV=2	Q9Y2C9		Q9Y2C9
Q9NYK1	TLR7	TLR7_HUMAN Toll-like receptor 7 OS=Homo sapiens OX=9606 GN=TLR7 PE=2 SV=1			Q9NYK1
Q9NR97	TLR8	TLR8_HUMAN Toll-like receptor 8 OS=Homo sapiens OX=9606 GN=TLR8 PE=1 SV=1	Q9NR97		Q9NR97
Q9NWD8	TMEM248	TM248_HUMAN Transmembrane protein 248 OS=Homo sapiens OX=9606 GN=TMEM248 PE=1 SV=1			Q9NWD8
Q5SV17	TMEM240	TM240_HUMAN Transmembrane protein 240 OS=Homo sapiens OX=9606 GN=TMEM240 PE=1 SV=2	Q5SV17
Q6PL24	TMED8	TMED8_HUMAN Protein TMED8 OS=Homo sapiens OX=9606 GN=TMED8 PE=1 SV=1		TMED8
P49755	TMED10	TMEDA_HUMAN Transmembrane emp24 domain-containing protein 10 OS=Homo sapiens OX=9606 GN=TMED10 PE=1 SV=2	P49755		P49755
Q24JP5	TMEM132A	T132A_HUMAN Transmembrane protein 132A OS=Homo sapiens OX=9606 GN=TMEM132A PE=1 SV=1			Q24JP5
B2RXF0	TMEM229A	T229A_HUMAN Transmembrane protein 229A OS=Homo sapiens OX=9606 GN=TMEM229A PE=2 SV=2		TMEM229A
Q9NYW0	TAS2R10	T2R10_HUMAN Taste receptor type 2 member 10 OS=Homo sapiens OX=9606 GN=TAS2R10 PE=1 SV=3	Q9NYW0		Q9NYW0
Q9NYJ8	TAB2	TAB2_HUMAN TGF-beta-activated kinase 1 and MAP3K7-binding protein 2 OS=Homo sapiens OX=9606 GN=TAB2 PE=1 SV=1	Q9NYJ8		Q9NYJ8
Q8NCL8	TMEM116	TM116_HUMAN Transmembrane protein 116 OS=Homo sapiens OX=9606 GN=TMEM116 PE=2 SV=1			Q8NCL8
Q9H6L2	TMEM231	TM231_HUMAN Transmembrane protein 231 OS=Homo sapiens OX=9606 GN=TMEM231 PE=1 SV=1	Q9H6L2		Q9H6L2
Q8TBM7	TMEM254	TM254_HUMAN Transmembrane protein 254 OS=Homo sapiens OX=9606 GN=TMEM254 PE=1 SV=1		TMEM254
Q9P0N5	TMEM216	TM216_HUMAN Transmembrane protein 216 OS=Homo sapiens OX=9606 GN=TMEM216 PE=1 SV=3	Q9P0N5
P61165	TMEM258	TM258_HUMAN Transmembrane protein 258 OS=Homo sapiens OX=9606 GN=TMEM258 PE=1 SV=1		TMEM258
Q7Z7H5	TMED4	TMED4_HUMAN Transmembrane emp24 domain-containing protein 4 OS=Homo sapiens OX=9606 GN=TMED4 PE=1 SV=1			Q7Z7H5
Q9Y3B3	TMED7	TMED7_HUMAN Transmembrane emp24 domain-containing protein 7 OS=Homo sapiens OX=9606 GN=TMED7 PE=1 SV=2			Q9Y3B3
O14669	PRRG2	TMG2_HUMAN Transmembrane gamma-carboxyglutamic acid protein 2 OS=Homo sapiens OX=9606 GN=PRRG2 PE=1 SV=1	O14669
Q9BZD6	PRRG4	TMG4_HUMAN Transmembrane gamma-carboxyglutamic acid protein 4 OS=Homo sapiens OX=9606 GN=PRRG4 PE=1 SV=1	Q9BZD6
Q6UWJ1	TMCO3	TMCO3_HUMAN Transmembrane and coiled-coil domain-containing protein 3 OS=Homo sapiens OX=9606 GN=TMCO3 PE=1 SV=1			Q6UWJ1
P41273	TNFSF9	TNFL9_HUMAN Tumor necrosis factor ligand superfamily member 9 OS=Homo sapiens OX=9606 GN=TNFSF9 PE=1 SV=1			P41273
Q13641	TPBG	TPBG_HUMAN Trophoblast glycoprotein OS=Homo sapiens OX=9606 GN=TPBG PE=1 SV=1	Q13641		Q13641
Q5T4T1	TMEM170B	T170B_HUMAN Transmembrane protein 170B OS=Homo sapiens OX=9606 GN=TMEM170B PE=1 SV=1	Q5T4T1
Q9NYV7	TAS2R16	T2R16_HUMAN Taste receptor type 2 member 16 OS=Homo sapiens OX=9606 GN=TAS2R16 PE=1 SV=1	Q9NYV7		Q9NYV7
P59536	TAS2R41	T2R41_HUMAN Taste receptor type 2 member 41 OS=Homo sapiens OX=9606 GN=TAS2R41 PE=2 SV=2	P59536
P59538	TAS2R31	T2R31_HUMAN Taste receptor type 2 member 31 OS=Homo sapiens OX=9606 GN=TAS2R31 PE=2 SV=2	P59538
Q96CE8	TM4SF18	T4S18_HUMAN Transmembrane 4 L6 family member 18 OS=Homo sapiens OX=9606 GN=TM4SF18 PE=2 SV=1			Q96CE8
Q9NYW2	TAS2R8	TA2R8_HUMAN Taste receptor type 2 member 8 OS=Homo sapiens OX=9606 GN=TAS2R8 PE=1 SV=1	Q9NYW2		Q9NYW2
P59540	TAS2R46	T2R46_HUMAN Taste receptor type 2 member 46 OS=Homo sapiens OX=9606 GN=TAS2R46 PE=2 SV=2	P59540		P59540
Q9P0T7	TMEM9	TMEM9_HUMAN Transmembrane protein 9 OS=Homo sapiens OX=9606 GN=TMEM9 PE=1 SV=1			Q9P0T7
Q8TDI8	TMC1	TMC1_HUMAN Transmembrane channel-like protein 1 OS=Homo sapiens OX=9606 GN=TMC1 PE=1 SV=2	Q8TDI8
Q7Z404	TMC4	TMC4_HUMAN Transmembrane channel-like protein 4 OS=Homo sapiens OX=9606 GN=TMC4 PE=2 SV=3			Q7Z404
O14668	PRRG1	TMG1_HUMAN Transmembrane gamma-carboxyglutamic acid protein 1 OS=Homo sapiens OX=9606 GN=PRRG1 PE=1 SV=1		PRRG1
Q96BF3	TMIGD2	TMIG2_HUMAN Transmembrane and immunoglobulin domain-containing protein 2 OS=Homo sapiens OX=9606 GN=TMIGD2 PE=1 SV=2	Q96BF3		Q96BF3
Q9BQJ4	TMEM47	TMM47_HUMAN Transmembrane protein 47 OS=Homo sapiens OX=9606 GN=TMEM47 PE=1 SV=1	Q9BQJ4
Q86X19	TMEM17	TMM17_HUMAN Transmembrane protein 17 OS=Homo sapiens OX=9606 GN=TMEM17 PE=1 SV=2	Q86X19
Q0P6H9	TMEM62	TMM62_HUMAN Transmembrane protein 62 OS=Homo sapiens OX=9606 GN=TMEM62 PE=1 SV=1			Q0P6H9
Q8N394	TMTC2	TMTC2_HUMAN Protein O-mannosyl-transferase TMTC2 OS=Homo sapiens OX=9606 GN=TMTC2 PE=1 SV=1		TMTC2
Q9H3S3	TMPRSS5	TMPS5_HUMAN Transmembrane protease serine 5 OS=Homo sapiens OX=9606 GN=TMPRSS5 PE=1 SV=2	Q9H3S3		Q9H3S3
Q9BVT8	TMUB1	TMUB1_HUMAN Transmembrane and ubiquitin-like domain-containing protein 1 OS=Homo sapiens OX=9606 GN=TMUB1 PE=1 SV=1	Q9BVT8
Q7Z410	TMPRSS9	TMPS9_HUMAN Transmembrane protease serine 9 OS=Homo sapiens OX=9606 GN=TMPRSS9 PE=1 SV=2	Q7Z410
Q5JTV8	TOR1AIP1	TOIP1_HUMAN Torsin-1A-interacting protein 1 OS=Homo sapiens OX=9606 GN=TOR1AIP1 PE=1 SV=2			Q5JTV8
Q96A25	TMEM106A	T106A_HUMAN Transmembrane protein 106A OS=Homo sapiens OX=9606 GN=TMEM106A PE=1 SV=1	Q96A25		Q96A25
Q92956	TNFRSF14	TNR14_HUMAN Tumor necrosis factor receptor superfamily member 14 OS=Homo sapiens OX=9606 GN=TNFRSF14 PE=1 SV=3	Q92956		Q92956
Q9H2K2	TNKS2	TNKS2_HUMAN Poly [ADP-ribose] polymerase tankyrase-2 OS=Homo sapiens OX=9606 GN=TNKS2 PE=1 SV=1	Q9H2K2
P07204	THBD	TRBM_HUMAN Thrombomodulin OS=Homo sapiens OX=9606 GN=THBD PE=1 SV=2	P07204		P07204
P0DSE2	TRB	TRBR1_HUMAN M1-specific T cell receptor beta chain OS=Homo sapiens OX=9606 GN=TRB PE=1 SV=1	P0DSE2
Q8IWT1	SCN4B	SCN4B_HUMAN Sodium channel subunit beta-4 OS=Homo sapiens OX=9606 GN=SCN4B PE=1 SV=1	Q8IWT1		Q8IWT1
Q6UWF3	SCIMP	SCIMP_HUMAN SLP adapter and CSK-interacting membrane protein OS=Homo sapiens OX=9606 GN=SCIMP PE=1 SV=1	Q6UWF3
Q14242	SELPLG	SELPL_HUMAN P-selectin glycoprotein ligand 1 OS=Homo sapiens OX=9606 GN=SELPLG PE=1 SV=1	Q14242		Q14242
Q14563	SEMA3A	SEM3A_HUMAN Semaphorin-3A OS=Homo sapiens OX=9606 GN=SEMA3A PE=1 SV=1			Q14563
Q9H3S1	SEMA4A	SEM4A_HUMAN Semaphorin-4A OS=Homo sapiens OX=9606 GN=SEMA4A PE=1 SV=2	Q9H3S1		Q9H3S1
P35499	SCN4A	SCN4A_HUMAN Sodium channel protein type 4 subunit alpha OS=Homo sapiens OX=9606 GN=SCN4A PE=1 SV=4	P35499		P35499
Q9NY91	SLC5A4	SC5A4_HUMAN Solute carrier family 5 member 4 OS=Homo sapiens OX=9606 GN=SLC5A4 PE=1 SV=1	Q9NY91		Q9NY91
O75056	SDC3	SDC3_HUMAN Syndecan-3 OS=Homo sapiens OX=9606 GN=SDC3 PE=1 SV=2	O75056		O75056
Q9H3T2	SEMA6C	SEM6C_HUMAN Semaphorin-6C OS=Homo sapiens OX=9606 GN=SEMA6C PE=2 SV=4	Q9H3T2	SEMA6C	Q9H3T2
Q99985	SEMA3C	SEM3C_HUMAN Semaphorin-3C OS=Homo sapiens OX=9606 GN=SEMA3C PE=2 SV=2		SEMA3C	Q99985
Q9H6P5	TASP1	TASP1_HUMAN Threonine aspartase 1 OS=Homo sapiens OX=9606 GN=TASP1 PE=1 SV=1		TASP1
A0PJK1	SLC5A10	SC5AA_HUMAN Sodium/glucose cotransporter 5 OS=Homo sapiens OX=9606 GN=SLC5A10 PE=1 SV=2	A0PJK1		A0PJK1
P53992	SEC24C	SC24C_HUMAN Protein transport protein Sec24C OS=Homo sapiens OX=9606 GN=SEC24C PE=1 SV=3	P53992
O15126	SCAMP1	SCAM1_HUMAN Secretory carrier-associated membrane protein 1 OS=Homo sapiens OX=9606 GN=SCAMP1 PE=1 SV=2		SCAMP1
O00560	SDCBP	SDCB1_HUMAN Syntenin-1 OS=Homo sapiens OX=9606 GN=SDCBP PE=1 SV=1	O00560		O00560
Q9P283	SEMA5B	SEM5B_HUMAN Semaphorin-5B OS=Homo sapiens OX=9606 GN=SEMA5B PE=2 SV=4			Q9P283
Q8NFY4	SEMA6D	SEM6D_HUMAN Semaphorin-6D OS=Homo sapiens OX=9606 GN=SEMA6D PE=1 SV=1	Q8NFY4	SEMA6D	Q8NFY4
O75326	SEMA7A	SEM7A_HUMAN Semaphorin-7A OS=Homo sapiens OX=9606 GN=SEMA7A PE=1 SV=1	O75326		O75326
P23396	RPS3	RS3_HUMAN 40S ribosomal protein S3 OS=Homo sapiens OX=9606 GN=RPS3 PE=1 SV=2	P23396
Q9Y676	MRPS18B	RT18B_HUMAN 28S ribosomal protein S18b, mitochondrial OS=Homo sapiens OX=9606 GN=MRPS18B PE=1 SV=1		MRPS18B
Q8WYR4	RSPH1	RSPH1_HUMAN Radial spoke head 1 homolog OS=Homo sapiens OX=9606 GN=RSPH1 PE=1 SV=1	Q8WYR4
Q6UXX9	RSPO2	RSPO2_HUMAN R-spondin-2 OS=Homo sapiens OX=9606 GN=RSPO2 PE=1 SV=2	Q6UXX9
Q9UJJ7	RPUSD1	RUSD1_HUMAN RNA pseudouridylate synthase domain-containing protein 1 OS=Homo sapiens OX=9606 GN=RPUSD1 PE=1 SV=1		RPUSD1
Q9NQC3	RTN4	RTN4_HUMAN Reticulon-4 OS=Homo sapiens OX=9606 GN=RTN4 PE=1 SV=2	Q9NQC3		Q9NQC3
Q5QGT7	RTP2	RTP2_HUMAN Receptor-transporting protein 2 OS=Homo sapiens OX=9606 GN=RTP2 PE=1 SV=1	Q5QGT7
Q7L099	RUFY3	RUFY3_HUMAN Protein RUFY3 OS=Homo sapiens OX=9606 GN=RUFY3 PE=1 SV=1	Q7L099
Q86VV8	RTTN	RTTN_HUMAN Rotatin OS=Homo sapiens OX=9606 GN=RTTN PE=1 SV=3	Q86VV8
Q8WZ75	ROBO4	ROBO4_HUMAN Roundabout homolog 4 OS=Homo sapiens OX=9606 GN=ROBO4 PE=1 SV=1		ROBO4	Q8WZ75
Q13905	RAPGEF1	RPGF1_HUMAN Rap guanine nucleotide exchange factor 1 OS=Homo sapiens OX=9606 GN=RAPGEF1 PE=1 SV=3			Q13905
Q13183	SLC13A2	S13A2_HUMAN Solute carrier family 13 member 2 OS=Homo sapiens OX=9606 GN=SLC13A2 PE=2 SV=1			Q13183
Q9UIL1	SCOC	SCOC_HUMAN Short coiled-coil protein OS=Homo sapiens OX=9606 GN=SCOC PE=1 SV=2	Q9UIL1
Q15858	SCN9A	SCN9A_HUMAN Sodium channel protein type 9 subunit alpha OS=Homo sapiens OX=9606 GN=SCN9A PE=1 SV=3	Q15858	SCN9A	Q15858
P54920	NAPA	SNAA_HUMAN Alpha-soluble NSF attachment protein OS=Homo sapiens OX=9606 GN=NAPA PE=1 SV=3	P54920		P54920
Q99747	NAPG	SNAG_HUMAN Gamma-soluble NSF attachment protein OS=Homo sapiens OX=9606 GN=NAPG PE=1 SV=1	Q99747	NAPG	Q99747
O95295	SNAPIN	SNAPN_HUMAN SNARE-associated protein Snapin OS=Homo sapiens OX=9606 GN=SNAPIN PE=1 SV=1	O95295
O43759	SYNGR1	SNG1_HUMAN Synaptogyrin-1 OS=Homo sapiens OX=9606 GN=SYNGR1 PE=1 SV=2	O43759		O43759
O43760	SYNGR2	SNG2_HUMAN Synaptogyrin-2 OS=Homo sapiens OX=9606 GN=SYNGR2 PE=1 SV=1	O43760		O43760
A6NMZ2	SNTN	SNTAN_HUMAN Sentan OS=Homo sapiens OX=9606 GN=SNTN PE=2 SV=1	A6NMZ2
Q7Z614	SNX20	SNX20_HUMAN Sorting nexin-20 OS=Homo sapiens OX=9606 GN=SNX20 PE=1 SV=1	Q7Z614		Q7Z614
Q13425	SNTB2	SNTB2_HUMAN Beta-2-syntrophin OS=Homo sapiens OX=9606 GN=SNTB2 PE=1 SV=1	Q13425	SNTB2	Q13425
Q9Y5X0	SNX10	SNX10_HUMAN Sorting nexin-10 OS=Homo sapiens OX=9606 GN=SNX10 PE=1 SV=2	Q9Y5X0
O95219	SNX4	SNX4_HUMAN Sorting nexin-4 OS=Homo sapiens OX=9606 GN=SNX4 PE=1 SV=1	O95219		O95219
Q15036	SNX17	SNX17_HUMAN Sorting nexin-17 OS=Homo sapiens OX=9606 GN=SNX17 PE=1 SV=1	Q15036
Q9NPD5	SLCO1B3	SO1B3_HUMAN Solute carrier organic anion transporter family member 1B3 OS=Homo sapiens OX=9606 GN=SLCO1B3 PE=1 SV=1	Q9NPD5	SLCO1B3	Q9NPD5
Q9NYB5	SLCO1C1	SO1C1_HUMAN Solute carrier organic anion transporter family member 1C1 OS=Homo sapiens OX=9606 GN=SLCO1C1 PE=2 SV=1	Q9NYB5		Q9NYB5
Q92959	SLCO2A1	SO2A1_HUMAN Solute carrier organic anion transporter family member 2A1 OS=Homo sapiens OX=9606 GN=SLCO2A1 PE=1 SV=2	Q92959		Q92959
Q9UIG8	SLCO3A1	SO3A1_HUMAN Solute carrier organic anion transporter family member 3A1 OS=Homo sapiens OX=9606 GN=SLCO3A1 PE=1 SV=3	Q9UIG8		Q9UIG8
O60749	SNX2	SNX2_HUMAN Sorting nexin-2 OS=Homo sapiens OX=9606 GN=SNX2 PE=1 SV=2	O60749		O60749
O60493	SNX3	SNX3_HUMAN Sorting nexin-3 OS=Homo sapiens OX=9606 GN=SNX3 PE=1 SV=3			O60493
Q3KNW5	SLC10A6	SOAT_HUMAN Solute carrier family 10 member 6 OS=Homo sapiens OX=9606 GN=SLC10A6 PE=1 SV=2			Q3KNW5
Q8WY21	SORCS1	SORC1_HUMAN VPS10 domain-containing receptor SorCS1 OS=Homo sapiens OX=9606 GN=SORCS1 PE=1 SV=3		SORCS1	Q8WY21
Q9UPU3	SORCS3	SORC3_HUMAN VPS10 domain-containing receptor SorCS3 OS=Homo sapiens OX=9606 GN=SORCS3 PE=2 SV=2			Q9UPU3
P30626	SRI	SORCN_HUMAN Sorcin OS=Homo sapiens OX=9606 GN=SRI PE=1 SV=1	P30626
Q07889	SOS1	SOS1_HUMAN Son of sevenless homolog 1 OS=Homo sapiens OX=9606 GN=SOS1 PE=1 SV=1			Q07889
Q9NPE6	SPAG4	SPAG4_HUMAN Sperm-associated antigen 4 protein OS=Homo sapiens OX=9606 GN=SPAG4 PE=1 SV=1	Q9NPE6
O75602	SPAG6	SPAG6_HUMAN Sperm-associated antigen 6 OS=Homo sapiens OX=9606 GN=SPAG6 PE=2 SV=1	O75602
Q2MV58	TCTN1	TECT1_HUMAN Tectonic-1 OS=Homo sapiens OX=9606 GN=TCTN1 PE=2 SV=2	Q2MV58
Q86SX3	TEDC1	TEDC1_HUMAN Tubulin epsilon and delta complex protein 1 OS=Homo sapiens OX=9606 GN=TEDC1 PE=1 SV=2	Q86SX3
Q96M29	TEKT5	TEKT5_HUMAN Tektin-5 OS=Homo sapiens OX=9606 GN=TEKT5 PE=1 SV=1	Q96M29
Q9C093	SPEF2	SPEF2_HUMAN Sperm flagellar protein 2 OS=Homo sapiens OX=9606 GN=SPEF2 PE=1 SV=2	Q9C093
P22105	TNXB	TENX_HUMAN Tenascin-X OS=Homo sapiens OX=9606 GN=TNXB PE=1 SV=5			P22105
Q9NYA1	SPHK1	SPHK1_HUMAN Sphingosine kinase 1 OS=Homo sapiens OX=9606 GN=SPHK1 PE=1 SV=1	Q9NYA1	SPHK1
Q8WWL2	SPIRE2	SPIR2_HUMAN Protein spire homolog 2 OS=Homo sapiens OX=9606 GN=SPIRE2 PE=1 SV=3	Q8WWL2
O43291	SPINT2	SPIT2_HUMAN Kunitz-type protease inhibitor 2 OS=Homo sapiens OX=9606 GN=SPINT2 PE=1 SV=2		SPINT2	O43291
Q7Z699	SPRED1	SPRE1_HUMAN Sprouty-related, EVH1 domain-containing protein 1 OS=Homo sapiens OX=9606 GN=SPRED1 PE=1 SV=2	Q7Z699
Q96JI7	SPG11	SPTCS_HUMAN Spatacsin OS=Homo sapiens OX=9606 GN=SPG11 PE=1 SV=3	Q96JI7	SPG11	Q96JI7
Q8NCC5	SLC37A3	SPX3_HUMAN Sugar phosphate exchanger 3 OS=Homo sapiens OX=9606 GN=SLC37A3 PE=2 SV=2			Q8NCC5
P48307	TFPI2	TFPI2_HUMAN Tissue factor pathway inhibitor 2 OS=Homo sapiens OX=9606 GN=TFPI2 PE=1 SV=1			P48307
P12931	SRC	SRC_HUMAN Proto-oncogene tyrosine-protein kinase Src OS=Homo sapiens OX=9606 GN=SRC PE=1 SV=3	P12931	SRC	P12931
Q14162	SCARF1	SREC_HUMAN Scavenger receptor class F member 1 OS=Homo sapiens OX=9606 GN=SCARF1 PE=1 SV=3			Q14162
Q9GZT4	SRR	SRR_HUMAN Serine racemase OS=Homo sapiens OX=9606 GN=SRR PE=1 SV=1			Q9GZT4
Q9Y5M8	SRPRB	SRPRB_HUMAN Signal recognition particle receptor subunit beta OS=Homo sapiens OX=9606 GN=SRPRB PE=1 SV=3		SRPRB
O43294	TGFB1I1	TGFI1_HUMAN Transforming growth factor beta-1-induced transcript 1 protein OS=Homo sapiens OX=9606 GN=TGFB1I1 PE=1 SV=2	O43294		O43294
O94768	STK17B	ST17B_HUMAN Serine/threonine-protein kinase 17B OS=Homo sapiens OX=9606 GN=STK17B PE=1 SV=1	O94768	STK17B
Q8WWQ8	STAB2	STAB2_HUMAN Stabilin-2 OS=Homo sapiens OX=9606 GN=STAB2 PE=1 SV=3	Q8WWQ8		Q8WWQ8
Q99469	STAC	STAC_HUMAN SH3 and cysteine-rich domain-containing protein OS=Homo sapiens OX=9606 GN=STAC PE=1 SV=1	Q99469	STAC
Q9UGK3	STAP2	STAP2_HUMAN Signal-transducing adaptor protein 2 OS=Homo sapiens OX=9606 GN=STAP2 PE=1 SV=2			Q9UGK3
P52630	STAT2	STAT2_HUMAN Signal transducer and activator of transcription 2 OS=Homo sapiens OX=9606 GN=STAT2 PE=1 SV=1		STAT2	P52630
O95210	STBD1	STBD1_HUMAN Starch-binding domain-containing protein 1 OS=Homo sapiens OX=9606 GN=STBD1 PE=1 SV=1	O95210		O95210
Q8NFT2	STEAP2	STEA2_HUMAN Metalloreductase STEAP2 OS=Homo sapiens OX=9606 GN=STEAP2 PE=1 SV=3	Q8NFT2		Q8NFT2
Q9UJZ1	STOML2	STML2_HUMAN Stomatin-like protein 2, mitochondrial OS=Homo sapiens OX=9606 GN=STOML2 PE=1 SV=1	Q9UJZ1	STOML2	Q9UJZ1
Q9UEW8	STK39	STK39_HUMAN STE20/SPS1-related proline-alanine-rich protein kinase OS=Homo sapiens OX=9606 GN=STK39 PE=1 SV=3			Q9UEW8
Q9BX79	STRA6	STRA6_HUMAN Receptor for retinol uptake STRA6 OS=Homo sapiens OX=9606 GN=STRA6 PE=1 SV=1	Q9BX79		Q9BX79
O75558	STX11	STX11_HUMAN Syntaxin-11 OS=Homo sapiens OX=9606 GN=STX11 PE=1 SV=1	O75558		O75558
Q13277	STX3	STX3_HUMAN Syntaxin-3 OS=Homo sapiens OX=9606 GN=STX3 PE=1 SV=3			Q13277
Q9UNK0	STX8	STX8_HUMAN Syntaxin-8 OS=Homo sapiens OX=9606 GN=STX8 PE=1 SV=2			Q9UNK0
P61764	STXBP1	STXB1_HUMAN Syntaxin-binding protein 1 OS=Homo sapiens OX=9606 GN=STXBP1 PE=1 SV=1	P61764		P61764
Q6ZWJ1	STXBP4	STXB4_HUMAN Syntaxin-binding protein 4 OS=Homo sapiens OX=9606 GN=STXBP4 PE=1 SV=2		STXBP4
Q5T5C0	STXBP5	STXB5_HUMAN Syntaxin-binding protein 5 OS=Homo sapiens OX=9606 GN=STXBP5 PE=1 SV=1	Q5T5C0
Q9BXA5	SUCNR1	SUCR1_HUMAN Succinate receptor 1 OS=Homo sapiens OX=9606 GN=SUCNR1 PE=1 SV=2	Q9BXA5		Q9BXA5
Q6N022	TENM4	TEN4_HUMAN Teneurin-4 OS=Homo sapiens OX=9606 GN=TENM4 PE=1 SV=2	Q6N022		Q6N022
Q9UQP3	TNN	TENN_HUMAN Tenascin-N OS=Homo sapiens OX=9606 GN=TNN PE=1 SV=2	Q9UQP3
Q8NA61	SPERT	SPERT_HUMAN Spermatid-associated protein OS=Homo sapiens OX=9606 GN=SPERT PE=1 SV=1		SPERT
Q8N0X2	SPAG16	SPG16_HUMAN Sperm-associated antigen 16 protein OS=Homo sapiens OX=9606 GN=SPAG16 PE=2 SV=2	Q8N0X2	SPAG16
Q9Y4P9	SPEF1	SPEF1_HUMAN Sperm flagellar protein 1 OS=Homo sapiens OX=9606 GN=SPEF1 PE=1 SV=3	Q9Y4P9
Q9Y6M0	PRSS21	TEST_HUMAN Testisin OS=Homo sapiens OX=9606 GN=PRSS21 PE=1 SV=1	Q9Y6M0		Q9Y6M0
Q8TCT6	SPPL3	SPPL3_HUMAN Signal peptide peptidase-like 3 OS=Homo sapiens OX=9606 GN=SPPL3 PE=1 SV=2		SPPL3
Q8TCT7	SPPL2B	SPP2B_HUMAN Signal peptide peptidase-like 2B OS=Homo sapiens OX=9606 GN=SPPL2B PE=1 SV=2	Q8TCT7	SPPL2B	Q8TCT7
Q5BIV9	SPRN	SPRN_HUMAN Shadow of prion protein OS=Homo sapiens OX=9606 GN=SPRN PE=2 SV=1	Q5BIV9		Q5BIV9
Q8NCJ5	SPRYD3	SPRY3_HUMAN SPRY domain-containing protein 3 OS=Homo sapiens OX=9606 GN=SPRYD3 PE=1 SV=2		SPRYD3
P11277	SPTB	SPTB1_HUMAN Spectrin beta chain, erythrocytic OS=Homo sapiens OX=9606 GN=SPTB PE=1 SV=5	P11277
O43597	SPRY2	SPY2_HUMAN Protein sprouty homolog 2 OS=Homo sapiens OX=9606 GN=SPRY2 PE=1 SV=1	O43597		O43597
Q14247	CTTN	SRC8_HUMAN Src substrate cortactin OS=Homo sapiens OX=9606 GN=CTTN PE=1 SV=2	Q14247	CTTN	Q14247
P13726	F3	TF_HUMAN Tissue factor OS=Homo sapiens OX=9606 GN=F3 PE=1 SV=1	P13726		P13726
A6NNA2	SRRM3	SRRM3_HUMAN Serine/arginine repetitive matrix protein 3 OS=Homo sapiens OX=9606 GN=SRRM3 PE=2 SV=4		SRRM3
Q8WYL5	SSH1	SSH1_HUMAN Protein phosphatase Slingshot homolog 1 OS=Homo sapiens OX=9606 GN=SSH1 PE=1 SV=2	Q8WYL5	SSH1
P22735	TGM1	TGM1_HUMAN Protein-glutamine gamma-glutamyltransferase K OS=Homo sapiens OX=9606 GN=TGM1 PE=1 SV=4		TGM1	P22735
P21980	TGM2	TGM2_HUMAN Protein-glutamine gamma-glutamyltransferase 2 OS=Homo sapiens OX=9606 GN=TGM2 PE=1 SV=2		TGM2	P21980
P32745	SSTR3	SSR3_HUMAN Somatostatin receptor type 3 OS=Homo sapiens OX=9606 GN=SSTR3 PE=1 SV=1	P32745		P32745
Q08188	TGM3	TGM3_HUMAN Protein-glutamine gamma-glutamyltransferase E OS=Homo sapiens OX=9606 GN=TGM3 PE=1 SV=4			Q08188
P43307	SSR1	SSRA_HUMAN Translocon-associated protein subunit alpha OS=Homo sapiens OX=9606 GN=SSR1 PE=1 SV=3			P43307
P43308	SSR2	SSRB_HUMAN Translocon-associated protein subunit beta OS=Homo sapiens OX=9606 GN=SSR2 PE=1 SV=1			P43308
O43493	TGOLN2	TGON2_HUMAN Trans-Golgi network integral membrane protein 2 OS=Homo sapiens OX=9606 GN=TGOLN2 PE=1 SV=3	O43493		O43493
H3BV60	TGFBR3L	TGR3L_HUMAN Transforming growth factor-beta receptor type 3-like protein OS=Homo sapiens OX=9606 GN=TGFBR3L PE=2 SV=1	H3BV60
Q9BXR0	QTRT1	TGT_HUMAN Queuine tRNA-ribosyltransferase catalytic subunit 1 OS=Homo sapiens OX=9606 GN=QTRT1 PE=1 SV=3	Q9BXR0
Q9UEE5	STK17A	ST17A_HUMAN Serine/threonine-protein kinase 17A OS=Homo sapiens OX=9606 GN=STK17A PE=1 SV=2		STK17A
Q8WU08	STK32A	ST32A_HUMAN Serine/threonine-protein kinase 32A OS=Homo sapiens OX=9606 GN=STK32A PE=1 SV=2	Q8WU08
Q9Y365	STARD10	STA10_HUMAN START domain-containing protein 10 OS=Homo sapiens OX=9606 GN=STARD10 PE=1 SV=2	Q9Y365		Q9Y365
Q6ZMT1	STAC2	STAC2_HUMAN SH3 and cysteine-rich domain-containing protein 2 OS=Homo sapiens OX=9606 GN=STAC2 PE=1 SV=1	Q6ZMT1	STAC2
P40763	STAT3	STAT3_HUMAN Signal transducer and activator of transcription 3 OS=Homo sapiens OX=9606 GN=STAT3 PE=1 SV=2			P40763
Q96FJ0	STAMBPL1	STALP_HUMAN AMSH-like protease OS=Homo sapiens OX=9606 GN=STAMBPL1 PE=1 SV=2		STAMBPL1
Q9Y2K9	STXBP5L	STB5L_HUMAN Syntaxin-binding protein 5-like OS=Homo sapiens OX=9606 GN=STXBP5L PE=1 SV=2	Q9Y2K9
Q9UHE8	STEAP1	STEA1_HUMAN Metalloreductase STEAP1 OS=Homo sapiens OX=9606 GN=STEAP1 PE=2 SV=1			Q9UHE8
Q658P3	STEAP3	STEA3_HUMAN Metalloreductase STEAP3 OS=Homo sapiens OX=9606 GN=STEAP3 PE=1 SV=2			Q658P3
Q687X5	STEAP4	STEA4_HUMAN Metalloreductase STEAP4 OS=Homo sapiens OX=9606 GN=STEAP4 PE=1 SV=1	Q687X5	STEAP4	Q687X5
O94804	STK10	STK10_HUMAN Serine/threonine-protein kinase 10 OS=Homo sapiens OX=9606 GN=STK10 PE=1 SV=1	O94804	STK10	O94804
Q15468	STIL	STIL_HUMAN SCL-interrupting locus protein OS=Homo sapiens OX=9606 GN=STIL PE=1 SV=2		STIL
Q13586	STIM1	STIM1_HUMAN Stromal interaction molecule 1 OS=Homo sapiens OX=9606 GN=STIM1 PE=1 SV=3	Q13586		Q13586
A0A075B6N3	TRBV24-1	TVBX1_HUMAN T cell receptor beta variable 24-1 OS=Homo sapiens OX=9606 GN=TRBV24-1 PE=3 SV=1	A0A075B6N3
A0A1B0GX68	TRBV2	TVB2_HUMAN T cell receptor beta variable 2 OS=Homo sapiens OX=9606 GN=TRBV2 PE=3 SV=1	A0A1B0GX68
A0A577	TRBV4-1	TVB41_HUMAN T cell receptor beta variable 4-1 OS=Homo sapiens OX=9606 GN=TRBV4-1 PE=3 SV=1	A0A577
A0A075B6N1	TRBV19	TVB19_HUMAN T cell receptor beta variable 19 OS=Homo sapiens OX=9606 GN=TRBV19 PE=1 SV=2	A0A075B6N1
Q9UPX0	IGSF9B	TUTLB_HUMAN Protein turtle homolog B OS=Homo sapiens OX=9606 GN=IGSF9B PE=2 SV=2	Q9UPX0		Q9UPX0
Q8TBC4	UBA3	UBA3_HUMAN NEDD8-activating enzyme E1 catalytic subunit OS=Homo sapiens OX=9606 GN=UBA3 PE=1 SV=2		UBA3
A0A589	TRBV4-3	TVB43_HUMAN T cell receptor beta variable 4-3 OS=Homo sapiens OX=9606 GN=TRBV4-3 PE=3 SV=1	A0A589
Q9H3M7	TXNIP	TXNIP_HUMAN Thioredoxin-interacting protein OS=Homo sapiens OX=9606 GN=TXNIP PE=1 SV=1		TXNIP
P0DPF7	TRBV6-3	TVB63_HUMAN T cell receptor beta variable 6-3 OS=Homo sapiens OX=9606 GN=TRBV6-3 PE=3 SV=1	P0DPF7
Q9BSA4	TTYH2	TTYH2_HUMAN Protein tweety homolog 2 OS=Homo sapiens OX=9606 GN=TTYH2 PE=1 SV=3	Q9BSA4		Q9BSA4
A0A5B6	TRBV28	TVB28_HUMAN T cell receptor beta variable 28 OS=Homo sapiens OX=9606 GN=TRBV28 PE=1 SV=1	A0A5B6
A1L167	UBE2QL1	U2QL1_HUMAN Ubiquitin-conjugating enzyme E2Q-like protein 1 OS=Homo sapiens OX=9606 GN=UBE2QL1 PE=1 SV=2		UBE2QL1
A0A0K0K1B3	TRBV30	TVB30_HUMAN T cell receptor beta variable 30 OS=Homo sapiens OX=9606 GN=TRBV30 PE=3 SV=3	A0A0K0K1B3
P49459	UBE2A	UBE2A_HUMAN Ubiquitin-conjugating enzyme E2 A OS=Homo sapiens OX=9606 GN=UBE2A PE=1 SV=2		UBE2A
O43914	TYROBP	TYOBP_HUMAN TYRO protein tyrosine kinase-binding protein OS=Homo sapiens OX=9606 GN=TYROBP PE=1 SV=1	O43914	TYROBP	O43914
A0A0J9YXY3	TRBV6-2	TVB62_HUMAN T cell receptor beta variable 6-2 OS=Homo sapiens OX=9606 GN=TRBV6-2 PE=3 SV=3	A0A0J9YXY3
A0A0B4J273	TRAV34	TVA34_HUMAN T cell receptor alpha variable 34 OS=Homo sapiens OX=9606 GN=TRAV34 PE=3 SV=1	A0A0B4J273
Q8NBM4	UBAC2	UBAC2_HUMAN Ubiquitin-associated domain-containing protein 2 OS=Homo sapiens OX=9606 GN=UBAC2 PE=1 SV=1			Q8NBM4
P63146	UBE2B	UBE2B_HUMAN Ubiquitin-conjugating enzyme E2 B OS=Homo sapiens OX=9606 GN=UBE2B PE=1 SV=1	P63146	UBE2B
A0A075B6W5	TRAV23DV6	TVA23_HUMAN T cell receptor alpha variable 23/delta variable 6 OS=Homo sapiens OX=9606 GN=TRAV23DV6 PE=3 SV=1	A0A075B6W5
A0A5A2	TRBV5-8	TVB58_HUMAN T cell receptor beta variable 5-8 OS=Homo sapiens OX=9606 GN=TRBV5-8 PE=3 SV=1	A0A5A2
A0A0B4J234	TRAV2	TVA2_HUMAN T cell receptor alpha variable 2 OS=Homo sapiens OX=9606 GN=TRAV2 PE=3 SV=1	A0A0B4J234
Q9NPG3	UBN1	UBN1_HUMAN Ubinuclein-1 OS=Homo sapiens OX=9606 GN=UBN1 PE=1 SV=2	Q9NPG3
P40818	USP8	UBP8_HUMAN Ubiquitin carboxyl-terminal hydrolase 8 OS=Homo sapiens OX=9606 GN=USP8 PE=1 SV=1	P40818		P40818
Q9NZ09	UBAP1	UBAP1_HUMAN Ubiquitin-associated protein 1 OS=Homo sapiens OX=9606 GN=UBAP1 PE=1 SV=1		UBAP1	Q9NZ09
A0A087WT02	TRAV9-2	TVA92_HUMAN T cell receptor alpha variable 9-2 OS=Homo sapiens OX=9606 GN=TRAV9-2 PE=3 SV=1	A0A087WT02
P01733	TRBV12-3	TVBL3_HUMAN T cell receptor beta variable 12-3 OS=Homo sapiens OX=9606 GN=TRBV12-3 PE=1 SV=2	P01733		P01733
P14679	TYR	TYRO_HUMAN Tyrosinase OS=Homo sapiens OX=9606 GN=TYR PE=1 SV=3			P14679
A0A0B4J268	TRAV4	TVA4_HUMAN T cell receptor alpha variable 4 OS=Homo sapiens OX=9606 GN=TRAV4 PE=1 SV=1	A0A0B4J268
A0A075B6U4	TRAV7	TVA7_HUMAN T cell receptor alpha variable 7 OS=Homo sapiens OX=9606 GN=TRAV7 PE=3 SV=1	A0A075B6U4
A0A0A6YYJ7	TRAV8-3	TVA83_HUMAN T cell receptor alpha variable 8-3 OS=Homo sapiens OX=9606 GN=TRAV8-3 PE=3 SV=5	A0A0A6YYJ7
Q6IBS0	TWF2	TWF2_HUMAN Twinfilin-2 OS=Homo sapiens OX=9606 GN=TWF2 PE=1 SV=2	Q6IBS0	TWF2
A0A0B4J249	TRAV5	TVA5_HUMAN T cell receptor alpha variable 5 OS=Homo sapiens OX=9606 GN=TRAV5 PE=3 SV=1	A0A0B4J249
A0A0K0K1G8	TRBV10-2	TVBJ2_HUMAN T cell receptor beta variable 10-2 OS=Homo sapiens OX=9606 GN=TRBV10-2 PE=3 SV=3	A0A0K0K1G8
Q16222	UAP1	UAP1_HUMAN UDP-N-acetylhexosamine pyrophosphorylase OS=Homo sapiens OX=9606 GN=UAP1 PE=1 SV=3		UAP1	Q16222
O14907	TAX1BP3	TX1B3_HUMAN Tax1-binding protein 3 OS=Homo sapiens OX=9606 GN=TAX1BP3 PE=1 SV=2	O14907		O14907
P62837	UBE2D2	UB2D2_HUMAN Ubiquitin-conjugating enzyme E2 D2 OS=Homo sapiens OX=9606 GN=UBE2D2 PE=1 SV=1		UBE2D2
A0A0C4DH59	TRBV5-4	TVB54_HUMAN T cell receptor beta variable 5-4 OS=Homo sapiens OX=9606 GN=TRBV5-4 PE=3 SV=1	A0A0C4DH59
Q7Z7E8	UBE2Q1	UB2Q1_HUMAN Ubiquitin-conjugating enzyme E2 Q1 OS=Homo sapiens OX=9606 GN=UBE2Q1 PE=1 SV=1	Q7Z7E8
A0A0B4J240	TRAV10	TVA10_HUMAN T cell receptor alpha variable 10 OS=Homo sapiens OX=9606 GN=TRAV10 PE=3 SV=1	A0A0B4J240
P17643	TYRP1	TYRP1_HUMAN 5,6-dihydroxyindole-2-carboxylic acid oxidase OS=Homo sapiens OX=9606 GN=TYRP1 PE=1 SV=2			P17643
A0A0K0K1D8	TRBV6-1	TVB61_HUMAN T cell receptor beta variable 6-1 OS=Homo sapiens OX=9606 GN=TRBV6-1 PE=3 SV=3	A0A0K0K1D8
A0A0K0K1A5	TRBV6-5	TVB65_HUMAN T cell receptor beta variable 6-5 OS=Homo sapiens OX=9606 GN=TRBV6-5 PE=1 SV=3	A0A0K0K1A5
Q9Y2K6	USP20	UBP20_HUMAN Ubiquitin carboxyl-terminal hydrolase 20 OS=Homo sapiens OX=9606 GN=USP20 PE=1 SV=2		USP20
P40126	DCT	TYRP2_HUMAN L-dopachrome tautomerase OS=Homo sapiens OX=9606 GN=DCT PE=1 SV=1		DCT	P40126
P61086	UBE2K	UBE2K_HUMAN Ubiquitin-conjugating enzyme E2 K OS=Homo sapiens OX=9606 GN=UBE2K PE=1 SV=3		UBE2K
Q70EK8	USP53	UBP53_HUMAN Inactive ubiquitin carboxyl-terminal hydrolase 53 OS=Homo sapiens OX=9606 GN=USP53 PE=1 SV=2	Q70EK8	USP53
A0A087WT01	TRAV27	TVA27_HUMAN T cell receptor alpha variable 27 OS=Homo sapiens OX=9606 GN=TRAV27 PE=1 SV=1	A0A087WT01
Q8TF42	UBASH3B	UBS3B_HUMAN Ubiquitin-associated and SH3 domain-containing protein B OS=Homo sapiens OX=9606 GN=UBASH3B PE=1 SV=2		UBASH3B
A0A1B0GX49	TRBV6-4	TVB64_HUMAN T cell receptor beta variable 6-4 OS=Homo sapiens OX=9606 GN=TRBV6-4 PE=3 SV=1	A0A1B0GX49
Q96MU7	YTHDC1	YTDC1_HUMAN YTH domain-containing protein 1 OS=Homo sapiens OX=9606 GN=YTHDC1 PE=1 SV=3		YTHDC1
Q8TEB7	RNF128	RN128_HUMAN E3 ubiquitin-protein ligase RNF128 OS=Homo sapiens OX=9606 GN=RNF128 PE=1 SV=1			Q8TEB7
Q9Y252	RNF6	RNF6_HUMAN E3 ubiquitin-protein ligase RNF6 OS=Homo sapiens OX=9606 GN=RNF6 PE=1 SV=1	Q9Y252
Q13464	ROCK1	ROCK1_HUMAN Rho-associated protein kinase 1 OS=Homo sapiens OX=9606 GN=ROCK1 PE=1 SV=1	Q13464		Q13464
Q9Y4G8	RAPGEF2	RPGF2_HUMAN Rap guanine nucleotide exchange factor 2 OS=Homo sapiens OX=9606 GN=RAPGEF2 PE=1 SV=1	Q9Y4G8	RAPGEF2	Q9Y4G8
Q8TEU7	RAPGEF6	RPGF6_HUMAN Rap guanine nucleotide exchange factor 6 OS=Homo sapiens OX=9606 GN=RAPGEF6 PE=1 SV=2	Q8TEU7		Q8TEU7
Q684P5	RAP1GAP2	RPGP2_HUMAN Rap1 GTPase-activating protein 2 OS=Homo sapiens OX=9606 GN=RAP1GAP2 PE=1 SV=2			Q684P5
O43159	RRP8	RRP8_HUMAN Ribosomal RNA-processing protein 8 OS=Homo sapiens OX=9606 GN=RRP8 PE=1 SV=2			O43159
Q9GZN7	ROGDI	ROGDI_HUMAN Protein rogdi homolog OS=Homo sapiens OX=9606 GN=ROGDI PE=1 SV=1	Q9GZN7
Q9NS64	RPRM	RPRM_HUMAN Protein reprimo OS=Homo sapiens OX=9606 GN=RPRM PE=1 SV=1			Q9NS64
Q96KN7	RPGRIP1	RPGR1_HUMAN X-linked retinitis pigmentosa GTPase regulator-interacting protein 1 OS=Homo sapiens OX=9606 GN=RPGRIP1 PE=1 SV=2	Q96KN7
Q9Y3A4	RRP7A	RRP7A_HUMAN Ribosomal RNA-processing protein 7 homolog A OS=Homo sapiens OX=9606 GN=RRP7A PE=1 SV=2		RRP7A
Q9Y6N7	ROBO1	ROBO1_HUMAN Roundabout homolog 1 OS=Homo sapiens OX=9606 GN=ROBO1 PE=1 SV=1	Q9Y6N7	ROBO1	Q9Y6N7
Q9HCK4	ROBO2	ROBO2_HUMAN Roundabout homolog 2 OS=Homo sapiens OX=9606 GN=ROBO2 PE=1 SV=2	Q9HCK4		Q9HCK4
Q96MS0	ROBO3	ROBO3_HUMAN Roundabout homolog 3 OS=Homo sapiens OX=9606 GN=ROBO3 PE=1 SV=2		ROBO3	Q96MS0
O95980	RECK	RECK_HUMAN Reversion-inducing cysteine-rich protein with Kazal motifs OS=Homo sapiens OX=9606 GN=RECK PE=1 SV=1	O95980	RECK	O95980
Q9P258	RCC2	RCC2_HUMAN Protein RCC2 OS=Homo sapiens OX=9606 GN=RCC2 PE=1 SV=2	Q9P258		Q9P258
O75678	RFPL2	RFPL2_HUMAN Ret finger protein-like 2 OS=Homo sapiens OX=9606 GN=RFPL2 PE=2 SV=3		RFPL2
Q68EM7	ARHGAP17	RHG17_HUMAN Rho GTPase-activating protein 17 OS=Homo sapiens OX=9606 GN=ARHGAP17 PE=1 SV=1	Q68EM7		Q68EM7
A6NNM3	RIMBP3B	RIM3B_HUMAN RIMS-binding protein 3B OS=Homo sapiens OX=9606 GN=RIMBP3B PE=3 SV=3		RIMBP3B
Q9UJD0	RIMS3	RIMS3_HUMAN Regulating synaptic membrane exocytosis protein 3 OS=Homo sapiens OX=9606 GN=RIMS3 PE=1 SV=1	Q9UJD0
Q5EBL4	RILPL1	RIPL1_HUMAN RILP-like protein 1 OS=Homo sapiens OX=9606 GN=RILPL1 PE=1 SV=1	Q5EBL4	RILPL1	Q5EBL4
Q6ZVN8	HJV	RGMC_HUMAN Hemojuvelin OS=Homo sapiens OX=9606 GN=HJV PE=1 SV=1	Q6ZVN8		Q6ZVN8
Q96QB1	DLC1	RHG07_HUMAN Rho GTPase-activating protein 7 OS=Homo sapiens OX=9606 GN=DLC1 PE=1 SV=4	Q96QB1
A7KAX9	ARHGAP32	RHG32_HUMAN Rho GTPase-activating protein 32 OS=Homo sapiens OX=9606 GN=ARHGAP32 PE=1 SV=1	A7KAX9
Q9HBH0	RHOF	RHOF_HUMAN Rho-related GTP-binding protein RhoF OS=Homo sapiens OX=9606 GN=RHOF PE=1 SV=1	Q9HBH0		Q9HBH0
Q9NPQ8	RIC8A	RIC8A_HUMAN Synembryn-A OS=Homo sapiens OX=9606 GN=RIC8A PE=1 SV=3	Q9NPQ8	RIC8A	Q9NPQ8
Q9UFD9	RIMBP3	RIM3A_HUMAN RIMS-binding protein 3A OS=Homo sapiens OX=9606 GN=RIMBP3 PE=1 SV=4		RIMBP3
Q9Y572	RIPK3	RIPK3_HUMAN Receptor-interacting serine/threonine-protein kinase 3 OS=Homo sapiens OX=9606 GN=RIPK3 PE=1 SV=2	Q9Y572
Q14CB8	ARHGAP19	RHG19_HUMAN Rho GTPase-activating protein 19 OS=Homo sapiens OX=9606 GN=ARHGAP19 PE=1 SV=1		ARHGAP19
Q6ZUM4	ARHGAP27	RHG27_HUMAN Rho GTPase-activating protein 27 OS=Homo sapiens OX=9606 GN=ARHGAP27 PE=1 SV=3	Q6ZUM4
Q5UIP0	RIF1	RIF1_HUMAN Telomere-associated protein RIF1 OS=Homo sapiens OX=9606 GN=RIF1 PE=1 SV=2		RIF1	Q5UIP0
A6NJZ7	RIMBP3C	RIM3C_HUMAN RIMS-binding protein 3C OS=Homo sapiens OX=9606 GN=RIMBP3C PE=1 SV=3		RIMBP3C
Q6ZS11	RINL	RINL_HUMAN Ras and Rab interactor-like protein OS=Homo sapiens OX=9606 GN=RINL PE=2 SV=2	Q6ZS11		Q6ZS11
O75679	RFPL3	RFPL3_HUMAN Ret finger protein-like 3 OS=Homo sapiens OX=9606 GN=RFPL3 PE=1 SV=2		RFPL3
Q96B86	RGMA	RGMA_HUMAN Repulsive guidance molecule A OS=Homo sapiens OX=9606 GN=RGMA PE=1 SV=3	Q96B86		Q96B86
Q7Z5H3	ARHGAP22	RHG22_HUMAN Rho GTPase-activating protein 22 OS=Homo sapiens OX=9606 GN=ARHGAP22 PE=1 SV=1		ARHGAP22
Q9P227	ARHGAP23	RHG23_HUMAN Rho GTPase-activating protein 23 OS=Homo sapiens OX=9606 GN=ARHGAP23 PE=1 SV=2		ARHGAP23
Q5TG30	ARHGAP40	RHG40_HUMAN Rho GTPase-activating protein 40 OS=Homo sapiens OX=9606 GN=ARHGAP40 PE=3 SV=3		ARHGAP40
Q6ZWK4	RHEX	RHEX_HUMAN Regulator of hemoglobinization and erythroid cell expansion protein OS=Homo sapiens OX=9606 GN=RHEX PE=1 SV=1	Q6ZWK4	RHEX
Q8N264	ARHGAP24	RHG24_HUMAN Rho GTPase-activating protein 24 OS=Homo sapiens OX=9606 GN=ARHGAP24 PE=1 SV=2	Q8N264	ARHGAP24
Q52LW3	ARHGAP29	RHG29_HUMAN Rho GTPase-activating protein 29 OS=Homo sapiens OX=9606 GN=ARHGAP29 PE=1 SV=2		ARHGAP29
P17081	RHOQ	RHOQ_HUMAN Rho-related GTP-binding protein RhoQ OS=Homo sapiens OX=9606 GN=RHOQ PE=1 SV=2	P17081
Q86X27	RALGPS2	RGPS2_HUMAN Ras-specific guanine nucleotide-releasing factor RalGPS2 OS=Homo sapiens OX=9606 GN=RALGPS2 PE=1 SV=1	Q86X27		Q86X27
O14924	RGS12	RGS12_HUMAN Regulator of G-protein signaling 12 OS=Homo sapiens OX=9606 GN=RGS12 PE=1 SV=1	O14924
Q9UNA1	ARHGAP26	RHG26_HUMAN Rho GTPase-activating protein 26 OS=Homo sapiens OX=9606 GN=ARHGAP26 PE=1 SV=1	Q9UNA1		Q9UNA1
Q9P2N2	ARHGAP28	RHG28_HUMAN Rho GTPase-activating protein 28 OS=Homo sapiens OX=9606 GN=ARHGAP28 PE=1 SV=3		ARHGAP28
Q9Y4F9	RIPOR2	RIPR2_HUMAN Rho family-interacting cell polarization regulator 2 OS=Homo sapiens OX=9606 GN=RIPOR2 PE=1 SV=4	Q9Y4F9		Q9Y4F9
Q6NUQ1	RINT1	RINT1_HUMAN RAD50-interacting protein 1 OS=Homo sapiens OX=9606 GN=RINT1 PE=1 SV=1	Q6NUQ1
Q96L33	RHOV	RHOV_HUMAN Rho-related GTP-binding protein RhoV OS=Homo sapiens OX=9606 GN=RHOV PE=1 SV=1	Q96L33
Q7L804	RAB11FIP2	RFIP2_HUMAN Rab11 family-interacting protein 2 OS=Homo sapiens OX=9606 GN=RAB11FIP2 PE=1 SV=1	Q7L804		Q7L804
Q02161	RHD	RHD_HUMAN Blood group Rh(D) polypeptide OS=Homo sapiens OX=9606 GN=RHD PE=1 SV=3	Q02161	RHD
P49796	RGS3	RGS3_HUMAN Regulator of G-protein signaling 3 OS=Homo sapiens OX=9606 GN=RGS3 PE=1 SV=2	P49796	RGS3	P49796
P61586	RHOA	RHOA_HUMAN Transforming protein RhoA OS=Homo sapiens OX=9606 GN=RHOA PE=1 SV=1	P61586	RHOA	P61586
P84095	RHOG	RHOG_HUMAN Rho-related GTP-binding protein RhoG OS=Homo sapiens OX=9606 GN=RHOG PE=1 SV=1	P84095		P84095
Q9H4E5	RHOJ	RHOJ_HUMAN Rho-related GTP-binding protein RhoJ OS=Homo sapiens OX=9606 GN=RHOJ PE=1 SV=1	Q9H4E5	RHOJ
Q9UQ26	RIMS2	RIMS2_HUMAN Regulating synaptic membrane exocytosis protein 2 OS=Homo sapiens OX=9606 GN=RIMS2 PE=1 SV=2	Q9UQ26	RIMS2
Q6PJF5	RHBDF2	RHDF2_HUMAN Inactive rhomboid protein 2 OS=Homo sapiens OX=9606 GN=RHBDF2 PE=1 SV=2	Q6PJF5		Q6PJF5
O43566	RGS14	RGS14_HUMAN Regulator of G-protein signaling 14 OS=Homo sapiens OX=9606 GN=RGS14 PE=1 SV=4	O43566	RGS14	O43566
Q9BQY4	RHOXF2	RHXF2_HUMAN Rhox homeobox family member 2 OS=Homo sapiens OX=9606 GN=RHOXF2 PE=1 SV=1		RHOXF2
Q9H426	RIMS4	RIMS4_HUMAN Regulating synaptic membrane exocytosis protein 4 OS=Homo sapiens OX=9606 GN=RIMS4 PE=1 SV=3	Q9H426
Q7Z7A4	PXK	PXK_HUMAN PX domain-containing protein kinase-like protein OS=Homo sapiens OX=9606 GN=PXK PE=1 SV=1	Q7Z7A4	PXK	Q7Z7A4
Q9H0J4	QRICH2	QRIC2_HUMAN Glutamine-rich protein 2 OS=Homo sapiens OX=9606 GN=QRICH2 PE=1 SV=1	Q9H0J4
Q96S59	RANBP9	RANB9_HUMAN Ran-binding protein 9 OS=Homo sapiens OX=9606 GN=RANBP9 PE=1 SV=1	Q96S59
Q9UL25	RAB21	RAB21_HUMAN Ras-related protein Rab-21 OS=Homo sapiens OX=9606 GN=RAB21 PE=1 SV=3	Q9UL25		Q9UL25
Q9BRP8	PYM1	PYM1_HUMAN Partner of Y14 and mago OS=Homo sapiens OX=9606 GN=PYM1 PE=1 SV=1		PYM1
P57729	RAB38	RAB38_HUMAN Ras-related protein Rab-38 OS=Homo sapiens OX=9606 GN=RAB38 PE=1 SV=1	P57729
Q6ZRP7	QSOX2	QSOX2_HUMAN Sulfhydryl oxidase 2 OS=Homo sapiens OX=9606 GN=QSOX2 PE=1 SV=3	Q6ZRP7		Q6ZRP7
P51157	RAB28	RAB28_HUMAN Ras-related protein Rab-28 OS=Homo sapiens OX=9606 GN=RAB28 PE=1 SV=2	P51157
Q15286	RAB35	RAB35_HUMAN Ras-related protein Rab-35 OS=Homo sapiens OX=9606 GN=RAB35 PE=1 SV=1	Q15286		Q15286
P51153	RAB13	RAB13_HUMAN Ras-related protein Rab-13 OS=Homo sapiens OX=9606 GN=RAB13 PE=1 SV=1	P51153	RAB13	P51153
O00476	SLC17A3	NPT4_HUMAN Sodium-dependent phosphate transport protein 4 OS=Homo sapiens OX=9606 GN=SLC17A3 PE=1 SV=2	O00476		O00476
Q12908	SLC10A2	NTCP2_HUMAN Ileal sodium/bile acid cotransporter OS=Homo sapiens OX=9606 GN=SLC10A2 PE=1 SV=2			Q12908
Q5PT55	SLC10A5	NTCP5_HUMAN Sodium/bile acid cotransporter 5 OS=Homo sapiens OX=9606 GN=SLC10A5 PE=2 SV=1		SLC10A5	Q5PT55
Q9Y5J5	PHLDA3	PHLA3_HUMAN Pleckstrin homology-like domain family A member 3 OS=Homo sapiens OX=9606 GN=PHLDA3 PE=1 SV=1	Q9Y5J5
Q6NSJ2	PHLDB3	PHLB3_HUMAN Pleckstrin homology-like domain family B member 3 OS=Homo sapiens OX=9606 GN=PHLDB3 PE=2 SV=3		PHLDB3
Q8NFJ6	PROKR2	PKR2_HUMAN Prokineticin receptor 2 OS=Homo sapiens OX=9606 GN=PROKR2 PE=1 SV=1	Q8NFJ6		Q8NFJ6
P14923	JUP	PLAK_HUMAN Junction plakoglobin OS=Homo sapiens OX=9606 GN=JUP PE=1 SV=3	P14923	JUP	P14923
Q9Y263	PLAA	PLAP_HUMAN Phospholipase A-2-activating protein OS=Homo sapiens OX=9606 GN=PLAA PE=1 SV=2	Q9Y263	PLAA	Q9Y263
Q6P4A8	PLBD1	PLBL1_HUMAN Phospholipase B-like 1 OS=Homo sapiens OX=9606 GN=PLBD1 PE=1 SV=2			Q6P4A8
O00330	PDHX	ODPX_HUMAN Pyruvate dehydrogenase protein X component, mitochondrial OS=Homo sapiens OX=9606 GN=PDHX PE=1 SV=3		PDHX
Q9Y342	PLLP	PLLP_HUMAN Plasmolipin OS=Homo sapiens OX=9606 GN=PLLP PE=1 SV=1			Q9Y342
Q96PE5	OPALIN	OPALI_HUMAN Opalin OS=Homo sapiens OX=9606 GN=OPALIN PE=2 SV=1	Q96PE5		Q96PE5
O00168	FXYD1	PLM_HUMAN Phospholemman OS=Homo sapiens OX=9606 GN=FXYD1 PE=1 SV=2	O00168
Q02809	PLOD1	PLOD1_HUMAN Procollagen-lysine,2-oxoglutarate 5-dioxygenase 1 OS=Homo sapiens OX=9606 GN=PLOD1 PE=1 SV=2	Q02809		Q02809
O00469	PLOD2	PLOD2_HUMAN Procollagen-lysine,2-oxoglutarate 5-dioxygenase 2 OS=Homo sapiens OX=9606 GN=PLOD2 PE=1 SV=2	O00469		O00469
O60568	PLOD3	PLOD3_HUMAN Multifunctional procollagen lysine hydroxylase and glycosyltransferase LH3 OS=Homo sapiens OX=9606 GN=PLOD3 PE=1 SV=1	O60568		O60568
Q04941	PLP2	PLP2_HUMAN Proteolipid protein 2 OS=Homo sapiens OX=9606 GN=PLP2 PE=1 SV=1			Q04941
O14494	PLPP1	PLPP1_HUMAN Phospholipid phosphatase 1 OS=Homo sapiens OX=9606 GN=PLPP1 PE=1 SV=1	O14494	PLPP1	O14494
O43688	PLPP2	PLPP2_HUMAN Phospholipid phosphatase 2 OS=Homo sapiens OX=9606 GN=PLPP2 PE=1 SV=1	O43688		O43688
O14495	PLPP3	PLPP3_HUMAN Phospholipid phosphatase 3 OS=Homo sapiens OX=9606 GN=PLPP3 PE=1 SV=1	O14495		O14495
Q8NEB5	PLPP5	PLPP5_HUMAN Phospholipid phosphatase 5 OS=Homo sapiens OX=9606 GN=PLPP5 PE=1 SV=2	Q8NEB5
Q96GD0	PDXP	PLPP_HUMAN Pyridoxal phosphate phosphatase OS=Homo sapiens OX=9606 GN=PDXP PE=1 SV=2	Q96GD0		Q96GD0
Q8TBJ4	PLPPR1	PLPR1_HUMAN Phospholipid phosphatase-related protein type 1 OS=Homo sapiens OX=9606 GN=PLPPR1 PE=2 SV=1			Q8TBJ4
Q32ZL2	PLPPR5	PLPR5_HUMAN Phospholipid phosphatase-related protein type 5 OS=Homo sapiens OX=9606 GN=PLPPR5 PE=2 SV=2	Q32ZL2	PLPPR5	Q32ZL2
Q9HBL7	PLGRKT	PLRKT_HUMAN Plasminogen receptor (KT) OS=Homo sapiens OX=9606 GN=PLGRKT PE=1 SV=1	Q9HBL7		Q9HBL7
O15162	PLSCR1	PLS1_HUMAN Phospholipid scramblase 1 OS=Homo sapiens OX=9606 GN=PLSCR1 PE=1 SV=1	O15162	PLSCR1	O15162
Q9NRY6	PLSCR3	PLS3_HUMAN Phospholipid scramblase 3 OS=Homo sapiens OX=9606 GN=PLSCR3 PE=1 SV=2			Q9NRY6
Q9NRQ2	PLSCR4	PLS4_HUMAN Phospholipid scramblase 4 OS=Homo sapiens OX=9606 GN=PLSCR4 PE=1 SV=2			Q9NRQ2
O60890	OPHN1	OPHN1_HUMAN Oligophrenin-1 OS=Homo sapiens OX=9606 GN=OPHN1 PE=1 SV=1	O60890	OPHN1
Q6U736	OPN5	OPN5_HUMAN Opsin-5 OS=Homo sapiens OX=9606 GN=OPN5 PE=1 SV=3	Q6U736		Q6U736
P41143	OPRD1	OPRD_HUMAN Delta-type opioid receptor OS=Homo sapiens OX=9606 GN=OPRD1 PE=1 SV=4	P41143		P41143
P41145	OPRK1	OPRK_HUMAN Kappa-type opioid receptor OS=Homo sapiens OX=9606 GN=OPRK1 PE=1 SV=2	P41145	OPRK1	P41145
P13797	PLS3	PLST_HUMAN Plastin-3 OS=Homo sapiens OX=9606 GN=PLS3 PE=1 SV=4		PLS3
P41146	OPRL1	OPRX_HUMAN Nociceptin receptor OS=Homo sapiens OX=9606 GN=OPRL1 PE=1 SV=1	P41146		P41146
P0DN77	OPN1MW2	OPSG2_HUMAN Medium-wave-sensitive opsin 2 OS=Homo sapiens OX=9606 GN=OPN1MW2 PE=3 SV=1	P0DN77
P0DN78	OPN1MW3	OPSG3_HUMAN Medium-wave-sensitive opsin 3 OS=Homo sapiens OX=9606 GN=OPN1MW3 PE=3 SV=1	P0DN78
P04001	OPN1MW	OPSG_HUMAN Medium-wave-sensitive opsin 1 OS=Homo sapiens OX=9606 GN=OPN1MW PE=1 SV=1	P04001		P04001
O14718	RRH	OPSX_HUMAN Visual pigment-like receptor peropsin OS=Homo sapiens OX=9606 GN=RRH PE=1 SV=1			O14718
Q8NGR6	OR1B1	OR1B1_HUMAN Olfactory receptor 1B1 OS=Homo sapiens OX=9606 GN=OR1B1 PE=3 SV=2	Q8NGR6		Q8NGR6
P47887	OR1E2	OR1E2_HUMAN Olfactory receptor 1E2 OS=Homo sapiens OX=9606 GN=OR1E2 PE=2 SV=2	P47887		P47887
Q8WZA6	OR1E3	OR1E3_HUMAN Olfactory receptor 1E3 OS=Homo sapiens OX=9606 GN=OR1E3 PE=3 SV=2	Q8WZA6		Q8WZA6
Q8NHA8	OR1F12	OR1FC_HUMAN Olfactory receptor 1F12 OS=Homo sapiens OX=9606 GN=OR1F12 PE=3 SV=1	Q8NHA8		Q8NHA8
P47890	OR1G1	OR1G1_HUMAN Olfactory receptor 1G1 OS=Homo sapiens OX=9606 GN=OR1G1 PE=2 SV=2	P47890		P47890
O60431	OR1I1	OR1I1_HUMAN Olfactory receptor 1I1 OS=Homo sapiens OX=9606 GN=OR1I1 PE=2 SV=1	O60431		O60431
Q8NGR3	OR1K1	OR1K1_HUMAN Olfactory receptor 1K1 OS=Homo sapiens OX=9606 GN=OR1K1 PE=2 SV=1	Q8NGR3		Q8NGR3
Q8NH94	OR1L1	OR1L1_HUMAN Olfactory receptor 1L1 OS=Homo sapiens OX=9606 GN=OR1L1 PE=3 SV=3	Q8NH94		Q8NH94
Q8NGR2	OR1L6	OR1L6_HUMAN Olfactory receptor 1L6 OS=Homo sapiens OX=9606 GN=OR1L6 PE=3 SV=2	Q8NGR2		Q8NGR2
Q8NGR8	OR1L8	OR1L8_HUMAN Olfactory receptor 1L8 OS=Homo sapiens OX=9606 GN=OR1L8 PE=2 SV=1	Q8NGR8		Q8NGR8
Q8NGA1	OR1M1	OR1M1_HUMAN Olfactory receptor 1M1 OS=Homo sapiens OX=9606 GN=OR1M1 PE=2 SV=1	Q8NGA1		Q8NGA1
Q8NGS0	OR1N1	OR1N1_HUMAN Olfactory receptor 1N1 OS=Homo sapiens OX=9606 GN=OR1N1 PE=3 SV=1	Q8NGS0		Q8NGS0
Q8NGR9	OR1N2	OR1N2_HUMAN Olfactory receptor 1N2 OS=Homo sapiens OX=9606 GN=OR1N2 PE=2 SV=2	Q8NGR9	OR1N2	Q8NGR9
Q15612	OR1Q1	OR1Q1_HUMAN Olfactory receptor 1Q1 OS=Homo sapiens OX=9606 GN=OR1Q1 PE=2 SV=3	Q15612		Q15612
Q8NH92	OR1S1	OR1S1_HUMAN Olfactory receptor 1S1 OS=Homo sapiens OX=9606 GN=OR1S1 PE=3 SV=2	Q8NH92		Q8NH92
Q8NGQ3	OR1S2	OR1S2_HUMAN Olfactory receptor 1S2 OS=Homo sapiens OX=9606 GN=OR1S2 PE=3 SV=2	Q8NGQ3		Q8NGQ3
Q96R48	OR2A5	OR2A5_HUMAN Olfactory receptor 2A5 OS=Homo sapiens OX=9606 GN=OR2A5 PE=2 SV=2	Q96R48		Q96R48
Q96R45	OR2A7	OR2A7_HUMAN Olfactory receptor 2A7 OS=Homo sapiens OX=9606 GN=OR2A7 PE=2 SV=3	Q96R45		Q96R45
Q9GZK3	OR2B2	OR2B2_HUMAN Olfactory receptor 2B2 OS=Homo sapiens OX=9606 GN=OR2B2 PE=2 SV=1	Q9GZK3		Q9GZK3
O76000	OR2B3	OR2B3_HUMAN Putative olfactory receptor 2B3 OS=Homo sapiens OX=9606 GN=OR2B3 PE=3 SV=1	O76000		O76000
P58173	OR2B6	OR2B6_HUMAN Olfactory receptor 2B6 OS=Homo sapiens OX=9606 GN=OR2B6 PE=2 SV=1	P58173		P58173
Q5JQS5	OR2B11	OR2BB_HUMAN Olfactory receptor 2B11 OS=Homo sapiens OX=9606 GN=OR2B11 PE=2 SV=1	Q5JQS5		Q5JQS5
O95371	OR2C1	OR2C1_HUMAN Olfactory receptor 2C1 OS=Homo sapiens OX=9606 GN=OR2C1 PE=2 SV=3	O95371		O95371
Q8N628	OR2C3	OR2C3_HUMAN Olfactory receptor 2C3 OS=Homo sapiens OX=9606 GN=OR2C3 PE=2 SV=3	Q8N628	OR2C3	Q8N628
Q5TZ20	OR2G6	OR2G6_HUMAN Olfactory receptor 2G6 OS=Homo sapiens OX=9606 GN=OR2G6 PE=2 SV=1	Q5TZ20		Q5TZ20
Q9GZK4	OR2H1	OR2H1_HUMAN Olfactory receptor 2H1 OS=Homo sapiens OX=9606 GN=OR2H1 PE=2 SV=1	Q9GZK4		Q9GZK4
O76001	OR2J3	OR2J3_HUMAN Olfactory receptor 2J3 OS=Homo sapiens OX=9606 GN=OR2J3 PE=1 SV=1	O76001		O76001
Q8NGT1	OR2K2	OR2K2_HUMAN Olfactory receptor 2K2 OS=Homo sapiens OX=9606 GN=OR2K2 PE=2 SV=3	Q8NGT1		Q8NGT1
Q8NH16	OR2L2	OR2L2_HUMAN Olfactory receptor 2L2 OS=Homo sapiens OX=9606 GN=OR2L2 PE=2 SV=1	Q8NH16		Q8NH16
Q8NG85	OR2L3	OR2L3_HUMAN Olfactory receptor 2L3 OS=Homo sapiens OX=9606 GN=OR2L3 PE=2 SV=1	Q8NG85		Q8NG85
Q8NG80	OR2L5	OR2L5_HUMAN Olfactory receptor 2L5 OS=Homo sapiens OX=9606 GN=OR2L5 PE=3 SV=1	Q8NG80		Q8NG80
Q8NGY9	OR2L8	OR2L8_HUMAN Olfactory receptor 2L8 OS=Homo sapiens OX=9606 GN=OR2L8 PE=2 SV=1	Q8NGY9		Q8NGY9
Q8N349	OR2L13	OR2LD_HUMAN Olfactory receptor 2L13 OS=Homo sapiens OX=9606 GN=OR2L13 PE=2 SV=1	Q8N349		Q8N349
Q96R28	OR2M2	OR2M2_HUMAN Olfactory receptor 2M2 OS=Homo sapiens OX=9606 GN=OR2M2 PE=3 SV=2	Q96R28		Q96R28
Q8NG83	OR2M3	OR2M3_HUMAN Olfactory receptor 2M3 OS=Homo sapiens OX=9606 GN=OR2M3 PE=2 SV=1	Q8NG83		Q8NG83
Q9NQN1	OR2S2	OR2S1_HUMAN Olfactory receptor 2S2 OS=Homo sapiens OX=9606 GN=OR2S2 PE=2 SV=2	Q9NQN1		Q9NQN1
O43869	OR2T1	OR2T1_HUMAN Olfactory receptor 2T1 OS=Homo sapiens OX=9606 GN=OR2T1 PE=3 SV=3	O43869		O43869
Q6IF00	OR2T2	OR2T2_HUMAN Olfactory receptor 2T2 OS=Homo sapiens OX=9606 GN=OR2T2 PE=2 SV=1	Q6IF00		Q6IF00
Q8NH00	OR2T4	OR2T4_HUMAN Olfactory receptor 2T4 OS=Homo sapiens OX=9606 GN=OR2T4 PE=3 SV=2	Q8NH00		Q8NH00
Q6IEZ7	OR2T5	OR2T5_HUMAN Olfactory receptor 2T5 OS=Homo sapiens OX=9606 GN=OR2T5 PE=2 SV=1	Q6IEZ7		Q6IEZ7
Q8NHC8	OR2T6	OR2T6_HUMAN Olfactory receptor 2T6 OS=Homo sapiens OX=9606 GN=OR2T6 PE=3 SV=2	Q8NHC8		Q8NHC8
P0C7T2	OR2T7	OR2T7_HUMAN Olfactory receptor 2T7 OS=Homo sapiens OX=9606 GN=OR2T7 PE=3 SV=1	P0C7T2		P0C7T2
Q8NHB1	OR2V1	OR2V1_HUMAN Olfactory receptor 2V1 OS=Homo sapiens OX=9606 GN=OR2V1 PE=3 SV=2	Q8NHB1		Q8NHB1
Q96R30	OR2V2	OR2V2_HUMAN Olfactory receptor 2V2 OS=Homo sapiens OX=9606 GN=OR2V2 PE=3 SV=3	Q96R30		Q96R30
P47881	OR3A1	OR3A1_HUMAN Olfactory receptor 3A1 OS=Homo sapiens OX=9606 GN=OR3A1 PE=2 SV=2	P47881		P47881
P47888	OR3A3	OR3A3_HUMAN Olfactory receptor 3A3 OS=Homo sapiens OX=9606 GN=OR3A3 PE=2 SV=3	P47888		P47888
Q8NH72	OR4C6	OR4C6_HUMAN Olfactory receptor 4C6 OS=Homo sapiens OX=9606 GN=OR4C6 PE=2 SV=1	Q8NH72		Q8NH72
Q6IEV9	OR4C11	OR4CB_HUMAN Olfactory receptor 4C11 OS=Homo sapiens OX=9606 GN=OR4C11 PE=2 SV=1	Q6IEV9		Q6IEV9
Q96R67	OR4C12	OR4CC_HUMAN Olfactory receptor 4C12 OS=Homo sapiens OX=9606 GN=OR4C12 PE=2 SV=2	Q96R67		Q96R67
Q8NGP0	OR4C13	OR4CD_HUMAN Olfactory receptor 4C13 OS=Homo sapiens OX=9606 GN=OR4C13 PE=2 SV=2	Q8NGP0		Q8NGP0
Q8NGL9	OR4C16	OR4CG_HUMAN Olfactory receptor 4C16 OS=Homo sapiens OX=9606 GN=OR4C16 PE=3 SV=2	Q8NGL9		Q8NGL9
Q15615	OR4D1	OR4D1_HUMAN Olfactory receptor 4D1 OS=Homo sapiens OX=9606 GN=OR4D1 PE=2 SV=3	Q15615		Q15615
P58180	OR4D2	OR4D2_HUMAN Olfactory receptor 4D2 OS=Homo sapiens OX=9606 GN=OR4D2 PE=2 SV=1	P58180		P58180
Q8NGN0	OR4D5	OR4D5_HUMAN Olfactory receptor 4D5 OS=Homo sapiens OX=9606 GN=OR4D5 PE=2 SV=1	Q8NGN0		Q8NGN0
Q8NGE8	OR4D9	OR4D9_HUMAN Olfactory receptor 4D9 OS=Homo sapiens OX=9606 GN=OR4D9 PE=3 SV=3	Q8NGE8		Q8NGE8
Q8NGI4	OR4D11	OR4DB_HUMAN Olfactory receptor 4D11 OS=Homo sapiens OX=9606 GN=OR4D11 PE=3 SV=1	Q8NGI4		Q8NGI4
Q96R69	OR4F4	OR4F4_HUMAN Olfactory receptor 4F4 OS=Homo sapiens OX=9606 GN=OR4F4 PE=2 SV=2	Q96R69		Q96R69
Q8NH21	OR4F5	OR4F5_HUMAN Olfactory receptor 4F5 OS=Homo sapiens OX=9606 GN=OR4F5 PE=3 SV=1	Q8NH21		Q8NH21
Q8NH43	OR4L1	OR4L1_HUMAN Olfactory receptor 4L1 OS=Homo sapiens OX=9606 GN=OR4L1 PE=3 SV=1	Q8NH43		Q8NH43
Q8NGD1	OR4N2	OR4N2_HUMAN Olfactory receptor 4N2 OS=Homo sapiens OX=9606 GN=OR4N2 PE=3 SV=1	Q8NGD1		Q8NGD1
Q8IXE1	OR4N5	OR4N5_HUMAN Olfactory receptor 4N5 OS=Homo sapiens OX=9606 GN=OR4N5 PE=3 SV=1	Q8IXE1		Q8IXE1
P0C623	OR4Q2	OR4Q2_HUMAN Olfactory receptor 4Q2 OS=Homo sapiens OX=9606 GN=OR4Q2 PE=3 SV=2	P0C623		P0C623
Q8NH05	OR4Q3	OR4Q3_HUMAN Olfactory receptor 4Q3 OS=Homo sapiens OX=9606 GN=OR4Q3 PE=3 SV=1	Q8NH05		Q8NH05
Q8NH73	OR4S2	OR4S2_HUMAN Olfactory receptor 4S2 OS=Homo sapiens OX=9606 GN=OR4S2 PE=3 SV=2	Q8NH73		Q8NH73
Q8NGF9	OR4X2	OR4X2_HUMAN Olfactory receptor 4X2 OS=Homo sapiens OX=9606 GN=OR4X2 PE=2 SV=1	Q8NGF9		Q8NGF9
Q8NGJ0	OR5A1	OR5A1_HUMAN Olfactory receptor 5A1 OS=Homo sapiens OX=9606 GN=OR5A1 PE=2 SV=1	Q8NGJ0		Q8NGJ0
Q8NGI9	OR5A2	OR5A2_HUMAN Olfactory receptor 5A2 OS=Homo sapiens OX=9606 GN=OR5A2 PE=2 SV=1	Q8NGI9		Q8NGI9
Q8NGF7	OR5B17	OR5BH_HUMAN Olfactory receptor 5B17 OS=Homo sapiens OX=9606 GN=OR5B17 PE=3 SV=1	Q8NGF7		Q8NGF7
A6NL26	OR5B21	OR5BL_HUMAN Olfactory receptor 5B21 OS=Homo sapiens OX=9606 GN=OR5B21 PE=3 SV=1	A6NL26		A6NL26
Q8NGK9	OR5D16	OR5DG_HUMAN Olfactory receptor 5D16 OS=Homo sapiens OX=9606 GN=OR5D16 PE=3 SV=1	Q8NGK9		Q8NGK9
Q8NGL1	OR5D18	OR5DI_HUMAN Olfactory receptor 5D18 OS=Homo sapiens OX=9606 GN=OR5D18 PE=2 SV=1	Q8NGL1		Q8NGL1
O95221	OR5F1	OR5F1_HUMAN Olfactory receptor 5F1 OS=Homo sapiens OX=9606 GN=OR5F1 PE=2 SV=2	O95221		O95221
P0C626	OR5G3	OR5G3_HUMAN Olfactory receptor 5G3 OS=Homo sapiens OX=9606 GN=OR5G3 PE=3 SV=1	P0C626		P0C626
A6NKK0	OR5H1	OR5H1_HUMAN Olfactory receptor 5H1 OS=Homo sapiens OX=9606 GN=OR5H1 PE=2 SV=1	A6NKK0		A6NKK0
Q8NGV7	OR5H2	OR5H2_HUMAN Olfactory receptor 5H2 OS=Homo sapiens OX=9606 GN=OR5H2 PE=3 SV=3	Q8NGV7		Q8NGV7
P0DN80	OR5H8	OR5H8_HUMAN Olfactory receptor 5H8 OS=Homo sapiens OX=9606 GN=OR5H8 PE=3 SV=1	P0DN80
Q13606	OR5I1	OR5I1_HUMAN Olfactory receptor 5I1 OS=Homo sapiens OX=9606 GN=OR5I1 PE=2 SV=1	Q13606		Q13606
Q8NH18	OR5J2	OR5J2_HUMAN Olfactory receptor 5J2 OS=Homo sapiens OX=9606 GN=OR5J2 PE=3 SV=1	Q8NH18		Q8NH18
Q8NHB7	OR5K1	OR5K1_HUMAN Olfactory receptor 5K1 OS=Homo sapiens OX=9606 GN=OR5K1 PE=2 SV=2	Q8NHB7		Q8NHB7
Q8NGL2	OR5L1	OR5L1_HUMAN Olfactory receptor 5L1 OS=Homo sapiens OX=9606 GN=OR5L1 PE=2 SV=1	Q8NGL2		Q8NGL2
Q8NGP4	OR5M3	OR5M3_HUMAN Olfactory receptor 5M3 OS=Homo sapiens OX=9606 GN=OR5M3 PE=2 SV=2	Q8NGP4		Q8NGP4
Q6IEU7	OR5M10	OR5MA_HUMAN Olfactory receptor 5M10 OS=Homo sapiens OX=9606 GN=OR5M10 PE=2 SV=1	Q6IEU7		Q6IEU7
Q96RB7	OR5M11	OR5MB_HUMAN Olfactory receptor 5M11 OS=Homo sapiens OX=9606 GN=OR5M11 PE=2 SV=2	Q96RB7		Q96RB7
Q8WZ92	OR5P2	OR5P2_HUMAN Olfactory receptor 5P2 OS=Homo sapiens OX=9606 GN=OR5P2 PE=2 SV=1	Q8WZ92		Q8WZ92
Q8WZ94	OR5P3	OR5P3_HUMAN Olfactory receptor 5P3 OS=Homo sapiens OX=9606 GN=OR5P3 PE=2 SV=1	Q8WZ94		Q8WZ94
Q8NG75	OR5T1	OR5T1_HUMAN Olfactory receptor 5T1 OS=Homo sapiens OX=9606 GN=OR5T1 PE=2 SV=1	Q8NG75		Q8NG75
Q8NGG2	OR5T2	OR5T2_HUMAN Olfactory receptor 5T2 OS=Homo sapiens OX=9606 GN=OR5T2 PE=2 SV=3	Q8NGG2		Q8NGG2
Q9UGF6	OR5V1	OR5V1_HUMAN Olfactory receptor 5V1 OS=Homo sapiens OX=9606 GN=OR5V1 PE=2 SV=1	Q9UGF6		Q9UGF6
Q8NGW1	OR6B3	OR6B3_HUMAN Olfactory receptor 6B3 OS=Homo sapiens OX=9606 GN=OR6B3 PE=3 SV=1	Q8NGW1	OR6B3	Q8NGW1
Q9NZP0	OR6C3	OR6C3_HUMAN Olfactory receptor 6C3 OS=Homo sapiens OX=9606 GN=OR6C3 PE=3 SV=2	Q9NZP0		Q9NZP0
Q8NGE1	OR6C4	OR6C4_HUMAN Olfactory receptor 6C4 OS=Homo sapiens OX=9606 GN=OR6C4 PE=2 SV=1	Q8NGE1		Q8NGE1
A6NF89	OR6C6	OR6C6_HUMAN Olfactory receptor 6C6 OS=Homo sapiens OX=9606 GN=OR6C6 PE=3 SV=1	A6NF89	OR6C6	A6NF89
Q8NGZ6	OR6F1	OR6F1_HUMAN Olfactory receptor 6F1 OS=Homo sapiens OX=9606 GN=OR6F1 PE=2 SV=1	Q8NGZ6		Q8NGZ6
Q8NGC5	OR6J1	OR6J1_HUMAN Olfactory receptor 6J1 OS=Homo sapiens OX=9606 GN=OR6J1 PE=3 SV=1	Q8NGC5		Q8NGC5
Q8NGY2	OR6K2	OR6K2_HUMAN Olfactory receptor 6K2 OS=Homo sapiens OX=9606 GN=OR6K2 PE=2 SV=1	Q8NGY2		Q8NGY2
Q8NGY3	OR6K3	OR6K3_HUMAN Olfactory receptor 6K3 OS=Homo sapiens OX=9606 GN=OR6K3 PE=3 SV=2	Q8NGY3		Q8NGY3
Q8NGW6	OR6K6	OR6K6_HUMAN Olfactory receptor 6K6 OS=Homo sapiens OX=9606 GN=OR6K6 PE=2 SV=2	Q8NGW6		Q8NGW6
Q8NGM8	OR6M1	OR6M1_HUMAN Olfactory receptor 6M1 OS=Homo sapiens OX=9606 GN=OR6M1 PE=2 SV=1	Q8NGM8		Q8NGM8
Q8NGY5	OR6N1	OR6N1_HUMAN Olfactory receptor 6N1 OS=Homo sapiens OX=9606 GN=OR6N1 PE=2 SV=1	Q8NGY5		Q8NGY5
Q8NGY6	OR6N2	OR6N2_HUMAN Olfactory receptor 6N2 OS=Homo sapiens OX=9606 GN=OR6N2 PE=3 SV=1	Q8NGY6		Q8NGY6
Q8NGX9	OR6P1	OR6P1_HUMAN Olfactory receptor 6P1 OS=Homo sapiens OX=9606 GN=OR6P1 PE=3 SV=1	Q8NGX9		Q8NGX9
Q8NGQ2	OR6Q1	OR6Q1_HUMAN Olfactory receptor 6Q1 OS=Homo sapiens OX=9606 GN=OR6Q1 PE=2 SV=2	Q8NGQ2		Q8NGQ2
Q8NH40	OR6S1	OR6S1_HUMAN Olfactory receptor 6S1 OS=Homo sapiens OX=9606 GN=OR6S1 PE=3 SV=2	Q8NH40		Q8NH40
Q8NGX8	OR6Y1	OR6Y1_HUMAN Olfactory receptor 6Y1 OS=Homo sapiens OX=9606 GN=OR6Y1 PE=3 SV=1	Q8NGX8		Q8NGX8
Q15622	OR7A5	OR7A5_HUMAN Olfactory receptor 7A5 OS=Homo sapiens OX=9606 GN=OR7A5 PE=2 SV=2	Q15622		Q15622
O60412	OR7C2	OR7C2_HUMAN Olfactory receptor 7C2 OS=Homo sapiens OX=9606 GN=OR7C2 PE=3 SV=4	O60412		O60412
Q96RA2	OR7D2	OR7D2_HUMAN Olfactory receptor 7D2 OS=Homo sapiens OX=9606 GN=OR7D2 PE=2 SV=2	Q96RA2		Q96RA2
Q8NG99	OR7G2	OR7G2_HUMAN Olfactory receptor 7G2 OS=Homo sapiens OX=9606 GN=OR7G2 PE=3 SV=1	Q8NG99		Q8NG99
Q8NG95	OR7G3	OR7G3_HUMAN Olfactory receptor 7G3 OS=Homo sapiens OX=9606 GN=OR7G3 PE=3 SV=1	Q8NG95		Q8NG95
P0DMU2	OR8G3P	OR83P_HUMAN Putative olfactory receptor 8G3 pseudogene OS=Homo sapiens OX=9606 GN=OR8G3P PE=5 SV=1	P0DMU2
Q96RD0	OR8B2	OR8B2_HUMAN Olfactory receptor 8B2 OS=Homo sapiens OX=9606 GN=OR8B2 PE=3 SV=3	Q96RD0		Q96RD0
Q8NGG6	OR8B12	OR8BC_HUMAN Olfactory receptor 8B12 OS=Homo sapiens OX=9606 GN=OR8B12 PE=2 SV=1	Q8NGG6		Q8NGG6
Q8WZ84	OR8D1	OR8D1_HUMAN Olfactory receptor 8D1 OS=Homo sapiens OX=9606 GN=OR8D1 PE=2 SV=1	Q8WZ84		Q8WZ84
Q9GZM6	OR8D2	OR8D2_HUMAN Olfactory receptor 8D2 OS=Homo sapiens OX=9606 GN=OR8D2 PE=2 SV=1	Q9GZM6		Q9GZM6
Q8NGM9	OR8D4	OR8D4_HUMAN Olfactory receptor 8D4 OS=Homo sapiens OX=9606 GN=OR8D4 PE=2 SV=1	Q8NGM9		Q8NGM9
Q8N0Y5	OR8I2	OR8I2_HUMAN Olfactory receptor 8I2 OS=Homo sapiens OX=9606 GN=OR8I2 PE=2 SV=1	Q8N0Y5		Q8N0Y5
Q8NGG1	OR8J2	OR8J2_HUMAN Olfactory receptor 8J2 OS=Homo sapiens OX=9606 GN=OR8J2 PE=3 SV=2			Q8NGG1
Q8NGG0	OR8J3	OR8J3_HUMAN Olfactory receptor 8J3 OS=Homo sapiens OX=9606 GN=OR8J3 PE=3 SV=1	Q8NGG0		Q8NGG0
Q8NGG5	OR8K1	OR8K1_HUMAN Olfactory receptor 8K1 OS=Homo sapiens OX=9606 GN=OR8K1 PE=2 SV=1	Q8NGG5		Q8NGG5
Q8NH51	OR8K3	OR8K3_HUMAN Olfactory receptor 8K3 OS=Homo sapiens OX=9606 GN=OR8K3 PE=3 SV=1	Q8NH51		Q8NH51
Q8NH50	OR8K5	OR8K5_HUMAN Olfactory receptor 8K5 OS=Homo sapiens OX=9606 GN=OR8K5 PE=3 SV=1	Q8NH50		Q8NH50
Q8NGU2	OR9A4	OR9A4_HUMAN Olfactory receptor 9A4 OS=Homo sapiens OX=9606 GN=OR9A4 PE=2 SV=1	Q8NGU2		Q8NGU2
Q8NGQ5	OR9Q1	OR9Q1_HUMAN Olfactory receptor 9Q1 OS=Homo sapiens OX=9606 GN=OR9Q1 PE=2 SV=1	Q8NGQ5		Q8NGQ5
Q8NGE9	OR9Q2	OR9Q2_HUMAN Olfactory receptor 9Q2 OS=Homo sapiens OX=9606 GN=OR9Q2 PE=2 SV=1	Q8NGE9		Q8NGE9
Q96SN7	ORAI2	ORAI2_HUMAN Protein orai-2 OS=Homo sapiens OX=9606 GN=ORAI2 PE=1 SV=1			Q96SN7
Q9BRQ5	ORAI3	ORAI3_HUMAN Protein orai-3 OS=Homo sapiens OX=9606 GN=ORAI3 PE=1 SV=2	Q9BRQ5
Q9Y5N6	ORC6	ORC6_HUMAN Origin recognition complex subunit 6 OS=Homo sapiens OX=9606 GN=ORC6 PE=1 SV=1			Q9Y5N6
Q9BZF2	OSBPL7	OSBL7_HUMAN Oxysterol-binding protein-related protein 7 OS=Homo sapiens OX=9606 GN=OSBPL7 PE=1 SV=1	Q9BZF2	OSBPL7
Q8IYS5	OSCAR	OSCAR_HUMAN Osteoclast-associated immunoglobulin-like receptor OS=Homo sapiens OX=9606 GN=OSCAR PE=1 SV=3	Q8IYS5	OSCAR	Q8IYS5
Q9NPF4	OSGEP	OSGEP_HUMAN Probable tRNA N6-adenosine threonylcarbamoyltransferase OS=Homo sapiens OX=9606 GN=OSGEP PE=1 SV=1		OSGEP
Q7RTS5	OTOP3	OTOP3_HUMAN Proton channel OTOP3 OS=Homo sapiens OX=9606 GN=OTOP3 PE=1 SV=1	Q7RTS5
Q8TBY8	PMFBP1	PMFBP_HUMAN Polyamine-modulated factor 1-binding protein 1 OS=Homo sapiens OX=9606 GN=PMFBP1 PE=1 SV=3	Q8TBY8
Q8TDS5	OXER1	OXER1_HUMAN Oxoeicosanoid receptor 1 OS=Homo sapiens OX=9606 GN=OXER1 PE=2 SV=1	Q8TDS5		Q8TDS5
P29590	PML	PML_HUMAN Protein PML OS=Homo sapiens OX=9606 GN=PML PE=1 SV=3	P29590
P30559	OXTR	OXYR_HUMAN Oxytocin receptor OS=Homo sapiens OX=9606 GN=OXTR PE=2 SV=2	P30559		P30559
Q99640	PKMYT1	PMYT1_HUMAN Membrane-associated tyrosine- and threonine-specific cdc2-inhibitory kinase OS=Homo sapiens OX=9606 GN=PKMYT1 PE=1 SV=1	Q99640
Q8IYS1	PM20D2	P20D2_HUMAN Peptidase M20 domain-containing protein 2 OS=Homo sapiens OX=9606 GN=PM20D2 PE=1 SV=2			Q8IYS1
Q6DKI7	PVRIG	PVRIG_HUMAN Transmembrane protein PVRIG OS=Homo sapiens OX=9606 GN=PVRIG PE=1 SV=1	Q6DKI7
P14927	UQCRB	QCR7_HUMAN Cytochrome b-c1 complex subunit 7 OS=Homo sapiens OX=9606 GN=UQCRB PE=1 SV=2	P14927
Q8WXH6	RAB40A	RB40A_HUMAN Ras-related protein Rab-40A OS=Homo sapiens OX=9606 GN=RAB40A PE=2 SV=2	Q8WXH6
Q8TBY0	RBM46	RBM46_HUMAN Probable RNA-binding protein 46 OS=Homo sapiens OX=9606 GN=RBM46 PE=2 SV=1		RBM46
Q9NTZ6	RBM12	RBM12_HUMAN RNA-binding protein 12 OS=Homo sapiens OX=9606 GN=RBM12 PE=1 SV=1			Q9NTZ6
Q9ULC3	RAB23	RAB23_HUMAN Ras-related protein Rab-23 OS=Homo sapiens OX=9606 GN=RAB23 PE=1 SV=1	Q9ULC3	RAB23	Q9ULC3
P01111	NRAS	RASN_HUMAN GTPase NRas OS=Homo sapiens OX=9606 GN=NRAS PE=1 SV=1	P01111	NRAS	P01111
Q9UNT1	RABL2B	RBL2B_HUMAN Rab-like protein 2B OS=Homo sapiens OX=9606 GN=RABL2B PE=1 SV=1	Q9UNT1
Q96E17	RAB3C	RAB3C_HUMAN Ras-related protein Rab-3C OS=Homo sapiens OX=9606 GN=RAB3C PE=2 SV=1	Q96E17
P10276	RARA	RARA_HUMAN Retinoic acid receptor alpha OS=Homo sapiens OX=9606 GN=RARA PE=1 SV=2	P10276
Q70E73	RAPH1	RAPH1_HUMAN Ras-associated and pleckstrin homology domains-containing protein 1 OS=Homo sapiens OX=9606 GN=RAPH1 PE=1 SV=3	Q70E73	RAPH1	Q70E73
O60895	RAMP2	RAMP2_HUMAN Receptor activity-modifying protein 2 OS=Homo sapiens OX=9606 GN=RAMP2 PE=1 SV=2	O60895		O60895
O14966	RAB29	RAB7L_HUMAN Ras-related protein Rab-7L1 OS=Homo sapiens OX=9606 GN=RAB29 PE=1 SV=1	O14966		O14966
P62834	RAP1A	RAP1A_HUMAN Ras-related protein Rap-1A OS=Homo sapiens OX=9606 GN=RAP1A PE=1 SV=1	P62834		P62834
P63244	RACK1	RACK1_HUMAN Receptor of activated protein C kinase 1 OS=Homo sapiens OX=9606 GN=RACK1 PE=1 SV=3	P63244		P63244
P01112	HRAS	RASH_HUMAN GTPase HRas OS=Homo sapiens OX=9606 GN=HRAS PE=1 SV=1	P01112		P01112
Q9BZG1	RAB34	RAB34_HUMAN Ras-related protein Rab-34 OS=Homo sapiens OX=9606 GN=RAB34 PE=1 SV=1	Q9BZG1
Q96AX2	RAB37	RAB37_HUMAN Ras-related protein Rab-37 OS=Homo sapiens OX=9606 GN=RAB37 PE=1 SV=3			Q96AX2
P57735	RAB25	RAB25_HUMAN Ras-related protein Rab-25 OS=Homo sapiens OX=9606 GN=RAB25 PE=1 SV=2	P57735	RAB25	P57735
Q15907	RAB11B	RB11B_HUMAN Ras-related protein Rab-11B OS=Homo sapiens OX=9606 GN=RAB11B PE=1 SV=4	Q15907
P51151	RAB9A	RAB9A_HUMAN Ras-related protein Rab-9A OS=Homo sapiens OX=9606 GN=RAB9A PE=1 SV=1	P51151		P51151
P51159	RAB27A	RB27A_HUMAN Ras-related protein Rab-27A OS=Homo sapiens OX=9606 GN=RAB27A PE=1 SV=3			P51159
Q6MZT1	RGS7BP	R7BP_HUMAN Regulator of G-protein signaling 7-binding protein OS=Homo sapiens OX=9606 GN=RGS7BP PE=2 SV=3	Q6MZT1	RGS7BP
Q8WUD1	RAB2B	RAB2B_HUMAN Ras-related protein Rab-2B OS=Homo sapiens OX=9606 GN=RAB2B PE=1 SV=1	Q8WUD1		Q8WUD1
P60763	RAC3	RAC3_HUMAN Ras-related C3 botulinum toxin substrate 3 OS=Homo sapiens OX=9606 GN=RAC3 PE=1 SV=1	P60763		P60763
Q9H0T7	RAB17	RAB17_HUMAN Ras-related protein Rab-17 OS=Homo sapiens OX=9606 GN=RAB17 PE=1 SV=2	Q9H0T7
P20337	RAB3B	RAB3B_HUMAN Ras-related protein Rab-3B OS=Homo sapiens OX=9606 GN=RAB3B PE=1 SV=2	P20337	RAB3B	P20337
Q7Z6M1	RABEPK	RABEK_HUMAN Rab9 effector protein with kelch motifs OS=Homo sapiens OX=9606 GN=RABEPK PE=1 SV=1		RABEPK
Q9UKM9	RALY	RALY_HUMAN RNA-binding protein Raly OS=Homo sapiens OX=9606 GN=RALY PE=1 SV=1			Q9UKM9
Q5R372	RABGAP1L	RBG1L_HUMAN Rab GTPase-activating protein 1-like OS=Homo sapiens OX=9606 GN=RABGAP1L PE=1 SV=1			Q5R372
Q9NP74	PALMD	PALMD_HUMAN Palmdelphin OS=Homo sapiens OX=9606 GN=PALMD PE=1 SV=1	Q9NP74	PALMD
P05120	SERPINB2	PAI2_HUMAN Plasminogen activator inhibitor 2 OS=Homo sapiens OX=9606 GN=SERPINB2 PE=1 SV=2			P05120
Q9H074	PAIP1	PAIP1_HUMAN Polyadenylate-binding protein-interacting protein 1 OS=Homo sapiens OX=9606 GN=PAIP1 PE=1 SV=1		PAIP1
Q8WX93	PALLD	PALLD_HUMAN Palladin OS=Homo sapiens OX=9606 GN=PALLD PE=1 SV=3	Q8WX93	PALLD
O96013	PAK4	PAK4_HUMAN Serine/threonine-protein kinase PAK 4 OS=Homo sapiens OX=9606 GN=PAK4 PE=1 SV=1		PAK4
Q96RD7	PANX1	PANX1_HUMAN Pannexin-1 OS=Homo sapiens OX=9606 GN=PANX1 PE=1 SV=4	Q96RD7	PANX1	Q96RD7
Q6TCH4	PAQR6	PAQR6_HUMAN Membrane progestin receptor delta OS=Homo sapiens OX=9606 GN=PAQR6 PE=1 SV=2	Q6TCH4
Q96RI0	F2RL3	PAR4_HUMAN Proteinase-activated receptor 4 OS=Homo sapiens OX=9606 GN=F2RL3 PE=1 SV=3	Q96RI0	F2RL3	Q96RI0
Q9NVD7	PARVA	PARVA_HUMAN Alpha-parvin OS=Homo sapiens OX=9606 GN=PARVA PE=1 SV=1	Q9NVD7		Q9NVD7
Q9BYG5	PARD6B	PAR6B_HUMAN Partitioning defective 6 homolog beta OS=Homo sapiens OX=9606 GN=PARD6B PE=1 SV=1	Q9BYG5		Q9BYG5
Q96AQ6	PBXIP1	PBIP1_HUMAN Pre-B-cell leukemia transcription factor-interacting protein 1 OS=Homo sapiens OX=9606 GN=PBXIP1 PE=1 SV=1			Q96AQ6
Q9Y5I1	PCDHA11	PCDAB_HUMAN Protocadherin alpha-11 OS=Homo sapiens OX=9606 GN=PCDHA11 PE=2 SV=1	Q9Y5I1	PCDHA11	Q9Y5I1
O60245	PCDH7	PCDH7_HUMAN Protocadherin-7 OS=Homo sapiens OX=9606 GN=PCDH7 PE=1 SV=2	O60245	PCDH7	O60245
Q4G0U5	CFAP221	PCDP1_HUMAN Cilia- and flagella-associated protein 221 OS=Homo sapiens OX=9606 GN=CFAP221 PE=1 SV=2	Q4G0U5
P29122	PCSK6	PCSK6_HUMAN Proprotein convertase subtilisin/kexin type 6 OS=Homo sapiens OX=9606 GN=PCSK6 PE=1 SV=1	P29122
Q9UHG3	PCYOX1	PCYOX_HUMAN Prenylcysteine oxidase 1 OS=Homo sapiens OX=9606 GN=PCYOX1 PE=1 SV=3			Q9UHG3
Q9NRA1	PDGFC	PDGFC_HUMAN Platelet-derived growth factor C OS=Homo sapiens OX=9606 GN=PDGFC PE=1 SV=2	Q9NRA1	PDGFC	Q9NRA1
P30101	PDIA3	PDIA3_HUMAN Protein disulfide-isomerase A3 OS=Homo sapiens OX=9606 GN=PDIA3 PE=1 SV=4	P30101		P30101
P04085	PDGFA	PDGFA_HUMAN Platelet-derived growth factor subunit A OS=Homo sapiens OX=9606 GN=PDGFA PE=1 SV=1	P04085
P01127	PDGFB	PDGFB_HUMAN Platelet-derived growth factor subunit B OS=Homo sapiens OX=9606 GN=PDGFB PE=1 SV=1	P01127
P43116	PTGER2	PE2R2_HUMAN Prostaglandin E2 receptor EP2 subtype OS=Homo sapiens OX=9606 GN=PTGER2 PE=2 SV=2	P43116		P43116
Q9H792	PEAK1	PEAK1_HUMAN Inactive tyrosine-protein kinase PEAK1 OS=Homo sapiens OX=9606 GN=PEAK1 PE=1 SV=4	Q9H792		Q9H792
P36955	SERPINF1	PEDF_HUMAN Pigment epithelium-derived factor OS=Homo sapiens OX=9606 GN=SERPINF1 PE=1 SV=4			P36955
Q9HBU9	POPDC2	POPD2_HUMAN Popeye domain-containing protein 2 OS=Homo sapiens OX=9606 GN=POPDC2 PE=2 SV=2	Q9HBU9
P05164	MPO	PERM_HUMAN Myeloperoxidase OS=Homo sapiens OX=9606 GN=MPO PE=1 SV=1			P05164
P14222	PRF1	PERF_HUMAN Perforin-1 OS=Homo sapiens OX=9606 GN=PRF1 PE=1 SV=1	P14222		P14222
Q9H8P0	SRD5A3	PORED_HUMAN Polyprenol reductase OS=Homo sapiens OX=9606 GN=SRD5A3 PE=1 SV=1		SRD5A3
Q86YR6	POTED	POTED_HUMAN POTE ankyrin domain family member D OS=Homo sapiens OX=9606 GN=POTED PE=2 SV=2	Q86YR6
Q9BZG2	ACP4	PPAT_HUMAN Testicular acid phosphatase OS=Homo sapiens OX=9606 GN=ACP4 PE=1 SV=1			Q9BZG2
P05187	ALPP	PPB1_HUMAN Alkaline phosphatase, placental type OS=Homo sapiens OX=9606 GN=ALPP PE=1 SV=2	P05187	ALPP	P05187
P09923	ALPI	PPBI_HUMAN Intestinal-type alkaline phosphatase OS=Homo sapiens OX=9606 GN=ALPI PE=1 SV=2	P09923	ALPI	P09923
P10696	ALPG	PPBN_HUMAN Alkaline phosphatase, germ cell type OS=Homo sapiens OX=9606 GN=ALPG PE=2 SV=4	P10696		P10696
P05186	ALPL	PPBT_HUMAN Alkaline phosphatase, tissue-nonspecific isozyme OS=Homo sapiens OX=9606 GN=ALPL PE=1 SV=4	P05186		P05186
O14829	PPEF1	PPE1_HUMAN Serine/threonine-protein phosphatase with EF-hands 1 OS=Homo sapiens OX=9606 GN=PPEF1 PE=1 SV=1		PPEF1
O14830	PPEF2	PPE2_HUMAN Serine/threonine-protein phosphatase with EF-hands 2 OS=Homo sapiens OX=9606 GN=PPEF2 PE=1 SV=2	O14830
Q96D71	REPS1	REPS1_HUMAN RalBP1-associated Eps domain-containing protein 1 OS=Homo sapiens OX=9606 GN=REPS1 PE=1 SV=3		REPS1	Q96D71
Q00765	REEP5	REEP5_HUMAN Receptor expression-enhancing protein 5 OS=Homo sapiens OX=9606 GN=REEP5 PE=1 SV=3			Q00765
Q8N392	ARHGAP18	RHG18_HUMAN Rho GTPase-activating protein 18 OS=Homo sapiens OX=9606 GN=ARHGAP18 PE=1 SV=3		ARHGAP18
P08134	RHOC	RHOC_HUMAN Rho-related GTP-binding protein RhoC OS=Homo sapiens OX=9606 GN=RHOC PE=1 SV=1	P08134
Q9NX52	RHBDL2	RHBL2_HUMAN Rhomboid-related protein 2 OS=Homo sapiens OX=9606 GN=RHBDL2 PE=1 SV=2	Q9NX52		Q9NX52
O75154	RAB11FIP3	RFIP3_HUMAN Rab11 family-interacting protein 3 OS=Homo sapiens OX=9606 GN=RAB11FIP3 PE=1 SV=1	O75154
O75677	RFPL1	RFPL1_HUMAN Ret finger protein-like 1 OS=Homo sapiens OX=9606 GN=RFPL1 PE=1 SV=2		RFPL1
O14559	ARHGAP33	RHG33_HUMAN Rho GTPase-activating protein 33 OS=Homo sapiens OX=9606 GN=ARHGAP33 PE=1 SV=2		ARHGAP33
O15034	RIMBP2	RIMB2_HUMAN RIMS-binding protein 2 OS=Homo sapiens OX=9606 GN=RIMBP2 PE=1 SV=3	O15034
Q13671	RIN1	RIN1_HUMAN Ras and Rab interactor 1 OS=Homo sapiens OX=9606 GN=RIN1 PE=1 SV=4			Q13671
Q13546	RIPK1	RIPK1_HUMAN Receptor-interacting serine/threonine-protein kinase 1 OS=Homo sapiens OX=9606 GN=RIPK1 PE=1 SV=3	Q13546	RIPK1	Q13546
Q8N5W9	RFLNB	RFLB_HUMAN Refilin-B OS=Homo sapiens OX=9606 GN=RFLNB PE=1 SV=1		RFLNB
P49758	RGS6	RGS6_HUMAN Regulator of G-protein signaling 6 OS=Homo sapiens OX=9606 GN=RGS6 PE=1 SV=5	P49758
Q13017	ARHGAP5	RHG05_HUMAN Rho GTPase-activating protein 5 OS=Homo sapiens OX=9606 GN=ARHGAP5 PE=1 SV=2	Q13017
Q2M1Z3	ARHGAP31	RHG31_HUMAN Rho GTPase-activating protein 31 OS=Homo sapiens OX=9606 GN=ARHGAP31 PE=1 SV=2	Q2M1Z3
Q6ZRI8	ARHGAP36	RHG36_HUMAN Rho GTPase-activating protein 36 OS=Homo sapiens OX=9606 GN=ARHGAP36 PE=2 SV=1		ARHGAP36
Q5JS13	RALGPS1	RGPS1_HUMAN Ras-specific guanine nucleotide-releasing factor RalGPS1 OS=Homo sapiens OX=9606 GN=RALGPS1 PE=1 SV=1	Q5JS13
Q17R89	ARHGAP44	RHG44_HUMAN Rho GTPase-activating protein 44 OS=Homo sapiens OX=9606 GN=ARHGAP44 PE=1 SV=1	Q17R89
P18577	RHCE	RHCE_HUMAN Blood group Rh(CE) polypeptide OS=Homo sapiens OX=9606 GN=RHCE PE=1 SV=2	P18577	RHCE
O00212	RHOD	RHOD_HUMAN Rho-related GTP-binding protein RhoD OS=Homo sapiens OX=9606 GN=RHOD PE=1 SV=2	O00212
Q9H0H5	RACGAP1	RGAP1_HUMAN Rac GTPase-activating protein 1 OS=Homo sapiens OX=9606 GN=RACGAP1 PE=1 SV=1	Q9H0H5		Q9H0H5
Q9NRY4	ARHGAP35	RHG35_HUMAN Rho GTPase-activating protein 35 OS=Homo sapiens OX=9606 GN=ARHGAP35 PE=1 SV=3	Q9NRY4
Q9NVN3	RIC8B	RIC8B_HUMAN Synembryn-B OS=Homo sapiens OX=9606 GN=RIC8B PE=1 SV=2		RIC8B
Q08116	RGS1	RGS1_HUMAN Regulator of G-protein signaling 1 OS=Homo sapiens OX=9606 GN=RGS1 PE=1 SV=3	Q08116
Q9BYZ6	RHOBTB2	RHBT2_HUMAN Rho-related BTB domain-containing protein 2 OS=Homo sapiens OX=9606 GN=RHOBTB2 PE=1 SV=2		RHOBTB2
Q02094	RHAG	RHAG_HUMAN Ammonium transporter Rh type A OS=Homo sapiens OX=9606 GN=RHAG PE=1 SV=2	Q02094		Q02094
A1A4S6	ARHGAP10	RHG10_HUMAN Rho GTPase-activating protein 10 OS=Homo sapiens OX=9606 GN=ARHGAP10 PE=1 SV=1	A1A4S6
Q96A58	RERG	RERG_HUMAN Ras-related and estrogen-regulated growth inhibitor OS=Homo sapiens OX=9606 GN=RERG PE=1 SV=1			Q96A58
O76081	RGS20	RGS20_HUMAN Regulator of G-protein signaling 20 OS=Homo sapiens OX=9606 GN=RGS20 PE=1 SV=4			O76081
P41220	RGS2	RGS2_HUMAN Regulator of G-protein signaling 2 OS=Homo sapiens OX=9606 GN=RGS2 PE=1 SV=1	P41220
O75916	RGS9	RGS9_HUMAN Regulator of G-protein signaling 9 OS=Homo sapiens OX=9606 GN=RGS9 PE=1 SV=1	O75916
Q9NS28	RGS18	RGS18_HUMAN Regulator of G-protein signaling 18 OS=Homo sapiens OX=9606 GN=RGS18 PE=1 SV=1			Q9NS28
Q86YS3	RAB11FIP4	RFIP4_HUMAN Rab11 family-interacting protein 4 OS=Homo sapiens OX=9606 GN=RAB11FIP4 PE=1 SV=1	Q86YS3
Q5TGL8	PXDC1	PXDC1_HUMAN PX domain-containing protein 1 OS=Homo sapiens OX=9606 GN=PXDC1 PE=2 SV=3		PXDC1
Q6UX71	PLXDC2	PXDC2_HUMAN Plexin domain-containing protein 2 OS=Homo sapiens OX=9606 GN=PLXDC2 PE=1 SV=1			Q6UX71
Q96P65	QRFPR	QRFPR_HUMAN Pyroglutamylated RF-amide peptide receptor OS=Homo sapiens OX=9606 GN=QRFPR PE=2 SV=2	Q96P65		Q96P65
O60894	RAMP1	RAMP1_HUMAN Receptor activity-modifying protein 1 OS=Homo sapiens OX=9606 GN=RAMP1 PE=1 SV=1	O60894		O60894
P63000	RAC1	RAC1_HUMAN Ras-related C3 botulinum toxin substrate 1 OS=Homo sapiens OX=9606 GN=RAC1 PE=1 SV=1	P63000		P63000
Q8TD07	RAET1E	RAE1E_HUMAN Retinoic acid early transcript 1E OS=Homo sapiens OX=9606 GN=RAET1E PE=1 SV=1	Q8TD07		Q8TD07
Q96S21	RAB40C	RB40C_HUMAN Ras-related protein Rab-40C OS=Homo sapiens OX=9606 GN=RAB40C PE=1 SV=1	Q96S21
O95294	RASAL1	RASL1_HUMAN RasGAP-activating-like protein 1 OS=Homo sapiens OX=9606 GN=RASAL1 PE=1 SV=3		RASAL1
Q7Z444	ERAS	RASE_HUMAN GTPase ERas OS=Homo sapiens OX=9606 GN=ERAS PE=2 SV=1	Q7Z444
P50749	RASSF2	RASF2_HUMAN Ras association domain-containing protein 2 OS=Homo sapiens OX=9606 GN=RASSF2 PE=1 SV=1		RASSF2
Q14088	RAB33A	RB33A_HUMAN Ras-related protein Rab-33A OS=Homo sapiens OX=9606 GN=RAB33A PE=1 SV=2	Q14088		Q14088
Q15109	AGER	RAGE_HUMAN Advanced glycosylation end product-specific receptor OS=Homo sapiens OX=9606 GN=AGER PE=1 SV=1	Q15109	AGER	Q15109
O14807	MRAS	RASM_HUMAN Ras-related protein M-Ras OS=Homo sapiens OX=9606 GN=MRAS PE=1 SV=2	O14807
Q9H1K0	RBSN	RBNS5_HUMAN Rabenosyn-5 OS=Homo sapiens OX=9606 GN=RBSN PE=1 SV=2	Q9H1K0		Q9H1K0
P61026	RAB10	RAB10_HUMAN Ras-related protein Rab-10 OS=Homo sapiens OX=9606 GN=RAB10 PE=1 SV=1	P61026
O95716	RAB3D	RAB3D_HUMAN Ras-related protein Rab-3D OS=Homo sapiens OX=9606 GN=RAB3D PE=1 SV=1	O95716		O95716
P51149	RAB7A	RAB7A_HUMAN Ras-related protein Rab-7a OS=Homo sapiens OX=9606 GN=RAB7A PE=1 SV=1	P51149
Q9Y3L5	RAP2C	RAP2C_HUMAN Ras-related protein Rap-2c OS=Homo sapiens OX=9606 GN=RAP2C PE=1 SV=1			Q9Y3L5
P11234	RALB	RALB_HUMAN Ras-related protein Ral-B OS=Homo sapiens OX=9606 GN=RALB PE=1 SV=1	P11234		P11234
Q13702	RAPSN	RAPSN_HUMAN 43 kDa receptor-associated protein of the synapse OS=Homo sapiens OX=9606 GN=RAPSN PE=1 SV=4	Q13702	RAPSN
P61224	RAP1B	RAP1B_HUMAN Ras-related protein Rap-1b OS=Homo sapiens OX=9606 GN=RAP1B PE=1 SV=1	P61224		P61224
Q9NP90	RAB9B	RAB9B_HUMAN Ras-related protein Rab-9B OS=Homo sapiens OX=9606 GN=RAB9B PE=1 SV=1	Q9NP90
Q9H2L5	RASSF4	RASF4_HUMAN Ras association domain-containing protein 4 OS=Homo sapiens OX=9606 GN=RASSF4 PE=1 SV=2		RASSF4
Q15283	RASA2	RASA2_HUMAN Ras GTPase-activating protein 2 OS=Homo sapiens OX=9606 GN=RASA2 PE=1 SV=3			Q15283
Q6ZS82	RGS9BP	R9BP_HUMAN Regulator of G-protein signaling 9-binding protein OS=Homo sapiens OX=9606 GN=RGS9BP PE=2 SV=1		RGS9BP
P50876	RNF144A	R144A_HUMAN E3 ubiquitin-protein ligase RNF144A OS=Homo sapiens OX=9606 GN=RNF144A PE=1 SV=2	P50876
Q9ULW5	RAB26	RAB26_HUMAN Ras-related protein Rab-26 OS=Homo sapiens OX=9606 GN=RAB26 PE=1 SV=3		RAB26
A4D1S5	RAB19	RAB19_HUMAN Ras-related protein Rab-19 OS=Homo sapiens OX=9606 GN=RAB19 PE=2 SV=2	A4D1S5		A4D1S5
P43351	RAD52	RAD52_HUMAN DNA repair protein RAD52 homolog OS=Homo sapiens OX=9606 GN=RAD52 PE=1 SV=1		RAD52
Q9H5N1	RABEP2	RABE2_HUMAN Rab GTPase-binding effector protein 2 OS=Homo sapiens OX=9606 GN=RABEP2 PE=1 SV=2	Q9H5N1
P35241	RDX	RADI_HUMAN Radixin OS=Homo sapiens OX=9606 GN=RDX PE=1 SV=1	P35241	RDX	P35241
Q92930	RAB8B	RAB8B_HUMAN Ras-related protein Rab-8B OS=Homo sapiens OX=9606 GN=RAB8B PE=1 SV=2	Q92930		Q92930
Q9UL26	RAB22A	RB22A_HUMAN Ras-related protein Rab-22A OS=Homo sapiens OX=9606 GN=RAB22A PE=1 SV=2	Q9UL26		Q9UL26
P55042	RRAD	RAD_HUMAN GTP-binding protein RAD OS=Homo sapiens OX=9606 GN=RRAD PE=1 SV=2	P55042	RRAD
Q12829	RAB40B	RB40B_HUMAN Ras-related protein Rab-40B OS=Homo sapiens OX=9606 GN=RAB40B PE=2 SV=1	Q12829
Q9Y272	RASD1	RASD1_HUMAN Dexamethasone-induced Ras-related protein 1 OS=Homo sapiens OX=9606 GN=RASD1 PE=1 SV=1	Q9Y272	RASD1
P20336	RAB3A	RAB3A_HUMAN Ras-related protein Rab-3A OS=Homo sapiens OX=9606 GN=RAB3A PE=1 SV=1	P20336		P20336
P04049	RAF1	RAF1_HUMAN RAF proto-oncogene serine/threonine-protein kinase OS=Homo sapiens OX=9606 GN=RAF1 PE=1 SV=1	P04049		P04049
P61106	RAB14	RAB14_HUMAN Ras-related protein Rab-14 OS=Homo sapiens OX=9606 GN=RAB14 PE=1 SV=4			P61106
P59190	RAB15	RAB15_HUMAN Ras-related protein Rab-15 OS=Homo sapiens OX=9606 GN=RAB15 PE=1 SV=1	P59190
Q9NP72	RAB18	RAB18_HUMAN Ras-related protein Rab-18 OS=Homo sapiens OX=9606 GN=RAB18 PE=1 SV=1	Q9NP72		Q9NP72
Q9Y5P3	RAI2	RAI2_HUMAN Retinoic acid-induced protein 2 OS=Homo sapiens OX=9606 GN=RAI2 PE=1 SV=2		RAI2
O43502	RAD51C	RA51C_HUMAN DNA repair protein RAD51 homolog 3 OS=Homo sapiens OX=9606 GN=RAD51C PE=1 SV=1		RAD51C
O60896	RAMP3	RAMP3_HUMAN Receptor activity-modifying protein 3 OS=Homo sapiens OX=9606 GN=RAMP3 PE=1 SV=1	O60896		O60896
Q86YV0	RASAL3	RASL3_HUMAN RAS protein activator like-3 OS=Homo sapiens OX=9606 GN=RASAL3 PE=1 SV=2		RASAL3	Q86YV0
Q14964	RAB39A	RB39A_HUMAN Ras-related protein Rab-39A OS=Homo sapiens OX=9606 GN=RAB39A PE=1 SV=2	Q14964
Q96DA2	RAB39B	RB39B_HUMAN Ras-related protein Rab-39B OS=Homo sapiens OX=9606 GN=RAB39B PE=1 SV=1	Q96DA2
P61225	RAP2B	RAP2B_HUMAN Ras-related protein Rap-2b OS=Homo sapiens OX=9606 GN=RAP2B PE=1 SV=1			P61225
Q96T37	RBM15	RBM15_HUMAN RNA-binding protein 15 OS=Homo sapiens OX=9606 GN=RBM15 PE=1 SV=2	Q96T37
Q8NFJ5	GPRC5A	RAI3_HUMAN Retinoic acid-induced protein 3 OS=Homo sapiens OX=9606 GN=GPRC5A PE=1 SV=2	Q8NFJ5	GPRC5A	Q8NFJ5
P0DJH9	RD3L	RD3L_HUMAN Protein RD3-like OS=Homo sapiens OX=9606 GN=RD3L PE=4 SV=1		RD3L
Q5TC82	RC3H1	RC3H1_HUMAN Roquin-1 OS=Homo sapiens OX=9606 GN=RC3H1 PE=1 SV=1		RC3H1
A6NED2	RCCD1	RCCD1_HUMAN RCC1 domain-containing protein 1 OS=Homo sapiens OX=9606 GN=RCCD1 PE=1 SV=1		RCCD1
O15258	RER1	RER1_HUMAN Protein RER1 OS=Homo sapiens OX=9606 GN=RER1 PE=1 SV=1	O15258		O15258
Q9HAT0	ROPN1	ROP1A_HUMAN Ropporin-1A OS=Homo sapiens OX=9606 GN=ROPN1 PE=1 SV=2	Q9HAT0
Q9BZX4	ROPN1B	ROP1B_HUMAN Ropporin-1B OS=Homo sapiens OX=9606 GN=ROPN1B PE=1 SV=1	Q9BZX4
Q96C74	ROPN1L	ROP1L_HUMAN Ropporin-1-like protein OS=Homo sapiens OX=9606 GN=ROPN1L PE=1 SV=2	Q96C74
P55916	UCP3	UCP3_HUMAN Mitochondrial uncoupling protein 3 OS=Homo sapiens OX=9606 GN=UCP3 PE=1 SV=1		UCP3
P46939	UTRN	UTRO_HUMAN Utrophin OS=Homo sapiens OX=9606 GN=UTRN PE=1 SV=2	P46939	UTRN	P46939
Q70J99	UNC13D	UN13D_HUMAN Protein unc-13 homolog D OS=Homo sapiens OX=9606 GN=UNC13D PE=1 SV=1	Q70J99
Q6UXZ4	UNC5D	UNC5D_HUMAN Netrin receptor UNC5D OS=Homo sapiens OX=9606 GN=UNC5D PE=1 SV=1	Q6UXZ4		Q6UXZ4
Q93008	USP9X	USP9X_HUMAN Probable ubiquitin carboxyl-terminal hydrolase FAF-X OS=Homo sapiens OX=9606 GN=USP9X PE=1 SV=3	Q93008
Q9Y6N9	USH1C	USH1C_HUMAN Harmonin OS=Homo sapiens OX=9606 GN=USH1C PE=1 SV=3	Q9Y6N9
O60763	USO1	USO1_HUMAN General vesicular transport factor p115 OS=Homo sapiens OX=9606 GN=USO1 PE=1 SV=2	O60763
P04437	TRAV29DV5	TVA29_HUMAN T cell receptor alpha variable 29/delta variable 5 OS=Homo sapiens OX=9606 GN=TRAV29DV5 PE=1 SV=2	P04437
P30530	AXL	UFO_HUMAN Tyrosine-protein kinase receptor UFO OS=Homo sapiens OX=9606 GN=AXL PE=1 SV=4	P30530	AXL	P30530
Q9NVA1	UQCC1	UQCC1_HUMAN Ubiquinol-cytochrome-c reductase complex assembly factor 1 OS=Homo sapiens OX=9606 GN=UQCC1 PE=1 SV=3		UQCC1
Q6H3X3	RAET1G	ULBP5_HUMAN UL-16 binding protein 5 OS=Homo sapiens OX=9606 GN=RAET1G PE=1 SV=1	Q6H3X3		Q6H3X3
Q8IYT8	ULK2	ULK2_HUMAN Serine/threonine-protein kinase ULK2 OS=Homo sapiens OX=9606 GN=ULK2 PE=1 SV=3	Q8IYT8
P0DPF4	TRAV35	TVA35_HUMAN T cell receptor alpha variable 35 OS=Homo sapiens OX=9606 GN=TRAV35 PE=3 SV=1	P0DPF4
Q06418	TYRO3	TYRO3_HUMAN Tyrosine-protein kinase receptor TYRO3 OS=Homo sapiens OX=9606 GN=TYRO3 PE=1 SV=1	Q06418		Q06418
Q5VY80	RAET1L	ULBP6_HUMAN UL16-binding protein 6 OS=Homo sapiens OX=9606 GN=RAET1L PE=1 SV=1	Q5VY80		Q5VY80
Q86WB7	UNC93A	UN93A_HUMAN Protein unc-93 homolog A OS=Homo sapiens OX=9606 GN=UNC93A PE=1 SV=1	Q86WB7		Q86WB7
Q9NYU2	UGGT1	UGGG1_HUMAN UDP-glucose:glycoprotein glucosyltransferase 1 OS=Homo sapiens OX=9606 GN=UGGT1 PE=1 SV=3			Q9NYU2
Q9P2D8	UNC79	UNC79_HUMAN Protein unc-79 homolog OS=Homo sapiens OX=9606 GN=UNC79 PE=2 SV=4		UNC79
O75631	UPK3A	UPK3A_HUMAN Uroplakin-3a OS=Homo sapiens OX=9606 GN=UPK3A PE=1 SV=3			O75631
A0A0B4J277	TRAV22	TVA22_HUMAN T cell receptor alpha variable 22 OS=Homo sapiens OX=9606 GN=TRAV22 PE=1 SV=1	A0A0B4J277
Q8ND25	ZNRF1	ZNRF1_HUMAN E3 ubiquitin-protein ligase ZNRF1 OS=Homo sapiens OX=9606 GN=ZNRF1 PE=1 SV=2	Q8ND25
A7E2V4	ZSWIM8	ZSWM8_HUMAN Zinc finger SWIM domain-containing protein 8 OS=Homo sapiens OX=9606 GN=ZSWIM8 PE=1 SV=1		ZSWIM8
O00526	UPK2	UPK2_HUMAN Uroplakin-2 OS=Homo sapiens OX=9606 GN=UPK2 PE=1 SV=2	O00526		O00526
O95183	VAMP5	VAMP5_HUMAN Vesicle-associated membrane protein 5 OS=Homo sapiens OX=9606 GN=VAMP5 PE=1 SV=1	O95183	VAMP5	O95183
Q8TAA9	VANGL1	VANG1_HUMAN Vang-like protein 1 OS=Homo sapiens OX=9606 GN=VANGL1 PE=1 SV=1	Q8TAA9	VANGL1	Q8TAA9
Q99536	VAT1	VAT1_HUMAN Synaptic vesicle membrane protein VAT-1 homolog OS=Homo sapiens OX=9606 GN=VAT1 PE=1 SV=2	Q99536
P21281	ATP6V1B2	VATB2_HUMAN V-type proton ATPase subunit B, brain isoform OS=Homo sapiens OX=9606 GN=ATP6V1B2 PE=1 SV=3	P21281		P21281
P21796	VDAC1	VDAC1_HUMAN Voltage-dependent anion-selective channel protein 1 OS=Homo sapiens OX=9606 GN=VDAC1 PE=1 SV=2	P21796		P21796
P12018	VPREB1	VPREB_HUMAN Immunoglobulin iota chain OS=Homo sapiens OX=9606 GN=VPREB1 PE=1 SV=2	P12018
Q9Y487	ATP6V0A2	VPP2_HUMAN V-type proton ATPase 116 kDa subunit a isoform 2 OS=Homo sapiens OX=9606 GN=ATP6V0A2 PE=1 SV=2	Q9Y487	ATP6V0A2	Q9Y487
Q13488	TCIRG1	VPP3_HUMAN V-type proton ATPase 116 kDa subunit a isoform 3 OS=Homo sapiens OX=9606 GN=TCIRG1 PE=1 SV=3			Q13488
Q9HBG4	ATP6V0A4	VPP4_HUMAN V-type proton ATPase 116 kDa subunit a isoform 4 OS=Homo sapiens OX=9606 GN=ATP6V0A4 PE=1 SV=2	Q9HBG4		Q9HBG4
P07947	YES1	YES_HUMAN Tyrosine-protein kinase Yes OS=Homo sapiens OX=9606 GN=YES1 PE=1 SV=3	P07947	YES1	P07947
Q9H269	VPS16	VPS16_HUMAN Vacuolar protein sorting-associated protein 16 homolog OS=Homo sapiens OX=9606 GN=VPS16 PE=1 SV=2	Q9H269
Q8N3P4	VPS8	VPS8_HUMAN Vacuolar protein sorting-associated protein 8 homolog OS=Homo sapiens OX=9606 GN=VPS8 PE=1 SV=3		VPS8	Q8N3P4
Q86VR7	VSIG10L	VS10L_HUMAN V-set and immunoglobulin domain-containing protein 10-like OS=Homo sapiens OX=9606 GN=VSIG10L PE=2 SV=2			Q86VR7
Q86XK7	VSIG1	VSIG1_HUMAN V-set and immunoglobulin domain-containing protein 1 OS=Homo sapiens OX=9606 GN=VSIG1 PE=1 SV=1			Q86XK7
Q8N0Z9	VSIG10	VSI10_HUMAN V-set and immunoglobulin domain-containing protein 10 OS=Homo sapiens OX=9606 GN=VSIG10 PE=2 SV=1			Q8N0Z9
Q9NP79	VTA1	VTA1_HUMAN Vacuolar protein sorting-associated protein VTA1 homolog OS=Homo sapiens OX=9606 GN=VTA1 PE=1 SV=1	Q9NP79
Q6UX27	VSTM1	VSTM1_HUMAN V-set and transmembrane domain-containing protein 1 OS=Homo sapiens OX=9606 GN=VSTM1 PE=1 SV=2			Q6UX27
Q8IW00	VSTM4	VSTM4_HUMAN V-set and transmembrane domain-containing protein 4 OS=Homo sapiens OX=9606 GN=VSTM4 PE=2 SV=3	Q8IW00		Q8IW00
A8MXK1	VSTM5	VSTM5_HUMAN V-set and transmembrane domain-containing protein 5 OS=Homo sapiens OX=9606 GN=VSTM5 PE=3 SV=1	A8MXK1		A8MXK1
Q8NEZ3	WDR19	WDR19_HUMAN WD repeat-containing protein 19 OS=Homo sapiens OX=9606 GN=WDR19 PE=1 SV=2	Q8NEZ3		Q8NEZ3
Q8WVS4	WDR60	WDR60_HUMAN WD repeat-containing protein 60 OS=Homo sapiens OX=9606 GN=WDR60 PE=1 SV=3	Q8WVS4
Q9NNW5	WDR6	WDR6_HUMAN WD repeat-containing protein 6 OS=Homo sapiens OX=9606 GN=WDR6 PE=1 SV=1		WDR6	Q9NNW5
Q9Y3S1	WNK2	WNK2_HUMAN Serine/threonine-protein kinase WNK2 OS=Homo sapiens OX=9606 GN=WNK2 PE=1 SV=4	Q9Y3S1
Q96J92	WNK4	WNK4_HUMAN Serine/threonine-protein kinase WNK4 OS=Homo sapiens OX=9606 GN=WNK4 PE=1 SV=1	Q96J92
P56704	WNT3A	WNT3A_HUMAN Protein Wnt-3a OS=Homo sapiens OX=9606 GN=WNT3A PE=1 SV=2	P56704
P41221	WNT5A	WNT5A_HUMAN Protein Wnt-5a OS=Homo sapiens OX=9606 GN=WNT5A PE=1 SV=2	P41221		P41221
P46094	XCR1	XCR1_HUMAN Chemokine XC receptor 1 OS=Homo sapiens OX=9606 GN=XCR1 PE=1 SV=1	P46094		P46094
Q9UPY5	SLC7A11	XCT_HUMAN Cystine/glutamate transporter OS=Homo sapiens OX=9606 GN=SLC7A11 PE=1 SV=1	Q9UPY5		Q9UPY5
P55808	XG	XG_HUMAN Glycoprotein Xg OS=Homo sapiens OX=9606 GN=XG PE=2 SV=1	P55808
Q9H6D3	XKR8	XKR8_HUMAN XK-related protein 8 OS=Homo sapiens OX=9606 GN=XKR8 PE=1 SV=1	Q9H6D3
A4UGR9	XIRP2	XIRP2_HUMAN Xin actin-binding repeat-containing protein 2 OS=Homo sapiens OX=9606 GN=XIRP2 PE=1 SV=2	A4UGR9	XIRP2
O43895	XPNPEP2	XPP2_HUMAN Xaa-Pro aminopeptidase 2 OS=Homo sapiens OX=9606 GN=XPNPEP2 PE=1 SV=3	O43895	XPNPEP2	O43895
Q8IZH2	XRN1	XRN1_HUMAN 5'-3' exoribonuclease 1 OS=Homo sapiens OX=9606 GN=XRN1 PE=1 SV=1		XRN1	Q8IZH2
O75063	FAM20B	XYLK_HUMAN Glycosaminoglycan xylosylkinase OS=Homo sapiens OX=9606 GN=FAM20B PE=1 SV=1			O75063
Q4VNC0	ATP13A5	AT135_HUMAN Probable cation-transporting ATPase 13A5 OS=Homo sapiens OX=9606 GN=ATP13A5 PE=2 SV=1			Q4VNC0
Q3KR37	GRAMD1B	ASTRB_HUMAN Protein Aster-B OS=Homo sapiens OX=9606 GN=GRAMD1B PE=1 SV=1	Q3KR37	GRAMD1B	Q3KR37
Q8IYS0	GRAMD1C	ASTRC_HUMAN Protein Aster-C OS=Homo sapiens OX=9606 GN=GRAMD1C PE=1 SV=2	Q8IYS0	GRAMD1C
Q9H7F0	ATP13A3	AT133_HUMAN Probable cation-transporting ATPase 13A3 OS=Homo sapiens OX=9606 GN=ATP13A3 PE=1 SV=4		ATP13A3	Q9H7F0
P50993	ATP1A2	AT1A2_HUMAN Sodium/potassium-transporting ATPase subunit alpha-2 OS=Homo sapiens OX=9606 GN=ATP1A2 PE=1 SV=1	P50993		P50993
Q93084	ATP2A3	AT2A3_HUMAN Sarcoplasmic/endoplasmic reticulum calcium ATPase 3 OS=Homo sapiens OX=9606 GN=ATP2A3 PE=1 SV=2			Q93084
Q01814	ATP2B2	AT2B2_HUMAN Plasma membrane calcium-transporting ATPase 2 OS=Homo sapiens OX=9606 GN=ATP2B2 PE=1 SV=2	Q01814		Q01814
P05026	ATP1B1	AT1B1_HUMAN Sodium/potassium-transporting ATPase subunit beta-1 OS=Homo sapiens OX=9606 GN=ATP1B1 PE=1 SV=1	P05026		P05026
P98194	ATP2C1	AT2C1_HUMAN Calcium-transporting ATPase type 2C member 1 OS=Homo sapiens OX=9606 GN=ATP2C1 PE=1 SV=3			P98194
Q86WG3	ATCAY	ATCAY_HUMAN Caytaxin OS=Homo sapiens OX=9606 GN=ATCAY PE=1 SV=2	Q86WG3
Q5T9A4	ATAD3B	ATD3B_HUMAN ATPase family AAA domain-containing protein 3B OS=Homo sapiens OX=9606 GN=ATAD3B PE=1 SV=1	Q5T9A4
O94817	ATG12	ATG12_HUMAN Ubiquitin-like protein ATG12 OS=Homo sapiens OX=9606 GN=ATG12 PE=1 SV=1	O94817
Q99941	ATF6B	ATF6B_HUMAN Cyclic AMP-dependent transcription factor ATF-6 beta OS=Homo sapiens OX=9606 GN=ATF6B PE=1 SV=2			Q99941
Q2TAZ0	ATG2A	ATG2A_HUMAN Autophagy-related protein 2 homolog A OS=Homo sapiens OX=9606 GN=ATG2A PE=1 SV=3	Q2TAZ0
Q9NT62	ATG3	ATG3_HUMAN Ubiquitin-like-conjugating enzyme ATG3 OS=Homo sapiens OX=9606 GN=ATG3 PE=1 SV=1		ATG3
Q8WXF7	ATL1	ATLA1_HUMAN Atlastin-1 OS=Homo sapiens OX=9606 GN=ATL1 PE=1 SV=1	Q8WXF7		Q8WXF7
P41180	CASR	CASR_HUMAN Extracellular calcium-sensing receptor OS=Homo sapiens OX=9606 GN=CASR PE=1 SV=3	P41180		P41180
O00244	ATOX1	ATOX1_HUMAN Copper transport protein ATOX1 OS=Homo sapiens OX=9606 GN=ATOX1 PE=1 SV=1		ATOX1
P53634	CTSC	CATC_HUMAN Dipeptidyl peptidase 1 OS=Homo sapiens OX=9606 GN=CTSC PE=1 SV=2			P53634
P07339	CTSD	CATD_HUMAN Cathepsin D OS=Homo sapiens OX=9606 GN=CTSD PE=1 SV=1			P07339
P07711	CTSL	CATL1_HUMAN Cathepsin L1 OS=Homo sapiens OX=9606 GN=CTSL PE=1 SV=2	P07711		P07711
O60911	CTSV	CATL2_HUMAN Cathepsin L2 OS=Homo sapiens OX=9606 GN=CTSV PE=1 SV=2	O60911	CTSV	O60911
P56202	CTSW	CATW_HUMAN Cathepsin W OS=Homo sapiens OX=9606 GN=CTSW PE=1 SV=2			P56202
P51636	CAV2	CAV2_HUMAN Caveolin-2 OS=Homo sapiens OX=9606 GN=CAV2 PE=1 SV=2	P51636		P51636
O95810	CAVIN2	CAVN2_HUMAN Caveolae-associated protein 2 OS=Homo sapiens OX=9606 GN=CAVIN2 PE=1 SV=3		CAVIN2
Q969G5	CAVIN3	CAVN3_HUMAN Caveolae-associated protein 3 OS=Homo sapiens OX=9606 GN=CAVIN3 PE=1 SV=3		CAVIN3
Q04656	ATP7A	ATP7A_HUMAN Copper-transporting ATPase 1 OS=Homo sapiens OX=9606 GN=ATP7A PE=1 SV=4	Q04656		Q04656
P25705	ATP5F1A	ATPA_HUMAN ATP synthase subunit alpha, mitochondrial OS=Homo sapiens OX=9606 GN=ATP5F1A PE=1 SV=1	P25705		P25705
Q6UW01	CBLN3	CBLN3_HUMAN Cerebellin-3 OS=Homo sapiens OX=9606 GN=CBLN3 PE=1 SV=1	Q6UW01
Q66K79	CPZ	CBPZ_HUMAN Carboxypeptidase Z OS=Homo sapiens OX=9606 GN=CPZ PE=1 SV=2		CPZ	Q66K79
Q96CT7	CCDC124	CC124_HUMAN Coiled-coil domain-containing protein 124 OS=Homo sapiens OX=9606 GN=CCDC124 PE=1 SV=1		CCDC124	Q96CT7
Q9UFE4	CCDC39	CCD39_HUMAN Coiled-coil domain-containing protein 39 OS=Homo sapiens OX=9606 GN=CCDC39 PE=2 SV=3	Q9UFE4
Q9Y6R9	CCDC61	CCD61_HUMAN Coiled-coil domain-containing protein 61 OS=Homo sapiens OX=9606 GN=CCDC61 PE=1 SV=3	Q9Y6R9
Q6P9F0	CCDC62	CCD62_HUMAN Coiled-coil domain-containing protein 62 OS=Homo sapiens OX=9606 GN=CCDC62 PE=1 SV=2		CCDC62
A2RUB6	CCDC66	CCD66_HUMAN Coiled-coil domain-containing protein 66 OS=Homo sapiens OX=9606 GN=CCDC66 PE=1 SV=4	A2RUB6	CCDC66
Q76M96	CCDC80	CCD80_HUMAN Coiled-coil domain-containing protein 80 OS=Homo sapiens OX=9606 GN=CCDC80 PE=1 SV=1			Q76M96
Q8IWF9	CCDC83	CCD83_HUMAN Coiled-coil domain-containing protein 83 OS=Homo sapiens OX=9606 GN=CCDC83 PE=2 SV=2		CCDC83
Q96F63	CCDC97	CCD97_HUMAN Coiled-coil domain-containing protein 97 OS=Homo sapiens OX=9606 GN=CCDC97 PE=1 SV=1		CCDC97
Q9H0W5	CCDC8	CCDC8_HUMAN Coiled-coil domain-containing protein 8 OS=Homo sapiens OX=9606 GN=CCDC8 PE=1 SV=2		CCDC8
Q8ND76	CCNY	CCNY_HUMAN Cyclin-Y OS=Homo sapiens OX=9606 GN=CCNY PE=1 SV=2	Q8ND76		Q8ND76
P51686	CCR9	CCR9_HUMAN C-C chemokine receptor type 9 OS=Homo sapiens OX=9606 GN=CCR9 PE=1 SV=2	P51686		P51686
Q6YHK3	CD109	CD109_HUMAN CD109 antigen OS=Homo sapiens OX=9606 GN=CD109 PE=1 SV=2	Q6YHK3	CD109	Q6YHK3
P06126	CD1A	CD1A_HUMAN T-cell surface glycoprotein CD1a OS=Homo sapiens OX=9606 GN=CD1A PE=1 SV=4	P06126		P06126
P48047	ATP5PO	ATPO_HUMAN ATP synthase subunit O, mitochondrial OS=Homo sapiens OX=9606 GN=ATP5PO PE=1 SV=1			P48047
Q6RW13	AGTRAP	ATRAP_HUMAN Type-1 angiotensin II receptor-associated protein OS=Homo sapiens OX=9606 GN=AGTRAP PE=1 SV=1			Q6RW13
Q5VV63	ATRNL1	ATRN1_HUMAN Attractin-like protein 1 OS=Homo sapiens OX=9606 GN=ATRNL1 PE=2 SV=2			Q5VV63
Q9P2N4	ADAMTS9	ATS9_HUMAN A disintegrin and metalloproteinase with thrombospondin motifs 9 OS=Homo sapiens OX=9606 GN=ADAMTS9 PE=1 SV=4	Q9P2N4
P29016	CD1B	CD1B_HUMAN T-cell surface glycoprotein CD1b OS=Homo sapiens OX=9606 GN=CD1B PE=1 SV=1	P29016		P29016
Q9HCU0	CD248	CD248_HUMAN Endosialin OS=Homo sapiens OX=9606 GN=CD248 PE=1 SV=1	Q9HCU0	CD248	Q9HCU0
P10747	CD28	CD28_HUMAN T-cell-specific surface glycoprotein CD28 OS=Homo sapiens OX=9606 GN=CD28 PE=1 SV=1	P10747		P10747
O14965	AURKA	AURKA_HUMAN Aurora kinase A OS=Homo sapiens OX=9606 GN=AURKA PE=1 SV=2	O14965
Q8IX05	CD302	CD302_HUMAN CD302 antigen OS=Homo sapiens OX=9606 GN=CD302 PE=1 SV=1	Q8IX05		Q8IX05
Q9NPF0	CD320	CD320_HUMAN CD320 antigen OS=Homo sapiens OX=9606 GN=CD320 PE=1 SV=1	Q9NPF0		Q9NPF0
P20138	CD33	CD33_HUMAN Myeloid cell surface antigen CD33 OS=Homo sapiens OX=9606 GN=CD33 PE=1 SV=2	P20138	CD33	P20138
P28906	CD34	CD34_HUMAN Hematopoietic progenitor cell antigen CD34 OS=Homo sapiens OX=9606 GN=CD34 PE=1 SV=2	P28906	CD34	P28906
Q9NY97	B3GNT2	B3GN2_HUMAN N-acetyllactosaminide beta-1,3-N-acetylglucosaminyltransferase 2 OS=Homo sapiens OX=9606 GN=B3GNT2 PE=1 SV=2			Q9NY97
Q15131	CDK10	CDK10_HUMAN Cyclin-dependent kinase 10 OS=Homo sapiens OX=9606 GN=CDK10 PE=1 SV=1	Q15131
Q6ZNE5	ATG14	BAKOR_HUMAN Beclin 1-associated autophagy-related key regulator OS=Homo sapiens OX=9606 GN=ATG14 PE=1 SV=1	Q6ZNE5
O43286	B4GALT5	B4GT5_HUMAN Beta-1,4-galactosyltransferase 5 OS=Homo sapiens OX=9606 GN=B4GALT5 PE=1 SV=1			O43286
P80723	BASP1	BASP1_HUMAN Brain acid soluble protein 1 OS=Homo sapiens OX=9606 GN=BASP1 PE=1 SV=2	P80723	BASP1	P80723
Q6HA08	ASTL	ASTL_HUMAN Astacin-like metalloendopeptidase OS=Homo sapiens OX=9606 GN=ASTL PE=1 SV=4	Q6HA08
P98196	ATP11A	AT11A_HUMAN Probable phospholipid-transporting ATPase IH OS=Homo sapiens OX=9606 GN=ATP11A PE=1 SV=3	P98196		P98196
Q8NB49	ATP11C	AT11C_HUMAN Phospholipid-transporting ATPase IG OS=Homo sapiens OX=9606 GN=ATP11C PE=1 SV=3	Q8NB49		Q8NB49
Q14444	CAPRIN1	CAPR1_HUMAN Caprin-1 OS=Homo sapiens OX=9606 GN=CAPRIN1 PE=1 SV=2	Q14444		Q14444
Q9NQ11	ATP13A2	AT132_HUMAN Cation-transporting ATPase 13A2 OS=Homo sapiens OX=9606 GN=ATP13A2 PE=1 SV=2			Q9NQ11
Q8NBU5	ATAD1	ATAD1_HUMAN ATPase family AAA domain-containing protein 1 OS=Homo sapiens OX=9606 GN=ATAD1 PE=1 SV=1	Q8NBU5		Q8NBU5
Q14CW9	ATXN7L3	AT7L3_HUMAN Ataxin-7-like protein 3 OS=Homo sapiens OX=9606 GN=ATXN7L3 PE=1 SV=1		ATXN7L3
O75185	ATP2C2	AT2C2_HUMAN Calcium-transporting ATPase type 2C member 2 OS=Homo sapiens OX=9606 GN=ATP2C2 PE=1 SV=3		ATP2C2	O75185
Q8IVU9	CABCOCO1	CBCO1_HUMAN Ciliary-associated calcium-binding coiled-coil protein 1 OS=Homo sapiens OX=9606 GN=CABCOCO1 PE=2 SV=1	Q8IVU9
Q9NTU7	CBLN4	CBLN4_HUMAN Cerebellin-4 OS=Homo sapiens OX=9606 GN=CBLN4 PE=1 SV=1	Q9NTU7
O75976	CPD	CBPD_HUMAN Carboxypeptidase D OS=Homo sapiens OX=9606 GN=CPD PE=1 SV=2	O75976		O75976
P14384	CPM	CBPM_HUMAN Carboxypeptidase M OS=Homo sapiens OX=9606 GN=CPM PE=1 SV=2	P14384		P14384
Q9BRT8	CBWD1	CBWD1_HUMAN COBW domain-containing protein 1 OS=Homo sapiens OX=9606 GN=CBWD1 PE=2 SV=1		CBWD1
Q8IUF1	CBWD2	CBWD2_HUMAN COBW domain-containing protein 2 OS=Homo sapiens OX=9606 GN=CBWD2 PE=2 SV=1		CBWD2
Q5JTY5	CBWD3	CBWD3_HUMAN COBW domain-containing protein 3 OS=Homo sapiens OX=9606 GN=CBWD3 PE=2 SV=1		CBWD3
Q4V339	CBWD6	CBWD6_HUMAN COBW domain-containing protein 6 OS=Homo sapiens OX=9606 GN=CBWD6 PE=3 SV=1		CBWD6
Q9Y3M2	CBY1	CBY1_HUMAN Protein chibby homolog 1 OS=Homo sapiens OX=9606 GN=CBY1 PE=1 SV=1	Q9Y3M2
Q5JPI3	C3orf38	CC038_HUMAN Uncharacterized protein C3orf38 OS=Homo sapiens OX=9606 GN=C3orf38 PE=1 SV=1		C3orf38
Q8WV48	CCDC107	CC107_HUMAN Coiled-coil domain-containing protein 107 OS=Homo sapiens OX=9606 GN=CCDC107 PE=2 SV=2		CCDC107
Q96JN2	CCDC136	CC136_HUMAN Coiled-coil domain-containing protein 136 OS=Homo sapiens OX=9606 GN=CCDC136 PE=1 SV=3		CCDC136
Q9UNH5	CDC14A	CC14A_HUMAN Dual specificity protein phosphatase CDC14A OS=Homo sapiens OX=9606 GN=CDC14A PE=1 SV=1	Q9UNH5
Q8IYT3	CCDC170	CC170_HUMAN Coiled-coil domain-containing protein 170 OS=Homo sapiens OX=9606 GN=CCDC170 PE=1 SV=3		CCDC170
P08571	CD14	CD14_HUMAN Monocyte differentiation antigen CD14 OS=Homo sapiens OX=9606 GN=CD14 PE=1 SV=2	P08571		P08571
P15391	CD19	CD19_HUMAN B-lymphocyte antigen CD19 OS=Homo sapiens OX=9606 GN=CD19 PE=1 SV=6	P15391		P15391
P46100	ATRX	ATRX_HUMAN Transcriptional regulator ATRX OS=Homo sapiens OX=9606 GN=ATRX PE=1 SV=5			P46100
Q9UKP4	ADAMTS7	ATS7_HUMAN A disintegrin and metalloproteinase with thrombospondin motifs 7 OS=Homo sapiens OX=9606 GN=ADAMTS7 PE=1 SV=2	Q9UKP4
Q9UBB4	ATXN10	ATX10_HUMAN Ataxin-10 OS=Homo sapiens OX=9606 GN=ATXN10 PE=1 SV=1		ATXN10	Q9UBB4
Q76LX8	ADAMTS13	ATS13_HUMAN A disintegrin and metalloproteinase with thrombospondin motifs 13 OS=Homo sapiens OX=9606 GN=ADAMTS13 PE=1 SV=1	Q76LX8
P11836	MS4A1	CD20_HUMAN B-lymphocyte antigen CD20 OS=Homo sapiens OX=9606 GN=MS4A1 PE=1 SV=1	P11836	MS4A1	P11836
Q15762	CD226	CD226_HUMAN CD226 antigen OS=Homo sapiens OX=9606 GN=CD226 PE=1 SV=2	Q15762	CD226	Q15762
Q9H1Z8	C2orf40	AUGN_HUMAN Augurin OS=Homo sapiens OX=9606 GN=C2orf40 PE=1 SV=1	Q9H1Z8
Q9Y5K6	CD2AP	CD2AP_HUMAN CD2-associated protein OS=Homo sapiens OX=9606 GN=CD2AP PE=1 SV=1	Q9Y5K6	CD2AP	Q9Y5K6
Q9NQS1	AVEN	AVEN_HUMAN Cell death regulator Aven OS=Homo sapiens OX=9606 GN=AVEN PE=1 SV=1	Q9NQS1	AVEN
Q8WXX7	AUTS2	AUTS2_HUMAN Autism susceptibility gene 2 protein OS=Homo sapiens OX=9606 GN=AUTS2 PE=1 SV=1	Q8WXX7
Q6ZTQ4	CDHR3	CDHR3_HUMAN Cadherin-related family member 3 OS=Homo sapiens OX=9606 GN=CDHR3 PE=1 SV=1	Q6ZTQ4		Q6ZTQ4
A6H8M9	CDHR4	CDHR4_HUMAN Cadherin-related family member 4 OS=Homo sapiens OX=9606 GN=CDHR4 PE=2 SV=1			A6H8M9
P55283	CDH4	CADH4_HUMAN Cadherin-4 OS=Homo sapiens OX=9606 GN=CDH4 PE=2 SV=2	P55283	CDH4	P55283
P55285	CDH6	CADH6_HUMAN Cadherin-6 OS=Homo sapiens OX=9606 GN=CDH6 PE=1 SV=1	P55285	CDH6	P55285
Q8N3J6	CADM2	CADM2_HUMAN Cell adhesion molecule 2 OS=Homo sapiens OX=9606 GN=CADM2 PE=2 SV=1	Q8N3J6		Q8N3J6
Q8NFZ8	CADM4	CADM4_HUMAN Cell adhesion molecule 4 OS=Homo sapiens OX=9606 GN=CADM4 PE=1 SV=1			Q8NFZ8
Q8N5C1	CALHM5	CAHM5_HUMAN Calcium homeostasis modulator protein 5 OS=Homo sapiens OX=9606 GN=CALHM5 PE=2 SV=1			Q8N5C1
P07306	ASGR1	ASGR1_HUMAN Asialoglycoprotein receptor 1 OS=Homo sapiens OX=9606 GN=ASGR1 PE=1 SV=2		ASGR1	P07306
P07307	ASGR2	ASGR2_HUMAN Asialoglycoprotein receptor 2 OS=Homo sapiens OX=9606 GN=ASGR2 PE=1 SV=2		ASGR2	P07307
Q16602	CALCRL	CALRL_HUMAN Calcitonin gene-related peptide type 1 receptor OS=Homo sapiens OX=9606 GN=CALCRL PE=1 SV=2	Q16602	CALCRL	Q16602
P27797	CALR	CALR_HUMAN Calreticulin OS=Homo sapiens OX=9606 GN=CALR PE=1 SV=1	P27797		P27797
Q12797	ASPH	ASPH_HUMAN Aspartyl/asparaginyl beta-hydroxylase OS=Homo sapiens OX=9606 GN=ASPH PE=1 SV=3			Q12797
P54707	ATP12A	AT12A_HUMAN Potassium-transporting ATPase alpha chain 2 OS=Homo sapiens OX=9606 GN=ATP12A PE=1 SV=3		ATP12A
Q9HD20	ATP13A1	AT131_HUMAN Manganese-transporting ATPase 13A1 OS=Homo sapiens OX=9606 GN=ATP13A1 PE=1 SV=2			Q9HD20
P54709	ATP1B3	AT1B3_HUMAN Sodium/potassium-transporting ATPase subunit beta-3 OS=Homo sapiens OX=9606 GN=ATP1B3 PE=1 SV=1	P54709	ATP1B3	P54709
Q9Y2Q0	ATP8A1	AT8A1_HUMAN Phospholipid-transporting ATPase IA OS=Homo sapiens OX=9606 GN=ATP8A1 PE=1 SV=1	Q9Y2Q0		Q9Y2Q0
O43520	ATP8B1	AT8B1_HUMAN Phospholipid-transporting ATPase IC OS=Homo sapiens OX=9606 GN=ATP8B1 PE=1 SV=3	O43520	ATP8B1	O43520
Q16720	ATP2B3	AT2B3_HUMAN Plasma membrane calcium-transporting ATPase 3 OS=Homo sapiens OX=9606 GN=ATP2B3 PE=1 SV=3	Q16720		Q16720
Q9NQ75	CASS4	CASS4_HUMAN Cas scaffolding protein family member 4 OS=Homo sapiens OX=9606 GN=CASS4 PE=1 SV=2	Q9NQ75
P54259	ATN1	ATN1_HUMAN Atrophin-1 OS=Homo sapiens OX=9606 GN=ATN1 PE=1 SV=3	P54259
P04040	CAT	CATA_HUMAN Catalase OS=Homo sapiens OX=9606 GN=CAT PE=1 SV=3			P04040
Q9UBX1	CTSF	CATF_HUMAN Cathepsin F OS=Homo sapiens OX=9606 GN=CTSF PE=1 SV=1		CTSF
P08311	CTSG	CATG_HUMAN Cathepsin G OS=Homo sapiens OX=9606 GN=CTSG PE=1 SV=2	P08311		P08311
Q03135	CAV1	CAV1_HUMAN Caveolin-1 OS=Homo sapiens OX=9606 GN=CAV1 PE=1 SV=4	Q03135		Q03135
P56539	CAV3	CAV3_HUMAN Caveolin-3 OS=Homo sapiens OX=9606 GN=CAV3 PE=1 SV=1	P56539	CAV3
P35670	ATP7B	ATP7B_HUMAN Copper-transporting ATPase 2 OS=Homo sapiens OX=9606 GN=ATP7B PE=1 SV=4			P35670
A6NCS6	C2orf72	CB072_HUMAN Uncharacterized protein C2orf72 OS=Homo sapiens OX=9606 GN=C2orf72 PE=1 SV=2		C2orf72
O43861	ATP9B	ATP9B_HUMAN Probable phospholipid-transporting ATPase IIB OS=Homo sapiens OX=9606 GN=ATP9B PE=2 SV=4			O43861
Q8N350	CBARP	CBARP_HUMAN Voltage-dependent calcium channel beta subunit-associated regulatory protein OS=Homo sapiens OX=9606 GN=CBARP PE=1 SV=3	Q8N350
P22681	CBL	CBL_HUMAN E3 ubiquitin-protein ligase CBL OS=Homo sapiens OX=9606 GN=CBL PE=1 SV=2	P22681		P22681
Q5VU57	AGBL4	CBPC6_HUMAN Cytosolic carboxypeptidase 6 OS=Homo sapiens OX=9606 GN=AGBL4 PE=2 SV=3	Q5VU57
P16870	CPE	CBPE_HUMAN Carboxypeptidase E OS=Homo sapiens OX=9606 GN=CPE PE=1 SV=1	P16870		P16870
Q8IVL8	CPO	CBPO_HUMAN Carboxypeptidase O OS=Homo sapiens OX=9606 GN=CPO PE=1 SV=1	Q8IVL8
Q9Y646	CPQ	CBPQ_HUMAN Carboxypeptidase Q OS=Homo sapiens OX=9606 GN=CPQ PE=1 SV=1			Q9Y646
Q5RIA9	CBWD5	CBWD5_HUMAN COBW domain-containing protein 5 OS=Homo sapiens OX=9606 GN=CBWD5 PE=2 SV=1		CBWD5
Q8IW40	CCDC103	CC103_HUMAN Coiled-coil domain-containing protein 103 OS=Homo sapiens OX=9606 GN=CCDC103 PE=1 SV=1	Q8IW40
Q8NEF3	CCDC112	CC112_HUMAN Coiled-coil domain-containing protein 112 OS=Homo sapiens OX=9606 GN=CCDC112 PE=1 SV=2		CCDC112
Q96M63	CCDC114	CC114_HUMAN Coiled-coil domain-containing protein 114 OS=Homo sapiens OX=9606 GN=CCDC114 PE=1 SV=3	Q96M63
Q96HB5	CCDC120	CC120_HUMAN Coiled-coil domain-containing protein 120 OS=Homo sapiens OX=9606 GN=CCDC120 PE=1 SV=1	Q96HB5
Q96EE4	CCDC126	CC126_HUMAN Coiled-coil domain-containing protein 126 OS=Homo sapiens OX=9606 GN=CCDC126 PE=2 SV=2			Q96EE4
P0C7W6	CCDC172	CC172_HUMAN Coiled-coil domain-containing protein 172 OS=Homo sapiens OX=9606 GN=CCDC172 PE=1 SV=1	P0C7W6
Q3MIR4	TMEM30B	CC50B_HUMAN Cell cycle control protein 50B OS=Homo sapiens OX=9606 GN=TMEM30B PE=1 SV=1	Q3MIR4		Q3MIR4
Q96PX6	CCDC85A	CC85A_HUMAN Coiled-coil domain-containing protein 85A OS=Homo sapiens OX=9606 GN=CCDC85A PE=2 SV=3	Q96PX6
A6NC98	CCDC88B	CC88B_HUMAN Coiled-coil domain-containing protein 88B OS=Homo sapiens OX=9606 GN=CCDC88B PE=1 SV=1	A6NC98
Q6UXH8	CCBE1	CCBE1_HUMAN Collagen and calcium-binding EGF domain-containing protein 1 OS=Homo sapiens OX=9606 GN=CCBE1 PE=1 SV=1		CCBE1
Q8N4L8	CCDC24	CCD24_HUMAN Coiled-coil domain-containing protein 24 OS=Homo sapiens OX=9606 GN=CCDC24 PE=1 SV=1		CCDC24
Q7Z6B0	CCDC91	CCD91_HUMAN Coiled-coil domain-containing protein 91 OS=Homo sapiens OX=9606 GN=CCDC91 PE=1 SV=2	Q7Z6B0
Q9BXT2	CACNG6	CCG6_HUMAN Voltage-dependent calcium channel gamma-6 subunit OS=Homo sapiens OX=9606 GN=CACNG6 PE=1 SV=1	Q9BXT2		Q9BXT2
P62955	CACNG7	CCG7_HUMAN Voltage-dependent calcium channel gamma-7 subunit OS=Homo sapiens OX=9606 GN=CACNG7 PE=1 SV=1	P62955		P62955
Q8WXS5	CACNG8	CCG8_HUMAN Voltage-dependent calcium channel gamma-8 subunit OS=Homo sapiens OX=9606 GN=CACNG8 PE=2 SV=3	Q8WXS5		Q8WXS5
Q8WXS4	TMEM37	CCGL_HUMAN Voltage-dependent calcium channel gamma-like subunit OS=Homo sapiens OX=9606 GN=TMEM37 PE=2 SV=2			Q8WXS4
P48745	CCN3	CCN3_HUMAN CCN family member 3 OS=Homo sapiens OX=9606 GN=CCN3 PE=1 SV=1	P48745
P36542	ATP5F1C	ATPG_HUMAN ATP synthase subunit gamma, mitochondrial OS=Homo sapiens OX=9606 GN=ATP5F1C PE=1 SV=1	P36542
P46092	CCR10	CCR10_HUMAN C-C chemokine receptor type 10 OS=Homo sapiens OX=9606 GN=CCR10 PE=1 SV=3	P46092		P46092
P32246	CCR1	CCR1_HUMAN C-C chemokine receptor type 1 OS=Homo sapiens OX=9606 GN=CCR1 PE=1 SV=1	P32246		P32246
P41597	CCR2	CCR2_HUMAN C-C chemokine receptor type 2 OS=Homo sapiens OX=9606 GN=CCR2 PE=1 SV=1	P41597		P41597
P51677	CCR3	CCR3_HUMAN C-C chemokine receptor type 3 OS=Homo sapiens OX=9606 GN=CCR3 PE=1 SV=1	P51677	CCR3	P51677
P51681	CCR5	CCR5_HUMAN C-C chemokine receptor type 5 OS=Homo sapiens OX=9606 GN=CCR5 PE=1 SV=1	P51681		P51681
P51684	CCR6	CCR6_HUMAN C-C chemokine receptor type 6 OS=Homo sapiens OX=9606 GN=CCR6 PE=1 SV=2	P51684		P51684
P51685	CCR8	CCR8_HUMAN C-C chemokine receptor type 8 OS=Homo sapiens OX=9606 GN=CCR8 PE=1 SV=1	P51685		P51685
Q99467	CD180	CD180_HUMAN CD180 antigen OS=Homo sapiens OX=9606 GN=CD180 PE=1 SV=2	Q99467		Q99467
O75882	ATRN	ATRN_HUMAN Attractin OS=Homo sapiens OX=9606 GN=ATRN PE=1 SV=2	O75882		O75882
P0C7T5	ATXN1L	ATX1L_HUMAN Ataxin-1-like OS=Homo sapiens OX=9606 GN=ATXN1L PE=1 SV=1	P0C7T5
P29017	CD1C	CD1C_HUMAN T-cell surface glycoprotein CD1c OS=Homo sapiens OX=9606 GN=CD1C PE=1 SV=2	P29017		P29017
P15812	CD1E	CD1E_HUMAN T-cell surface glycoprotein CD1e, membrane-associated OS=Homo sapiens OX=9606 GN=CD1E PE=1 SV=2	P15812		P15812
Q9NNX6	CD209	CD209_HUMAN CD209 antigen OS=Homo sapiens OX=9606 GN=CD209 PE=1 SV=1	Q9NNX6		Q9NNX6
P54252	ATXN3	ATX3_HUMAN Ataxin-3 OS=Homo sapiens OX=9606 GN=ATXN3 PE=1 SV=5		ATXN3
Q9UHI8	ADAMTS1	ATS1_HUMAN A disintegrin and metalloproteinase with thrombospondin motifs 1 OS=Homo sapiens OX=9606 GN=ADAMTS1 PE=1 SV=4		ADAMTS1
Q9BZW8	CD244	CD244_HUMAN Natural killer cell receptor 2B4 OS=Homo sapiens OX=9606 GN=CD244 PE=1 SV=2	Q9BZW8		Q9BZW8
O95450	ADAMTS2	ATS2_HUMAN A disintegrin and metalloproteinase with thrombospondin motifs 2 OS=Homo sapiens OX=9606 GN=ADAMTS2 PE=2 SV=2		ADAMTS2
P26842	CD27	CD27_HUMAN CD27 antigen OS=Homo sapiens OX=9606 GN=CD27 PE=1 SV=2	P26842		P26842
Q9Y679	AUP1	AUP1_HUMAN Ancient ubiquitous protein 1 OS=Homo sapiens OX=9606 GN=AUP1 PE=1 SV=2	Q9Y679
P06729	CD2	CD2_HUMAN T-cell surface antigen CD2 OS=Homo sapiens OX=9606 GN=CD2 PE=1 SV=2	P06729		P06729
P29965	CD40LG	CD40L_HUMAN CD40 ligand OS=Homo sapiens OX=9606 GN=CD40LG PE=1 SV=1	P29965		P29965
P16070	CD44	CD44_HUMAN CD44 antigen OS=Homo sapiens OX=9606 GN=CD44 PE=1 SV=3	P16070	CD44	P16070
Q08722	CD47	CD47_HUMAN Leukocyte surface antigen CD47 OS=Homo sapiens OX=9606 GN=CD47 PE=1 SV=1	Q08722	CD47	Q08722
P09326	CD48	CD48_HUMAN CD48 antigen OS=Homo sapiens OX=9606 GN=CD48 PE=1 SV=2	P09326	CD48	P09326
P01730	CD4	CD4_HUMAN T-cell surface glycoprotein CD4 OS=Homo sapiens OX=9606 GN=CD4 PE=1 SV=1	P01730	CD4	P01730
P31358	CD52	CD52_HUMAN CAMPATH-1 antigen OS=Homo sapiens OX=9606 GN=CD52 PE=1 SV=1	P31358		P31358
P19397	CD53	CD53_HUMAN Leukocyte surface antigen CD53 OS=Homo sapiens OX=9606 GN=CD53 PE=1 SV=1	P19397		P19397
P60033	CD81	CD81_HUMAN CD81 antigen OS=Homo sapiens OX=9606 GN=CD81 PE=1 SV=1	P60033	CD81	P60033
P27701	CD82	CD82_HUMAN CD82 antigen OS=Homo sapiens OX=9606 GN=CD82 PE=1 SV=1	P27701		P27701
Q01151	CD83	CD83_HUMAN CD83 antigen OS=Homo sapiens OX=9606 GN=CD83 PE=1 SV=1	Q01151		Q01151
P42081	CD86	CD86_HUMAN T-lymphocyte activation antigen CD86 OS=Homo sapiens OX=9606 GN=CD86 PE=1 SV=2	P42081	CD86	P42081
P01732	CD8A	CD8A_HUMAN T-cell surface glycoprotein CD8 alpha chain OS=Homo sapiens OX=9606 GN=CD8A PE=1 SV=1	P01732	CD8A	P01732
A6NJW9	CD8B2	CD8B2_HUMAN Putative T-cell surface glycoprotein CD8 beta-2 chain OS=Homo sapiens OX=9606 GN=CD8B2 PE=5 SV=2	A6NJW9		A6NJW9
P10966	CD8B	CD8B_HUMAN T-cell surface glycoprotein CD8 beta chain OS=Homo sapiens OX=9606 GN=CD8B PE=1 SV=1	P10966	CD8B	P10966
P48960	CD97	CD97_HUMAN CD97 antigen OS=Homo sapiens OX=9606 GN=CD97 PE=1 SV=4	P48960		P48960
P14209	CD99	CD99_HUMAN CD99 antigen OS=Homo sapiens OX=9606 GN=CD99 PE=1 SV=1	P14209		P14209
P21926	CD9	CD9_HUMAN CD9 antigen OS=Homo sapiens OX=9606 GN=CD9 PE=1 SV=4	P21926	CD9	P21926
Q9BXL8	CDCA4	CDCA4_HUMAN Cell division cycle-associated protein 4 OS=Homo sapiens OX=9606 GN=CDCA4 PE=1 SV=1		CDCA4
Q9H5V8	CDCP1	CDCP1_HUMAN CUB domain-containing protein 1 OS=Homo sapiens OX=9606 GN=CDCP1 PE=1 SV=3	Q9H5V8		Q9H5V8
P27037	ACVR2A	AVR2A_HUMAN Activin receptor type-2A OS=Homo sapiens OX=9606 GN=ACVR2A PE=1 SV=1	P27037		P27037
Q9HBI5	C3orf14	CC014_HUMAN Uncharacterized protein C3orf14 OS=Homo sapiens OX=9606 GN=C3orf14 PE=2 SV=1		C3orf14
Q8ND61	C3orf20	CC020_HUMAN Uncharacterized protein C3orf20 OS=Homo sapiens OX=9606 GN=C3orf20 PE=2 SV=2		C3orf20
A5D8V7	CCDC151	CC151_HUMAN Coiled-coil domain-containing protein 151 OS=Homo sapiens OX=9606 GN=CCDC151 PE=1 SV=1	A5D8V7
A6NI56	CCDC154	CC154_HUMAN Coiled-coil domain-containing protein 154 OS=Homo sapiens OX=9606 GN=CCDC154 PE=2 SV=4		CCDC154
Q9NV96	TMEM30A	CC50A_HUMAN Cell cycle control protein 50A OS=Homo sapiens OX=9606 GN=TMEM30A PE=1 SV=1	Q9NV96		Q9NV96
A0ZSE6	TMEM30CP	CC50C_HUMAN Cell cycle control protein 50C OS=Homo sapiens OX=9606 GN=TMEM30CP PE=2 SV=2			A0ZSE6
Q8IYE1	CCDC13	CCD13_HUMAN Coiled-coil domain-containing protein 13 OS=Homo sapiens OX=9606 GN=CCDC13 PE=1 SV=2	Q8IYE1
Q0P6D6	CCDC15	CCD15_HUMAN Coiled-coil domain-containing protein 15 OS=Homo sapiens OX=9606 GN=CCDC15 PE=2 SV=2		CCDC15
Q4G0X9	CCDC40	CCD40_HUMAN Coiled-coil domain-containing protein 40 OS=Homo sapiens OX=9606 GN=CCDC40 PE=2 SV=2	Q4G0X9
A6NI79	CCDC69	CCD69_HUMAN Coiled-coil domain-containing protein 69 OS=Homo sapiens OX=9606 GN=CCDC69 PE=1 SV=1		CCDC69
A2IDD5	CCDC78	CCD78_HUMAN Coiled-coil domain-containing protein 78 OS=Homo sapiens OX=9606 GN=CCDC78 PE=2 SV=1	A2IDD5
Q567U6	CCDC93	CCD93_HUMAN Coiled-coil domain-containing protein 93 OS=Homo sapiens OX=9606 GN=CCDC93 PE=1 SV=2		CCDC93	Q567U6
Q06432	CACNG1	CCG1_HUMAN Voltage-dependent calcium channel gamma-1 subunit OS=Homo sapiens OX=9606 GN=CACNG1 PE=1 SV=1	Q06432		Q06432
Q9Y698	CACNG2	CCG2_HUMAN Voltage-dependent calcium channel gamma-2 subunit OS=Homo sapiens OX=9606 GN=CACNG2 PE=1 SV=1	Q9Y698		Q9Y698
O60359	CACNG3	CCG3_HUMAN Voltage-dependent calcium channel gamma-3 subunit OS=Homo sapiens OX=9606 GN=CACNG3 PE=2 SV=1			O60359
Q9UBN1	CACNG4	CCG4_HUMAN Voltage-dependent calcium channel gamma-4 subunit OS=Homo sapiens OX=9606 GN=CACNG4 PE=1 SV=1	Q9UBN1	CACNG4	Q9UBN1
Q9UF02	CACNG5	CCG5_HUMAN Voltage-dependent calcium channel gamma-5 subunit OS=Homo sapiens OX=9606 GN=CACNG5 PE=2 SV=2	Q9UF02		Q9UF02
P32238	CCKAR	CCKAR_HUMAN Cholecystokinin receptor type A OS=Homo sapiens OX=9606 GN=CCKAR PE=1 SV=1	P32238		P32238
O60583	CCNT2	CCNT2_HUMAN Cyclin-T2 OS=Homo sapiens OX=9606 GN=CCNT2 PE=1 SV=2		CCNT2
P51679	CCR4	CCR4_HUMAN C-C chemokine receptor type 4 OS=Homo sapiens OX=9606 GN=CCR4 PE=1 SV=1	P51679	CCR4	P51679
P32248	CCR7	CCR7_HUMAN C-C chemokine receptor type 7 OS=Homo sapiens OX=9606 GN=CCR7 PE=2 SV=2	P32248		P32248
O00421	CCRL2	CCRL2_HUMAN C-C chemokine receptor-like 2 OS=Homo sapiens OX=9606 GN=CCRL2 PE=1 SV=2	O00421		O00421
Q6IQ19	CCSAP	CCSAP_HUMAN Centriole, cilia and spindle-associated protein OS=Homo sapiens OX=9606 GN=CCSAP PE=1 SV=2	Q6IQ19
Q8N7R7	CCNYL1	CCYL1_HUMAN Cyclin-Y-like protein 1 OS=Homo sapiens OX=9606 GN=CCNYL1 PE=1 SV=2		CCNYL1
P48509	CD151	CD151_HUMAN CD151 antigen OS=Homo sapiens OX=9606 GN=CD151 PE=1 SV=3	P48509		P48509
Q8N6Q3	CD177	CD177_HUMAN CD177 antigen OS=Homo sapiens OX=9606 GN=CD177 PE=1 SV=2	Q8N6Q3		Q8N6Q3
Q9NR71	ASAH2	ASAH2_HUMAN Neutral ceramidase OS=Homo sapiens OX=9606 GN=ASAH2 PE=1 SV=2	Q9NR71		Q9NR71
Q16515	ASIC2	ASIC2_HUMAN Acid-sensing ion channel 2 OS=Homo sapiens OX=9606 GN=ASIC2 PE=1 SV=1	Q16515
Q92485	SMPDL3B	ASM3B_HUMAN Acid sphingomyelinase-like phosphodiesterase 3b OS=Homo sapiens OX=9606 GN=SMPDL3B PE=1 SV=2	Q92485		Q92485
O43852	CALU	CALU_HUMAN Calumenin OS=Homo sapiens OX=9606 GN=CALU PE=1 SV=2			O43852
P27824	CANX	CALX_HUMAN Calnexin OS=Homo sapiens OX=9606 GN=CANX PE=1 SV=2			P27824
Q9NYX4	CALY	CALY_HUMAN Neuron-specific vesicular protein calcyon OS=Homo sapiens OX=9606 GN=CALY PE=1 SV=1	Q9NYX4		Q9NYX4
Q8NCB2	CAMKV	CAMKV_HUMAN CaM kinase-like vesicle-associated protein OS=Homo sapiens OX=9606 GN=CAMKV PE=2 SV=2	Q8NCB2
Q08AD1	CAMSAP2	CAMP2_HUMAN Calmodulin-regulated spectrin-associated protein 2 OS=Homo sapiens OX=9606 GN=CAMSAP2 PE=1 SV=3	Q08AD1
Q9P1Y5	CAMSAP3	CAMP3_HUMAN Calmodulin-regulated spectrin-associated protein 3 OS=Homo sapiens OX=9606 GN=CAMSAP3 PE=1 SV=2	Q9P1Y5
P07384	CAPN1	CAN1_HUMAN Calpain-1 catalytic subunit OS=Homo sapiens OX=9606 GN=CAPN1 PE=1 SV=1	P07384		P07384
P17655	CAPN2	CAN2_HUMAN Calpain-2 catalytic subunit OS=Homo sapiens OX=9606 GN=CAPN2 PE=1 SV=6	P17655		P17655
O15484	CAPN5	CAN5_HUMAN Calpain-5 OS=Homo sapiens OX=9606 GN=CAPN5 PE=1 SV=2	O15484
P63098	PPP3R1	CANB1_HUMAN Calcineurin subunit B type 1 OS=Homo sapiens OX=9606 GN=PPP3R1 PE=1 SV=2	P63098	PPP3R1
Q96LZ3	PPP3R2	CANB2_HUMAN Calcineurin subunit B type 2 OS=Homo sapiens OX=9606 GN=PPP3R2 PE=1 SV=3		PPP3R2
Q8WVQ1	CANT1	CANT1_HUMAN Soluble calcium-activated nucleotidase 1 OS=Homo sapiens OX=9606 GN=CANT1 PE=1 SV=1	Q8WVQ1		Q8WVQ1
Q01518	CAP1	CAP1_HUMAN Adenylyl cyclase-associated protein 1 OS=Homo sapiens OX=9606 GN=CAP1 PE=1 SV=5	Q01518		Q01518
Q9BZE9	ASPSCR1	ASPC1_HUMAN Tether containing UBX domain for GLUT4 OS=Homo sapiens OX=9606 GN=ASPSCR1 PE=1 SV=1	Q9BZE9	ASPSCR1	Q9BZE9
P40123	CAP2	CAP2_HUMAN Adenylyl cyclase-associated protein 2 OS=Homo sapiens OX=9606 GN=CAP2 PE=1 SV=1	P40123	CAP2	P40123
Q96KQ4	PPP1R13B	ASPP1_HUMAN Apoptosis-stimulating of p53 protein 1 OS=Homo sapiens OX=9606 GN=PPP1R13B PE=1 SV=3			Q96KQ4
P20160	AZU1	CAP7_HUMAN Azurocidin OS=Homo sapiens OX=9606 GN=AZU1 PE=1 SV=3	P20160
Q9Y2G3	ATP11B	AT11B_HUMAN Probable phospholipid-transporting ATPase IF OS=Homo sapiens OX=9606 GN=ATP11B PE=1 SV=2			Q9Y2G3
P14415	ATP1B2	AT1B2_HUMAN Sodium/potassium-transporting ATPase subunit beta-2 OS=Homo sapiens OX=9606 GN=ATP1B2 PE=1 SV=3	P14415		P14415
Q9ULU8	CADPS	CAPS1_HUMAN Calcium-dependent secretion activator 1 OS=Homo sapiens OX=9606 GN=CADPS PE=1 SV=3	Q9ULU8
Q96BY7	ATG2B	ATG2B_HUMAN Autophagy-related protein 2 homolog B OS=Homo sapiens OX=9606 GN=ATG2B PE=1 SV=5	Q96BY7
O75110	ATP9A	ATP9A_HUMAN Probable phospholipid-transporting ATPase IIA OS=Homo sapiens OX=9606 GN=ATP9A PE=1 SV=3			O75110
P23435	CBLN1	CBLN1_HUMAN Cerebellin-1 OS=Homo sapiens OX=9606 GN=CBLN1 PE=1 SV=1	P23435
Q5U5Z8	AGBL2	CBPC2_HUMAN Cytosolic carboxypeptidase 2 OS=Homo sapiens OX=9606 GN=AGBL2 PE=1 SV=2	Q5U5Z8
P06576	ATP5F1B	ATPB_HUMAN ATP synthase subunit beta, mitochondrial OS=Homo sapiens OX=9606 GN=ATP5F1B PE=1 SV=3	P06576		P06576
F5H4A9	C3orf80	CC080_HUMAN Uncharacterized membrane protein C3orf80 OS=Homo sapiens OX=9606 GN=C3orf80 PE=2 SV=1			F5H4A9
Q96NT0	CCDC115	CC115_HUMAN Coiled-coil domain-containing protein 115 OS=Homo sapiens OX=9606 GN=CCDC115 PE=1 SV=1		CCDC115
Q5TID7	CCDC181	CC181_HUMAN Coiled-coil domain-containing protein 181 OS=Homo sapiens OX=9606 GN=CCDC181 PE=2 SV=1	Q5TID7
Q8IWP9	CCDC28A	CC28A_HUMAN Coiled-coil domain-containing protein 28A OS=Homo sapiens OX=9606 GN=CCDC28A PE=1 SV=1		CCDC28A
Q15834	CCDC85B	CC85B_HUMAN Coiled-coil domain-containing protein 85B OS=Homo sapiens OX=9606 GN=CCDC85B PE=1 SV=2	Q15834
A6NKD9	CCDC85C	CC85C_HUMAN Coiled-coil domain-containing protein 85C OS=Homo sapiens OX=9606 GN=CCDC85C PE=1 SV=1	A6NKD9	CCDC85C	A6NKD9
Q9Y5Z0	BACE2	BACE2_HUMAN Beta-secretase 2 OS=Homo sapiens OX=9606 GN=BACE2 PE=1 SV=1	Q9Y5Z0		Q9Y5Z0
O95429	BAG4	BAG4_HUMAN BAG family molecular chaperone regulator 4 OS=Homo sapiens OX=9606 GN=BAG4 PE=1 SV=1			O95429
O60512	B4GALT3	B4GT3_HUMAN Beta-1,4-galactosyltransferase 3 OS=Homo sapiens OX=9606 GN=B4GALT3 PE=1 SV=2			O60512
Q9H2X3	CLEC4M	CLC4M_HUMAN C-type lectin domain family 4 member M OS=Homo sapiens OX=9606 GN=CLEC4M PE=1 SV=1	Q9H2X3		Q9H2X3
Q9NY25	CLEC5A	CLC5A_HUMAN C-type lectin domain family 5 member A OS=Homo sapiens OX=9606 GN=CLEC5A PE=1 SV=1	Q9NY25	CLEC5A	Q9NY25
Q9BXN2	CLEC7A	CLC7A_HUMAN C-type lectin domain family 7 member A OS=Homo sapiens OX=9606 GN=CLEC7A PE=1 SV=1	Q9BXN2		Q9BXN2
Q14CN2	CLCA4	CLCA4_HUMAN Calcium-activated chloride channel regulator 4 OS=Homo sapiens OX=9606 GN=CLCA4 PE=1 SV=2	Q14CN2	CLCA4	Q14CN2
P09497	CLTB	CLCB_HUMAN Clathrin light chain B OS=Homo sapiens OX=9606 GN=CLTB PE=1 SV=1	P09497	CLTB	P09497
P51801	CLCNKB	CLCKB_HUMAN Chloride channel protein ClC-Kb OS=Homo sapiens OX=9606 GN=CLCNKB PE=1 SV=3	P51801		P51801
Q8IZS7	CLECL1	CLCL1_HUMAN C-type lectin-like domain family 1 OS=Homo sapiens OX=9606 GN=CLECL1 PE=2 SV=1	Q8IZS7	CLECL1
P51788	CLCN2	CLCN2_HUMAN Chloride channel protein 2 OS=Homo sapiens OX=9606 GN=CLCN2 PE=1 SV=2	P51788		P51788
P51790	CLCN3	CLCN3_HUMAN H(+)/Cl(-) exchange transporter 3 OS=Homo sapiens OX=9606 GN=CLCN3 PE=1 SV=2	P51790		P51790
P51793	CLCN4	CLCN4_HUMAN H(+)/Cl(-) exchange transporter 4 OS=Homo sapiens OX=9606 GN=CLCN4 PE=1 SV=2			P51793
P51795	CLCN5	CLCN5_HUMAN H(+)/Cl(-) exchange transporter 5 OS=Homo sapiens OX=9606 GN=CLCN5 PE=1 SV=1	P51795	CLCN5	P51795
P51797	CLCN6	CLCN6_HUMAN Chloride transport protein 6 OS=Homo sapiens OX=9606 GN=CLCN6 PE=1 SV=2		CLCN6	P51797
P78369	CLDN10	CLD10_HUMAN Claudin-10 OS=Homo sapiens OX=9606 GN=CLDN10 PE=1 SV=2	P78369		P78369
O75508	CLDN11	CLD11_HUMAN Claudin-11 OS=Homo sapiens OX=9606 GN=CLDN11 PE=1 SV=2	O75508	CLDN11	O75508
P56749	CLDN12	CLD12_HUMAN Claudin-12 OS=Homo sapiens OX=9606 GN=CLDN12 PE=1 SV=1	P56749		P56749
O95500	CLDN14	CLD14_HUMAN Claudin-14 OS=Homo sapiens OX=9606 GN=CLDN14 PE=1 SV=1	O95500
P56746	CLDN15	CLD15_HUMAN Claudin-15 OS=Homo sapiens OX=9606 GN=CLDN15 PE=1 SV=1	P56746		P56746
Q9Y5I7	CLDN16	CLD16_HUMAN Claudin-16 OS=Homo sapiens OX=9606 GN=CLDN16 PE=1 SV=1	Q9Y5I7		Q9Y5I7
P56750	CLDN17	CLD17_HUMAN Claudin-17 OS=Homo sapiens OX=9606 GN=CLDN17 PE=1 SV=1	P56750
P56856	CLDN18	CLD18_HUMAN Claudin-18 OS=Homo sapiens OX=9606 GN=CLDN18 PE=1 SV=1	P56856	CLDN18	P56856
Q8N6F1	CLDN19	CLD19_HUMAN Claudin-19 OS=Homo sapiens OX=9606 GN=CLDN19 PE=1 SV=2	Q8N6F1		Q8N6F1
O95832	CLDN1	CLD1_HUMAN Claudin-1 OS=Homo sapiens OX=9606 GN=CLDN1 PE=1 SV=1	O95832		O95832
P56880	CLDN20	CLD20_HUMAN Claudin-20 OS=Homo sapiens OX=9606 GN=CLDN20 PE=2 SV=1	P56880		P56880
Q8N7P3	CLDN22	CLD22_HUMAN Claudin-22 OS=Homo sapiens OX=9606 GN=CLDN22 PE=2 SV=3	Q8N7P3		Q8N7P3
Q96B33	CLDN23	CLD23_HUMAN Claudin-23 OS=Homo sapiens OX=9606 GN=CLDN23 PE=2 SV=2	Q96B33	CLDN23	Q96B33
A6NM45	CLDN24	CLD24_HUMAN Putative claudin-24 OS=Homo sapiens OX=9606 GN=CLDN24 PE=5 SV=2	A6NM45		A6NM45
C9JDP6	CLDN25	CLD25_HUMAN Putative claudin-25 OS=Homo sapiens OX=9606 GN=CLDN25 PE=5 SV=1	C9JDP6
P57739	CLDN2	CLD2_HUMAN Claudin-2 OS=Homo sapiens OX=9606 GN=CLDN2 PE=1 SV=1	P57739	CLDN2	P57739
H7C241	CLDN34	CLD34_HUMAN Claudin-34 OS=Homo sapiens OX=9606 GN=CLDN34 PE=3 SV=2	H7C241
O15551	CLDN3	CLD3_HUMAN Claudin-3 OS=Homo sapiens OX=9606 GN=CLDN3 PE=1 SV=1	O15551	CLDN3	O15551
O14493	CLDN4	CLD4_HUMAN Claudin-4 OS=Homo sapiens OX=9606 GN=CLDN4 PE=1 SV=1	O14493	CLDN4	O14493
O00501	CLDN5	CLD5_HUMAN Claudin-5 OS=Homo sapiens OX=9606 GN=CLDN5 PE=2 SV=1	O00501
P56747	CLDN6	CLD6_HUMAN Claudin-6 OS=Homo sapiens OX=9606 GN=CLDN6 PE=1 SV=2	P56747		P56747
O95471	CLDN7	CLD7_HUMAN Claudin-7 OS=Homo sapiens OX=9606 GN=CLDN7 PE=1 SV=4	O95471	CLDN7	O95471
P56748	CLDN8	CLD8_HUMAN Claudin-8 OS=Homo sapiens OX=9606 GN=CLDN8 PE=1 SV=1	P56748		P56748
O95484	CLDN9	CLD9_HUMAN Claudin-9 OS=Homo sapiens OX=9606 GN=CLDN9 PE=1 SV=1	O95484	CLDN9	O95484
Q9NY35	CLDND1	CLDN1_HUMAN Claudin domain-containing protein 1 OS=Homo sapiens OX=9606 GN=CLDND1 PE=1 SV=1	Q9NY35		Q9NY35
Q00610	CLTC	CLH1_HUMAN Clathrin heavy chain 1 OS=Homo sapiens OX=9606 GN=CLTC PE=1 SV=5	Q00610		Q00610
P53675	CLTCL1	CLH2_HUMAN Clathrin heavy chain 2 OS=Homo sapiens OX=9606 GN=CLTCL1 PE=1 SV=2	P53675
O00299	CLIC1	CLIC1_HUMAN Chloride intracellular channel protein 1 OS=Homo sapiens OX=9606 GN=CLIC1 PE=1 SV=4	O00299		O00299
O15247	CLIC2	CLIC2_HUMAN Chloride intracellular channel protein 2 OS=Homo sapiens OX=9606 GN=CLIC2 PE=1 SV=3		CLIC2
Q9Y696	CLIC4	CLIC4_HUMAN Chloride intracellular channel protein 4 OS=Homo sapiens OX=9606 GN=CLIC4 PE=1 SV=4	Q9Y696		Q9Y696
Q9NZA1	CLIC5	CLIC5_HUMAN Chloride intracellular channel protein 5 OS=Homo sapiens OX=9606 GN=CLIC5 PE=1 SV=3	Q9NZA1	CLIC5
Q96NY7	CLIC6	CLIC6_HUMAN Chloride intracellular channel protein 6 OS=Homo sapiens OX=9606 GN=CLIC6 PE=2 SV=3	Q96NY7
P30622	CLIP1	CLIP1_HUMAN CAP-Gly domain-containing linker protein 1 OS=Homo sapiens OX=9606 GN=CLIP1 PE=1 SV=2	P30622
Q96DZ5	CLIP3	CLIP3_HUMAN CAP-Gly domain-containing linker protein 3 OS=Homo sapiens OX=9606 GN=CLIP3 PE=1 SV=3	Q96DZ5
Q8TDQ1	CD300LF	CLM1_HUMAN CMRF35-like molecule 1 OS=Homo sapiens OX=9606 GN=CD300LF PE=1 SV=3	Q8TDQ1		Q8TDQ1
Q496F6	CD300E	CLM2_HUMAN CMRF35-like molecule 2 OS=Homo sapiens OX=9606 GN=CD300E PE=1 SV=2	Q496F6		Q496F6
Q6UXZ3	CD300LD	CLM5_HUMAN CMRF35-like molecule 5 OS=Homo sapiens OX=9606 GN=CD300LD PE=1 SV=1	Q6UXZ3		Q6UXZ3
Q08708	CD300C	CLM6_HUMAN CMRF35-like molecule 6 OS=Homo sapiens OX=9606 GN=CD300C PE=2 SV=1	Q08708		Q08708
A8K4G0	CD300LB	CLM7_HUMAN CMRF35-like molecule 7 OS=Homo sapiens OX=9606 GN=CD300LB PE=1 SV=2	A8K4G0	CD300LB	A8K4G0
Q9UGN4	CD300A	CLM8_HUMAN CMRF35-like molecule 8 OS=Homo sapiens OX=9606 GN=CD300A PE=1 SV=2	Q9UGN4	CD300A	Q9UGN4
Q6UXG3	CD300LG	CLM9_HUMAN CMRF35-like molecule 9 OS=Homo sapiens OX=9606 GN=CD300LG PE=1 SV=2	Q6UXG3		Q6UXG3
Q9H6B4	CLMP	CLMP_HUMAN CXADR-like membrane protein OS=Homo sapiens OX=9606 GN=CLMP PE=1 SV=1	Q9H6B4		Q9H6B4
Q13286	CLN3	CLN3_HUMAN Battenin OS=Homo sapiens OX=9606 GN=CLN3 PE=1 SV=1	Q13286		Q13286
O75503	CLN5	CLN5_HUMAN Ceroid-lipofuscinosis neuronal protein 5 OS=Homo sapiens OX=9606 GN=CLN5 PE=1 SV=2			O75503
Q96KA5	CLPTM1L	CLP1L_HUMAN Cleft lip and palate transmembrane protein 1-like protein OS=Homo sapiens OX=9606 GN=CLPTM1L PE=1 SV=1			Q96KA5
Q10589	BST2	BST2_HUMAN Bone marrow stromal antigen 2 OS=Homo sapiens OX=9606 GN=BST2 PE=1 SV=1	Q10589	BST2	Q10589
O00481	BTN3A1	BT3A1_HUMAN Butyrophilin subfamily 3 member A1 OS=Homo sapiens OX=9606 GN=BTN3A1 PE=1 SV=3	O00481		O00481
P78410	BTN3A2	BT3A2_HUMAN Butyrophilin subfamily 3 member A2 OS=Homo sapiens OX=9606 GN=BTN3A2 PE=1 SV=2	P78410		P78410
P30988	CALCR	CALCR_HUMAN Calcitonin receptor OS=Homo sapiens OX=9606 GN=CALCR PE=1 SV=2	P30988		P30988
Q86VU5	COMTD1	CMTD1_HUMAN Catechol O-methyltransferase domain-containing protein 1 OS=Homo sapiens OX=9606 GN=COMTD1 PE=1 SV=1		COMTD1
Q8IYT2	CMTR2	CMTR2_HUMAN Cap-specific mRNA (nucleoside-2'-O-)-methyltransferase 2 OS=Homo sapiens OX=9606 GN=CMTR2 PE=1 SV=2		CMTR2
Q8N3K9	CMYA5	CMYA5_HUMAN Cardiomyopathy-associated protein 5 OS=Homo sapiens OX=9606 GN=CMYA5 PE=1 SV=3		CMYA5
Q9H972	C14orf93	CN093_HUMAN Uncharacterized protein C14orf93 OS=Homo sapiens OX=9606 GN=C14orf93 PE=1 SV=1		C14orf93
Q9NPU4	C14orf132	CN132_HUMAN Uncharacterized protein C14orf132 OS=Homo sapiens OX=9606 GN=C14orf132 PE=3 SV=2			Q9NPU4
P09543	CNP	CN37_HUMAN 2',3'-cyclic-nucleotide 3'-phosphodiesterase OS=Homo sapiens OX=9606 GN=CNP PE=1 SV=2		CNP	P09543
Q9NSA3	CTNNBIP1	CNBP1_HUMAN Beta-catenin-interacting protein 1 OS=Homo sapiens OX=9606 GN=CTNNBIP1 PE=1 SV=1		CTNNBIP1
P29973	CNGA1	CNGA1_HUMAN cGMP-gated cation channel alpha-1 OS=Homo sapiens OX=9606 GN=CNGA1 PE=1 SV=3	P29973	CNGA1
P15291	B4GALT1	B4GT1_HUMAN Beta-1,4-galactosyltransferase 1 OS=Homo sapiens OX=9606 GN=B4GALT1 PE=1 SV=5	P15291		P15291
O75815	BCAR3	BCAR3_HUMAN Breast cancer anti-estrogen resistance protein 3 OS=Homo sapiens OX=9606 GN=BCAR3 PE=1 SV=1	O75815	BCAR3
Q16280	CNGA2	CNGA2_HUMAN Cyclic nucleotide-gated olfactory channel OS=Homo sapiens OX=9606 GN=CNGA2 PE=2 SV=2			Q16280
Q6PI25	CNIH2	CNIH2_HUMAN Protein cornichon homolog 2 OS=Homo sapiens OX=9606 GN=CNIH2 PE=1 SV=1	Q6PI25
Q8TBE1	CNIH3	CNIH3_HUMAN Protein cornichon homolog 3 OS=Homo sapiens OX=9606 GN=CNIH3 PE=2 SV=1	Q8TBE1
Q969H4	CNKSR1	CNKR1_HUMAN Connector enhancer of kinase suppressor of ras 1 OS=Homo sapiens OX=9606 GN=CNKSR1 PE=1 SV=1	Q969H4
Q8WXI2	CNKSR2	CNKR2_HUMAN Connector enhancer of kinase suppressor of ras 2 OS=Homo sapiens OX=9606 GN=CNKSR2 PE=1 SV=1	Q8WXI2	CNKSR2
Q6P9H4	CNKSR3	CNKR3_HUMAN Connector enhancer of kinase suppressor of ras 3 OS=Homo sapiens OX=9606 GN=CNKSR3 PE=1 SV=1	Q6P9H4
Q99439	CNN2	CNN2_HUMAN Calponin-2 OS=Homo sapiens OX=9606 GN=CNN2 PE=1 SV=4			Q99439
Q9NRU3	CNNM1	CNNM1_HUMAN Metal transporter CNNM1 OS=Homo sapiens OX=9606 GN=CNNM1 PE=1 SV=3	Q9NRU3	CNNM1	Q9NRU3
Q9H8M5	CNNM2	CNNM2_HUMAN Metal transporter CNNM2 OS=Homo sapiens OX=9606 GN=CNNM2 PE=1 SV=2	Q9H8M5		Q9H8M5
Q8NE01	CNNM3	CNNM3_HUMAN Metal transporter CNNM3 OS=Homo sapiens OX=9606 GN=CNNM3 PE=1 SV=1	Q8NE01		Q8NE01
Q6P4Q7	CNNM4	CNNM4_HUMAN Metal transporter CNNM4 OS=Homo sapiens OX=9606 GN=CNNM4 PE=1 SV=3	Q6P4Q7	CNNM4	Q6P4Q7
Q9Y2B0	CNPY2	CNPY2_HUMAN Protein canopy homolog 2 OS=Homo sapiens OX=9606 GN=CNPY2 PE=1 SV=1			Q9Y2B0
P21554	CNR1	CNR1_HUMAN Cannabinoid receptor 1 OS=Homo sapiens OX=9606 GN=CNR1 PE=1 SV=1	P21554	CNR1	P21554
P34972	CNR2	CNR2_HUMAN Cannabinoid receptor 2 OS=Homo sapiens OX=9606 GN=CNR2 PE=1 SV=1	P34972		P34972
Q6PJW8	CNST	CNST_HUMAN Consortin OS=Homo sapiens OX=9606 GN=CNST PE=1 SV=3	Q6PJW8		Q6PJW8
Q96NU0	CNTNAP3B	CNT3B_HUMAN Contactin-associated protein-like 3B OS=Homo sapiens OX=9606 GN=CNTNAP3B PE=2 SV=3			Q96NU0
Q8N815	CNTD1	CNTD1_HUMAN Cyclin N-terminal domain-containing protein 1 OS=Homo sapiens OX=9606 GN=CNTD1 PE=2 SV=2		CNTD1
P26992	CNTFR	CNTFR_HUMAN Ciliary neurotrophic factor receptor subunit alpha OS=Homo sapiens OX=9606 GN=CNTFR PE=1 SV=2	P26992		P26992
Q12860	CNTN1	CNTN1_HUMAN Contactin-1 OS=Homo sapiens OX=9606 GN=CNTN1 PE=1 SV=1	Q12860		Q12860
Q02246	CNTN2	CNTN2_HUMAN Contactin-2 OS=Homo sapiens OX=9606 GN=CNTN2 PE=1 SV=1	Q02246		Q02246
Q9P232	CNTN3	CNTN3_HUMAN Contactin-3 OS=Homo sapiens OX=9606 GN=CNTN3 PE=1 SV=3	Q9P232		Q9P232
Q8IWV2	CNTN4	CNTN4_HUMAN Contactin-4 OS=Homo sapiens OX=9606 GN=CNTN4 PE=1 SV=1	Q8IWV2		Q8IWV2
O94779	CNTN5	CNTN5_HUMAN Contactin-5 OS=Homo sapiens OX=9606 GN=CNTN5 PE=1 SV=2	O94779		O94779
Q9UQ52	CNTN6	CNTN6_HUMAN Contactin-6 OS=Homo sapiens OX=9606 GN=CNTN6 PE=1 SV=1	Q9UQ52		Q9UQ52
P78357	CNTNAP1	CNTP1_HUMAN Contactin-associated protein 1 OS=Homo sapiens OX=9606 GN=CNTNAP1 PE=1 SV=1	P78357		P78357
Q9UHC6	CNTNAP2	CNTP2_HUMAN Contactin-associated protein-like 2 OS=Homo sapiens OX=9606 GN=CNTNAP2 PE=1 SV=1	Q9UHC6		Q9UHC6
Q9BZ76	CNTNAP3	CNTP3_HUMAN Contactin-associated protein-like 3 OS=Homo sapiens OX=9606 GN=CNTNAP3 PE=2 SV=3	Q9BZ76		Q9BZ76
Q9C0A0	CNTNAP4	CNTP4_HUMAN Contactin-associated protein-like 4 OS=Homo sapiens OX=9606 GN=CNTNAP4 PE=1 SV=3	Q9C0A0		Q9C0A0
Q8WYK1	CNTNAP5	CNTP5_HUMAN Contactin-associated protein-like 5 OS=Homo sapiens OX=9606 GN=CNTNAP5 PE=2 SV=1			Q8WYK1
P02452	COL1A1	CO1A1_HUMAN Collagen alpha-1(I) chain OS=Homo sapiens OX=9606 GN=COL1A1 PE=1 SV=5			P02452
P08123	COL1A2	CO1A2_HUMAN Collagen alpha-2(I) chain OS=Homo sapiens OX=9606 GN=COL1A2 PE=1 SV=7			P08123
P02458	COL2A1	CO2A1_HUMAN Collagen alpha-1(II) chain OS=Homo sapiens OX=9606 GN=COL2A1 PE=1 SV=3			P02458
P02461	COL3A1	CO3A1_HUMAN Collagen alpha-1(III) chain OS=Homo sapiens OX=9606 GN=COL3A1 PE=1 SV=4			P02461
P01024	C3	CO3_HUMAN Complement C3 OS=Homo sapiens OX=9606 GN=C3 PE=1 SV=2	P01024		P01024
P29400	COL4A5	CO4A5_HUMAN Collagen alpha-5(IV) chain OS=Homo sapiens OX=9606 GN=COL4A5 PE=1 SV=2		COL4A5
P0C0L4	C4A	CO4A_HUMAN Complement C4-A OS=Homo sapiens OX=9606 GN=C4A PE=1 SV=2	P0C0L4		P0C0L4
P0C0L5	C4B	CO4B_HUMAN Complement C4-B OS=Homo sapiens OX=9606 GN=C4B PE=1 SV=2	P0C0L5
P20908	COL5A1	CO5A1_HUMAN Collagen alpha-1(V) chain OS=Homo sapiens OX=9606 GN=COL5A1 PE=1 SV=3			P20908
P05997	COL5A2	CO5A2_HUMAN Collagen alpha-2(V) chain OS=Homo sapiens OX=9606 GN=COL5A2 PE=1 SV=3			P05997
P25940	COL5A3	CO5A3_HUMAN Collagen alpha-3(V) chain OS=Homo sapiens OX=9606 GN=COL5A3 PE=1 SV=3			P25940
P12109	COL6A1	CO6A1_HUMAN Collagen alpha-1(VI) chain OS=Homo sapiens OX=9606 GN=COL6A1 PE=1 SV=3			P12109
P12110	COL6A2	CO6A2_HUMAN Collagen alpha-2(VI) chain OS=Homo sapiens OX=9606 GN=COL6A2 PE=1 SV=4	P12110	COL6A2	P12110
P12111	COL6A3	CO6A3_HUMAN Collagen alpha-3(VI) chain OS=Homo sapiens OX=9606 GN=COL6A3 PE=1 SV=5			P12111
A8TX70	COL6A5	CO6A5_HUMAN Collagen alpha-5(VI) chain OS=Homo sapiens OX=9606 GN=COL6A5 PE=1 SV=1			A8TX70
A6NMZ7	COL6A6	CO6A6_HUMAN Collagen alpha-6(VI) chain OS=Homo sapiens OX=9606 GN=COL6A6 PE=1 SV=2			A6NMZ7
Q02388	COL7A1	CO7A1_HUMAN Collagen alpha-1(VII) chain OS=Homo sapiens OX=9606 GN=COL7A1 PE=1 SV=2			Q02388
P07357	C8A	CO8A_HUMAN Complement component C8 alpha chain OS=Homo sapiens OX=9606 GN=C8A PE=1 SV=2	P07357
P04234	CD3D	CD3D_HUMAN T-cell surface glycoprotein CD3 delta chain OS=Homo sapiens OX=9606 GN=CD3D PE=1 SV=1	P04234		P04234
P07766	CD3E	CD3E_HUMAN T-cell surface glycoprotein CD3 epsilon chain OS=Homo sapiens OX=9606 GN=CD3E PE=1 SV=2	P07766	CD3E	P07766
P09693	CD3G	CD3G_HUMAN T-cell surface glycoprotein CD3 gamma chain OS=Homo sapiens OX=9606 GN=CD3G PE=1 SV=1	P09693	CD3G	P09693
P13987	CD59	CD59_HUMAN CD59 glycoprotein OS=Homo sapiens OX=9606 GN=CD59 PE=1 SV=1	P13987		P13987
O43866	CD5L	CD5L_HUMAN CD5 antigen-like OS=Homo sapiens OX=9606 GN=CD5L PE=1 SV=1	O43866
Q15078	CDK5R1	CD5R1_HUMAN Cyclin-dependent kinase 5 activator 1 OS=Homo sapiens OX=9606 GN=CDK5R1 PE=1 SV=1	Q15078
Q13319	CDK5R2	CD5R2_HUMAN Cyclin-dependent kinase 5 activator 2 OS=Homo sapiens OX=9606 GN=CDK5R2 PE=1 SV=1	Q13319
P06127	CD5	CD5_HUMAN T-cell surface glycoprotein CD5 OS=Homo sapiens OX=9606 GN=CD5 PE=1 SV=2	P06127		P06127
P08962	CD63	CD63_HUMAN CD63 antigen OS=Homo sapiens OX=9606 GN=CD63 PE=1 SV=2	P08962		P08962
P34810	CD68	CD68_HUMAN Macrosialin OS=Homo sapiens OX=9606 GN=CD68 PE=1 SV=2	P34810		P34810
Q07108	CD69	CD69_HUMAN Early activation antigen CD69 OS=Homo sapiens OX=9606 GN=CD69 PE=1 SV=1	Q07108		Q07108
P32970	CD70	CD70_HUMAN CD70 antigen OS=Homo sapiens OX=9606 GN=CD70 PE=1 SV=2	P32970		P32970
P40259	CD79B	CD79B_HUMAN B-cell antigen receptor complex-associated protein beta chain OS=Homo sapiens OX=9606 GN=CD79B PE=1 SV=1	P40259	CD79B	P40259
P33681	CD80	CD80_HUMAN T-lymphocyte activation antigen CD80 OS=Homo sapiens OX=9606 GN=CD80 PE=1 SV=1	P33681		P33681
P60953	CDC42	CDC42_HUMAN Cell division control protein 42 homolog OS=Homo sapiens OX=9606 GN=CDC42 PE=1 SV=2	P60953		P60953
P61769	B2M	B2MG_HUMAN Beta-2-microglobulin OS=Homo sapiens OX=9606 GN=B2M PE=1 SV=1	P61769	B2M
O43825	B3GALT2	B3GT2_HUMAN Beta-1,3-galactosyltransferase 2 OS=Homo sapiens OX=9606 GN=B3GALT2 PE=1 SV=1		B3GALT2
O43521	BCL2L11	B2L11_HUMAN Bcl-2-like protein 11 OS=Homo sapiens OX=9606 GN=BCL2L11 PE=1 SV=1	O43521
Q8N3I7	BBS5	BBS5_HUMAN Bardet-Biedl syndrome 5 protein OS=Homo sapiens OX=9606 GN=BBS5 PE=1 SV=1	Q8N3I7
Q8IWZ6	BBS7	BBS7_HUMAN Bardet-Biedl syndrome 7 protein OS=Homo sapiens OX=9606 GN=BBS7 PE=1 SV=2	Q8IWZ6
Q8IZL9	CDK20	CDK20_HUMAN Cyclin-dependent kinase 20 OS=Homo sapiens OX=9606 GN=CDK20 PE=1 SV=1	Q8IZL9
Q8TD16	BICD2	BICD2_HUMAN Protein bicaudal D homolog 2 OS=Homo sapiens OX=9606 GN=BICD2 PE=1 SV=1		BICD2	Q8TD16
O00499	BIN1	BIN1_HUMAN Myc box-dependent-interacting protein 1 OS=Homo sapiens OX=9606 GN=BIN1 PE=1 SV=1	O00499
Q9UBW5	BIN2	BIN2_HUMAN Bridging integrator 2 OS=Homo sapiens OX=9606 GN=BIN2 PE=1 SV=3	Q9UBW5	BIN2
Q5VTT2	C9orf135	CI135_HUMAN Protein C9orf135 OS=Homo sapiens OX=9606 GN=C9orf135 PE=1 SV=1	Q5VTT2
Q5TBE3	C9orf153	CI153_HUMAN Uncharacterized protein C9orf153 OS=Homo sapiens OX=9606 GN=C9orf153 PE=4 SV=1		C9orf153
Q6UXN8	CLEC9A	CLC9A_HUMAN C-type lectin domain family 9 member A OS=Homo sapiens OX=9606 GN=CLEC9A PE=1 SV=1	Q6UXN8		Q6UXN8
A8K7I4	CLCA1	CLCA1_HUMAN Calcium-activated chloride channel regulator 1 OS=Homo sapiens OX=9606 GN=CLCA1 PE=1 SV=3	A8K7I4
Q9UQC9	CLCA2	CLCA2_HUMAN Calcium-activated chloride channel regulator 2 OS=Homo sapiens OX=9606 GN=CLCA2 PE=1 SV=2	Q9UQC9	CLCA2	Q9UQC9
P09496	CLTA	CLCA_HUMAN Clathrin light chain A OS=Homo sapiens OX=9606 GN=CLTA PE=1 SV=1	P09496		P09496
P35523	CLCN1	CLCN1_HUMAN Chloride channel protein 1 OS=Homo sapiens OX=9606 GN=CLCN1 PE=1 SV=3	P35523
Q96G97	BSCL2	BSCL2_HUMAN Seipin OS=Homo sapiens OX=9606 GN=BSCL2 PE=1 SV=3			Q96G97
Q9NW68	BSDC1	BSDC1_HUMAN BSD domain-containing protein 1 OS=Homo sapiens OX=9606 GN=BSDC1 PE=1 SV=1		BSDC1
Q13410	BTN1A1	BT1A1_HUMAN Butyrophilin subfamily 1 member A1 OS=Homo sapiens OX=9606 GN=BTN1A1 PE=1 SV=3	Q13410		Q13410
Q7KYR7	BTN2A1	BT2A1_HUMAN Butyrophilin subfamily 2 member A1 OS=Homo sapiens OX=9606 GN=BTN2A1 PE=1 SV=3	Q7KYR7	BTN2A1	Q7KYR7
Q8WVV5	BTN2A2	BT2A2_HUMAN Butyrophilin subfamily 2 member A2 OS=Homo sapiens OX=9606 GN=BTN2A2 PE=1 SV=2	Q8WVV5		Q8WVV5
Q96KV6	BTN2A3P	BT2A3_HUMAN Putative butyrophilin subfamily 2 member A3 OS=Homo sapiens OX=9606 GN=BTN2A3P PE=5 SV=2	Q96KV6		Q96KV6
O00478	BTN3A3	BT3A3_HUMAN Butyrophilin subfamily 3 member A3 OS=Homo sapiens OX=9606 GN=BTN3A3 PE=1 SV=1	O00478		O00478
O96005	CLPTM1	CLPT1_HUMAN Cleft lip and palate transmembrane protein 1 OS=Homo sapiens OX=9606 GN=CLPTM1 PE=1 SV=1	O96005		O96005
Q07001	CHRND	ACHD_HUMAN Acetylcholine receptor subunit delta OS=Homo sapiens OX=9606 GN=CHRND PE=1 SV=1	Q07001	CHRND	Q07001
P25106	ACKR3	ACKR3_HUMAN Atypical chemokine receptor 3 OS=Homo sapiens OX=9606 GN=ACKR3 PE=1 SV=3	P25106	ACKR3	P25106
Q07912	TNK2	ACK1_HUMAN Activated CDC42 kinase 1 OS=Homo sapiens OX=9606 GN=TNK2 PE=1 SV=3	Q07912		Q07912
Q8TED9	AFAP1L1	AF1L1_HUMAN Actin filament-associated protein 1-like 1 OS=Homo sapiens OX=9606 GN=AFAP1L1 PE=1 SV=2	Q8TED9
P55196	AFDN	AFAD_HUMAN Afadin OS=Homo sapiens OX=9606 GN=AFDN PE=1 SV=3	P55196	AFDN	P55196
Q86SQ6	ADGRA1	AGRA1_HUMAN Adhesion G protein-coupled receptor A1 OS=Homo sapiens OX=9606 GN=ADGRA1 PE=2 SV=3	Q86SQ6		Q86SQ6
Q96PE1	ADGRA2	AGRA2_HUMAN Adhesion G protein-coupled receptor A2 OS=Homo sapiens OX=9606 GN=ADGRA2 PE=1 SV=2	Q96PE1		Q96PE1
O60242	ADGRB3	AGRB3_HUMAN Adhesion G protein-coupled receptor B3 OS=Homo sapiens OX=9606 GN=ADGRB3 PE=1 SV=2	O60242		O60242
Q6QNK2	ADGRD1	AGRD1_HUMAN Adhesion G-protein coupled receptor D1 OS=Homo sapiens OX=9606 GN=ADGRD1 PE=1 SV=1	Q6QNK2	ADGRD1	Q6QNK2
Q9UHX3	ADGRE2	AGRE2_HUMAN Adhesion G protein-coupled receptor E2 OS=Homo sapiens OX=9606 GN=ADGRE2 PE=1 SV=2	Q9UHX3		Q9UHX3
Q5T601	ADGRF1	AGRF1_HUMAN Adhesion G-protein coupled receptor F1 OS=Homo sapiens OX=9606 GN=ADGRF1 PE=1 SV=2	Q5T601		Q5T601
Q8IZF5	ADGRF3	AGRF3_HUMAN Adhesion G-protein coupled receptor F3 OS=Homo sapiens OX=9606 GN=ADGRF3 PE=2 SV=1	Q8IZF5		Q8IZF5
P30556	AGTR1	AGTR1_HUMAN Type-1 angiotensin II receptor OS=Homo sapiens OX=9606 GN=AGTR1 PE=1 SV=1	P30556		P30556
Q9NPC4	A4GALT	A4GAT_HUMAN Lactosylceramide 4-alpha-galactosyltransferase OS=Homo sapiens OX=9606 GN=A4GALT PE=2 SV=1			Q9NPC4
O43707	ACTN4	ACTN4_HUMAN Alpha-actinin-4 OS=Homo sapiens OX=9606 GN=ACTN4 PE=1 SV=2	O43707		O43707
Q9H2U9	ADAM7	ADAM7_HUMAN Disintegrin and metalloproteinase domain-containing protein 7 OS=Homo sapiens OX=9606 GN=ADAM7 PE=1 SV=3			Q9H2U9
P07327	ADH1A	ADH1A_HUMAN Alcohol dehydrogenase 1A OS=Homo sapiens OX=9606 GN=ADH1A PE=1 SV=2		ADH1A
Q9Y6U3	SCIN	ADSV_HUMAN Adseverin OS=Homo sapiens OX=9606 GN=SCIN PE=1 SV=4	Q9Y6U3	SCIN
P07550	ADRB2	ADRB2_HUMAN Beta-2 adrenergic receptor OS=Homo sapiens OX=9606 GN=ADRB2 PE=1 SV=3	P07550		P07550
Q8WV93	AFG1L	AFG1L_HUMAN AFG1-like ATPase OS=Homo sapiens OX=9606 GN=AFG1L PE=1 SV=2		AFG1L
Q53H12	AGK	AGK_HUMAN Acylglycerol kinase, mitochondrial OS=Homo sapiens OX=9606 GN=AGK PE=1 SV=2	Q53H12
P07510	CHRNG	ACHG_HUMAN Acetylcholine receptor subunit gamma OS=Homo sapiens OX=9606 GN=CHRNG PE=1 SV=2	P07510		P07510
Q9UGM1	CHRNA9	ACHA9_HUMAN Neuronal acetylcholine receptor subunit alpha-9 OS=Homo sapiens OX=9606 GN=CHRNA9 PE=1 SV=2	Q9UGM1		Q9UGM1
P35612	ADD2	ADDB_HUMAN Beta-adducin OS=Homo sapiens OX=9606 GN=ADD2 PE=1 SV=3	P35612	ADD2	P35612
P22570	FDXR	ADRO_HUMAN NADPH:adrenodoxin oxidoreductase, mitochondrial OS=Homo sapiens OX=9606 GN=FDXR PE=1 SV=3	P22570
Q96IZ2	ADTRP	ADTRP_HUMAN Androgen-dependent TFPI-regulating protein OS=Homo sapiens OX=9606 GN=ADTRP PE=2 SV=1	Q96IZ2
Q8IUX7	AEBP1	AEBP1_HUMAN Adipocyte enhancer-binding protein 1 OS=Homo sapiens OX=9606 GN=AEBP1 PE=1 SV=1			Q8IUX7
P12235	SLC25A4	ADT1_HUMAN ADP/ATP translocase 1 OS=Homo sapiens OX=9606 GN=SLC25A4 PE=1 SV=4			P12235
P05141	SLC25A5	ADT2_HUMAN ADP/ATP translocase 2 OS=Homo sapiens OX=9606 GN=SLC25A5 PE=1 SV=7			P05141
Q86UQ4	ABCA13	ABCAD_HUMAN ATP-binding cassette sub-family A member 13 OS=Homo sapiens OX=9606 GN=ABCA13 PE=2 SV=3			Q86UQ4
Q04771	ACVR1	ACVR1_HUMAN Activin receptor type-1 OS=Homo sapiens OX=9606 GN=ACVR1 PE=1 SV=1			Q04771
Q13444	ADAM15	ADA15_HUMAN Disintegrin and metalloproteinase domain-containing protein 15 OS=Homo sapiens OX=9606 GN=ADAM15 PE=1 SV=4	Q13444		Q13444
P18089	ADRA2B	ADA2B_HUMAN Alpha-2B adrenergic receptor OS=Homo sapiens OX=9606 GN=ADRA2B PE=1 SV=4	P18089		P18089
Q9UEY8	ADD3	ADDG_HUMAN Gamma-adducin OS=Homo sapiens OX=9606 GN=ADD3 PE=1 SV=1	Q9UEY8		Q9UEY8
O60503	ADCY9	ADCY9_HUMAN Adenylate cyclase type 9 OS=Homo sapiens OX=9606 GN=ADCY9 PE=1 SV=4	O60503		O60503
Q15848	ADIPOQ	ADIPO_HUMAN Adiponectin OS=Homo sapiens OX=9606 GN=ADIPOQ PE=1 SV=1	Q15848
P55263	ADK	ADK_HUMAN Adenosine kinase OS=Homo sapiens OX=9606 GN=ADK PE=1 SV=2		ADK
P08172	CHRM2	ACM2_HUMAN Muscarinic acetylcholine receptor M2 OS=Homo sapiens OX=9606 GN=CHRM2 PE=1 SV=1	P08172		P08172
Q05901	CHRNB3	ACHB3_HUMAN Neuronal acetylcholine receptor subunit beta-3 OS=Homo sapiens OX=9606 GN=CHRNB3 PE=2 SV=2	Q05901		Q05901
P30926	CHRNB4	ACHB4_HUMAN Neuronal acetylcholine receptor subunit beta-4 OS=Homo sapiens OX=9606 GN=CHRNB4 PE=1 SV=2	P30926	CHRNB4	P30926
P11230	CHRNB1	ACHB_HUMAN Acetylcholine receptor subunit beta OS=Homo sapiens OX=9606 GN=CHRNB1 PE=1 SV=3	P11230		P11230
P78325	ADAM8	ADAM8_HUMAN Disintegrin and metalloproteinase domain-containing protein 8 OS=Homo sapiens OX=9606 GN=ADAM8 PE=1 SV=2	P78325		P78325
Q96HD9	ACY3	ACY3_HUMAN N-acyl-aromatic-L-amino acid amidohydrolase (carboxylate-forming) OS=Homo sapiens OX=9606 GN=ACY3 PE=1 SV=1	Q96HD9
O75077	ADAM23	ADA23_HUMAN Disintegrin and metalloproteinase domain-containing protein 23 OS=Homo sapiens OX=9606 GN=ADAM23 PE=1 SV=1	O75077		O75077
Q9BZ11	ADAM33	ADA33_HUMAN Disintegrin and metalloproteinase domain-containing protein 33 OS=Homo sapiens OX=9606 GN=ADAM33 PE=1 SV=2		ADAM33	Q9BZ11
Q3MIX3	ADCK5	ADCK5_HUMAN Uncharacterized aarF domain-containing protein kinase 5 OS=Homo sapiens OX=9606 GN=ADCK5 PE=1 SV=3		ADCK5
P08913	ADRA2A	ADA2A_HUMAN Alpha-2A adrenergic receptor OS=Homo sapiens OX=9606 GN=ADRA2A PE=1 SV=3	P08913		P08913
Q96PN6	ADCY10	ADCYA_HUMAN Adenylate cyclase type 10 OS=Homo sapiens OX=9606 GN=ADCY10 PE=1 SV=3	Q96PN6
Q9BYF1	ACE2	ACE2_HUMAN Angiotensin-converting enzyme 2 OS=Homo sapiens OX=9606 GN=ACE2 PE=1 SV=2	Q9BYF1		Q9BYF1
O43506	ADAM20	ADA20_HUMAN Disintegrin and metalloproteinase domain-containing protein 20 OS=Homo sapiens OX=9606 GN=ADAM20 PE=2 SV=2	O43506		O43506
O95622	ADCY5	ADCY5_HUMAN Adenylate cyclase type 5 OS=Homo sapiens OX=9606 GN=ADCY5 PE=1 SV=3	O95622		O95622
Q9UKQ2	ADAM28	ADA28_HUMAN Disintegrin and metalloproteinase domain-containing protein 28 OS=Homo sapiens OX=9606 GN=ADAM28 PE=2 SV=3	Q9UKQ2	ADAM28	Q9UKQ2
O43306	ADCY6	ADCY6_HUMAN Adenylate cyclase type 6 OS=Homo sapiens OX=9606 GN=ADCY6 PE=1 SV=2	O43306		O43306
Q2M2I8	AAK1	AAK1_HUMAN AP2-associated protein kinase 1 OS=Homo sapiens OX=9606 GN=AAK1 PE=1 SV=3	Q2M2I8	AAK1	Q2M2I8
Q15027	ACAP1	ACAP1_HUMAN Arf-GAP with coiled-coil, ANK repeat and PH domain-containing protein 1 OS=Homo sapiens OX=9606 GN=ACAP1 PE=1 SV=1	Q15027
P00505	GOT2	AATM_HUMAN Aspartate aminotransferase, mitochondrial OS=Homo sapiens OX=9606 GN=GOT2 PE=1 SV=3	P00505		P00505
Q9H013	ADAM19	ADA19_HUMAN Disintegrin and metalloproteinase domain-containing protein 19 OS=Homo sapiens OX=9606 GN=ADAM19 PE=1 SV=3			Q9H013
P35348	ADRA1A	ADA1A_HUMAN Alpha-1A adrenergic receptor OS=Homo sapiens OX=9606 GN=ADRA1A PE=1 SV=2	P35348		P35348
O14672	ADAM10	ADA10_HUMAN Disintegrin and metalloproteinase domain-containing protein 10 OS=Homo sapiens OX=9606 GN=ADAM10 PE=1 SV=1	O14672	ADAM10	O14672
Q9UKF2	ADAM30	ADA30_HUMAN Disintegrin and metalloproteinase domain-containing protein 30 OS=Homo sapiens OX=9606 GN=ADAM30 PE=1 SV=2	Q9UKF2		Q9UKF2
O43184	ADAM12	ADA12_HUMAN Disintegrin and metalloproteinase domain-containing protein 12 OS=Homo sapiens OX=9606 GN=ADAM12 PE=1 SV=3	O43184	ADAM12	O43184
Q9GZZ6	CHRNA10	ACH10_HUMAN Neuronal acetylcholine receptor subunit alpha-10 OS=Homo sapiens OX=9606 GN=CHRNA10 PE=1 SV=1	Q9GZZ6		Q9GZZ6
Q9ULC5	ACSL5	ACSL5_HUMAN Long-chain-fatty-acid--CoA ligase 5 OS=Homo sapiens OX=9606 GN=ACSL5 PE=1 SV=1	Q9ULC5
Q8NFM4	ADCY4	ADCY4_HUMAN Adenylate cyclase type 4 OS=Homo sapiens OX=9606 GN=ADCY4 PE=1 SV=1	Q8NFM4
P43681	CHRNA4	ACHA4_HUMAN Neuronal acetylcholine receptor subunit alpha-4 OS=Homo sapiens OX=9606 GN=CHRNA4 PE=1 SV=2	P43681		P43681
Q01718	MC2R	ACTHR_HUMAN Adrenocorticotropic hormone receptor OS=Homo sapiens OX=9606 GN=MC2R PE=1 SV=1	Q01718		Q01718
P36896	ACVR1B	ACV1B_HUMAN Activin receptor type-1B OS=Homo sapiens OX=9606 GN=ACVR1B PE=1 SV=1	P36896		P36896
Q9UKJ5	CHIC2	CHIC2_HUMAN Cysteine-rich hydrophobic domain-containing protein 2 OS=Homo sapiens OX=9606 GN=CHIC2 PE=1 SV=1	Q9UKJ5	CHIC2
Q92828	CORO2A	COR2A_HUMAN Coronin-2A OS=Homo sapiens OX=9606 GN=CORO2A PE=1 SV=2		CORO2A
P20674	COX5A	COX5A_HUMAN Cytochrome c oxidase subunit 5A, mitochondrial OS=Homo sapiens OX=9606 GN=COX5A PE=1 SV=2	P20674
Q9H444	CHMP4B	CHM4B_HUMAN Charged multivesicular body protein 4b OS=Homo sapiens OX=9606 GN=CHMP4B PE=1 SV=1	Q9H444		Q9H444
Q53SF7	COBLL1	COBL1_HUMAN Cordon-bleu protein-like 1 OS=Homo sapiens OX=9606 GN=COBLL1 PE=1 SV=2		COBLL1	Q53SF7
P53621	COPA	COPA_HUMAN Coatomer subunit alpha OS=Homo sapiens OX=9606 GN=COPA PE=1 SV=2	P53621
Q96A83	COL26A1	COQA1_HUMAN Collagen alpha-1(XXVI) chain OS=Homo sapiens OX=9606 GN=COL26A1 PE=1 SV=1			Q96A83
Q9Y2Z9	COQ6	COQ6_HUMAN Ubiquinone biosynthesis monooxygenase COQ6, mitochondrial OS=Homo sapiens OX=9606 GN=COQ6 PE=1 SV=2	Q9Y2Z9
P10809	HSPD1	CH60_HUMAN 60 kDa heat shock protein, mitochondrial OS=Homo sapiens OX=9606 GN=HSPD1 PE=1 SV=2	P10809		P10809
Q99828	CIB1	CIB1_HUMAN Calcium and integrin-binding protein 1 OS=Homo sapiens OX=9606 GN=CIB1 PE=1 SV=4	Q99828	CIB1	Q99828
Q9BXS0	COL25A1	COPA1_HUMAN Collagen alpha-1(XXV) chain OS=Homo sapiens OX=9606 GN=COL25A1 PE=1 SV=2			Q9BXS0
Q9NS84	CHST7	CHST7_HUMAN Carbohydrate sulfotransferase 7 OS=Homo sapiens OX=9606 GN=CHST7 PE=1 SV=2			Q9NS84
Q5TAT6	COL13A1	CODA1_HUMAN Collagen alpha-1(XIII) chain OS=Homo sapiens OX=9606 GN=COL13A1 PE=1 SV=1	Q5TAT6		Q5TAT6
Q9Y2V7	COG6	COG6_HUMAN Conserved oligomeric Golgi complex subunit 6 OS=Homo sapiens OX=9606 GN=COG6 PE=1 SV=2	Q9Y2V7
Q07092	COL16A1	COGA1_HUMAN Collagen alpha-1(XVI) chain OS=Homo sapiens OX=9606 GN=COL16A1 PE=1 SV=2		COL16A1
Q5KU26	COLEC12	COL12_HUMAN Collectin-12 OS=Homo sapiens OX=9606 GN=COLEC12 PE=1 SV=3		COLEC12	Q5KU26
Q96CF2	CHMP4C	CHM4C_HUMAN Charged multivesicular body protein 4c OS=Homo sapiens OX=9606 GN=CHMP4C PE=1 SV=1	Q96CF2
O75838	CIB2	CIB2_HUMAN Calcium and integrin-binding family member 2 OS=Homo sapiens OX=9606 GN=CIB2 PE=1 SV=1	O75838
P83436	COG7	COG7_HUMAN Conserved oligomeric Golgi complex subunit 7 OS=Homo sapiens OX=9606 GN=COG7 PE=1 SV=1	P83436
O43745	CHP2	CHP2_HUMAN Calcineurin B homologous protein 2 OS=Homo sapiens OX=9606 GN=CHP2 PE=1 SV=3	O43745
Q7LGC8	CHST3	CHST3_HUMAN Carbohydrate sulfotransferase 3 OS=Homo sapiens OX=9606 GN=CHST3 PE=1 SV=3			Q7LGC8
O75128	COBL	COBL_HUMAN Protein cordon-bleu OS=Homo sapiens OX=9606 GN=COBL PE=1 SV=2	O75128	COBL	O75128
Q96JB2	COG3	COG3_HUMAN Conserved oligomeric Golgi complex subunit 3 OS=Homo sapiens OX=9606 GN=COG3 PE=1 SV=3	Q96JB2	COG3	Q96JB2
P00751	CFB	CFAB_HUMAN Complement factor B OS=Homo sapiens OX=9606 GN=CFB PE=1 SV=2		CFB
Q9NYQ7	CELSR3	CELR3_HUMAN Cadherin EGF LAG seven-pass G-type receptor 3 OS=Homo sapiens OX=9606 GN=CELSR3 PE=1 SV=2	Q9NYQ7		Q9NYQ7
P00450	CP	CERU_HUMAN Ceruloplasmin OS=Homo sapiens OX=9606 GN=CP PE=1 SV=1			P00450
Q9UQN3	CHMP2B	CHM2B_HUMAN Charged multivesicular body protein 2b OS=Homo sapiens OX=9606 GN=CHMP2B PE=1 SV=1	Q9UQN3
Q9H9P2	CHODL	CHODL_HUMAN Chondrolectin OS=Homo sapiens OX=9606 GN=CHODL PE=2 SV=2			Q9H9P2
Q8WTW3	COG1	COG1_HUMAN Conserved oligomeric Golgi complex subunit 1 OS=Homo sapiens OX=9606 GN=COG1 PE=1 SV=1	Q8WTW3
Q7Z4T9	MAATS1	CFA91_HUMAN Cilia- and flagella-associated protein 91 OS=Homo sapiens OX=9606 GN=MAATS1 PE=1 SV=3	Q7Z4T9
Q05707	COL14A1	COEA1_HUMAN Collagen alpha-1(XIV) chain OS=Homo sapiens OX=9606 GN=COL14A1 PE=1 SV=3			Q05707
P10316	HLA-A	1A69_HUMAN HLA class I histocompatibility antigen, A-69 alpha chain OS=Homo sapiens OX=9606 GN=HLA-A PE=1 SV=2		HLA-A	P10316
P30505	HLA-C	1C08_HUMAN HLA class I histocompatibility antigen, Cw-8 alpha chain OS=Homo sapiens OX=9606 GN=HLA-C PE=1 SV=1			P30505
P20039	HLA-DRB1	2B1B_HUMAN HLA class II histocompatibility antigen, DRB1-11 beta chain OS=Homo sapiens OX=9606 GN=HLA-DRB1 PE=1 SV=1			P20039
Q04826	HLA-B	1B40_HUMAN HLA class I histocompatibility antigen, B-40 alpha chain OS=Homo sapiens OX=9606 GN=HLA-B PE=1 SV=1			Q04826
P30486	HLA-B	1B48_HUMAN HLA class I histocompatibility antigen, B-48 alpha chain OS=Homo sapiens OX=9606 GN=HLA-B PE=1 SV=1			P30486
Q9NS82	SLC7A10	AAA1_HUMAN Asc-type amino acid transporter 1 OS=Homo sapiens OX=9606 GN=SLC7A10 PE=2 SV=1			Q9NS82
P30459	HLA-A	1A74_HUMAN HLA class I histocompatibility antigen, A-74 alpha chain OS=Homo sapiens OX=9606 GN=HLA-A PE=1 SV=1		HLA-A	P30459
Q29865	HLA-C	1C18_HUMAN HLA class I histocompatibility antigen, Cw-18 alpha chain OS=Homo sapiens OX=9606 GN=HLA-C PE=1 SV=1			Q29865
Q5Y7A7	HLA-DRB1	2B1D_HUMAN HLA class II histocompatibility antigen, DRB1-13 beta chain OS=Homo sapiens OX=9606 GN=HLA-DRB1 PE=1 SV=1			Q5Y7A7
P30475	HLA-B	1B39_HUMAN HLA class I histocompatibility antigen, B-39 alpha chain OS=Homo sapiens OX=9606 GN=HLA-B PE=1 SV=1			P30475
P30483	HLA-B	1B45_HUMAN HLA class I histocompatibility antigen, B-45 alpha chain OS=Homo sapiens OX=9606 GN=HLA-B PE=1 SV=1			P30483
P30484	HLA-B	1B46_HUMAN HLA class I histocompatibility antigen, B-46 alpha chain OS=Homo sapiens OX=9606 GN=HLA-B PE=1 SV=1			P30484
P08195	SLC3A2	4F2_HUMAN 4F2 cell-surface antigen heavy chain OS=Homo sapiens OX=9606 GN=SLC3A2 PE=1 SV=3	P08195	SLC3A2	P08195
P10314	HLA-A	1A32_HUMAN HLA class I histocompatibility antigen, A-32 alpha chain OS=Homo sapiens OX=9606 GN=HLA-A PE=1 SV=2		HLA-A	P10314
P30153	PPP2R1A	2AAA_HUMAN Serine/threonine-protein phosphatase 2A 65 kDa regulatory subunit A alpha isoform OS=Homo sapiens OX=9606 GN=PPP2R1A PE=1 SV=4	P30153
P13760	HLA-DRB1	2B14_HUMAN HLA class II histocompatibility antigen, DRB1-4 beta chain OS=Homo sapiens OX=9606 GN=HLA-DRB1 PE=1 SV=1			P13760
P13761	HLA-DRB1	2B17_HUMAN HLA class II histocompatibility antigen, DRB1-7 beta chain OS=Homo sapiens OX=9606 GN=HLA-DRB1 PE=1 SV=1			P13761
P18463	HLA-B	1B37_HUMAN HLA class I histocompatibility antigen, B-37 alpha chain OS=Homo sapiens OX=9606 GN=HLA-B PE=1 SV=1			P18463
P28223	HTR2A	5HT2A_HUMAN 5-hydroxytryptamine receptor 2A OS=Homo sapiens OX=9606 GN=HTR2A PE=1 SV=2	P28223		P28223
P30510	HLA-C	1C14_HUMAN HLA class I histocompatibility antigen, Cw-14 alpha chain OS=Homo sapiens OX=9606 GN=HLA-C PE=1 SV=2			P30510
P30466	HLA-B	1B18_HUMAN HLA class I histocompatibility antigen, B-18 alpha chain OS=Homo sapiens OX=9606 GN=HLA-B PE=1 SV=1			P30466
P30481	HLA-B	1B44_HUMAN HLA class I histocompatibility antigen, B-44 alpha chain OS=Homo sapiens OX=9606 GN=HLA-B PE=1 SV=1			P30481
P30488	HLA-B	1B50_HUMAN HLA class I histocompatibility antigen, B-50 alpha chain OS=Homo sapiens OX=9606 GN=HLA-B PE=1 SV=1			P30488
P08908	HTR1A	5HT1A_HUMAN 5-hydroxytryptamine receptor 1A OS=Homo sapiens OX=9606 GN=HTR1A PE=1 SV=3	P08908		P08908
Q29940	HLA-B	1B59_HUMAN HLA class I histocompatibility antigen, B-59 alpha chain OS=Homo sapiens OX=9606 GN=HLA-B PE=1 SV=1			Q29940
P30498	HLA-B	1B78_HUMAN HLA class I histocompatibility antigen, B-78 alpha chain OS=Homo sapiens OX=9606 GN=HLA-B PE=1 SV=1			P30498
P01892	HLA-A	1A02_HUMAN HLA class I histocompatibility antigen, A-2 alpha chain OS=Homo sapiens OX=9606 GN=HLA-A PE=1 SV=1		HLA-A	P01892
P30460	HLA-B	1B08_HUMAN HLA class I histocompatibility antigen, B-8 alpha chain OS=Homo sapiens OX=9606 GN=HLA-B PE=1 SV=1			P30460
P10319	HLA-B	1B58_HUMAN HLA class I histocompatibility antigen, B-58 alpha chain OS=Homo sapiens OX=9606 GN=HLA-B PE=1 SV=1			P10319
Q31612	HLA-B	1B73_HUMAN HLA class I histocompatibility antigen, B-73 alpha chain OS=Homo sapiens OX=9606 GN=HLA-B PE=1 SV=1			Q31612
Q9TNN7	HLA-C	1C05_HUMAN HLA class I histocompatibility antigen, Cw-5 alpha chain OS=Homo sapiens OX=9606 GN=HLA-C PE=1 SV=1			Q9TNN7
Q29974	HLA-DRB1	2B1G_HUMAN HLA class II histocompatibility antigen, DRB1-16 beta chain OS=Homo sapiens OX=9606 GN=HLA-DRB1 PE=1 SV=1			Q29974
P30485	HLA-B	1B47_HUMAN HLA class I histocompatibility antigen, B-47 alpha chain OS=Homo sapiens OX=9606 GN=HLA-B PE=1 SV=1			P30485
P11171	EPB41	41_HUMAN Protein 4.1 OS=Homo sapiens OX=9606 GN=EPB41 PE=1 SV=4		EPB41	P11171
Q07000	HLA-C	1C15_HUMAN HLA class I histocompatibility antigen, Cw-15 alpha chain OS=Homo sapiens OX=9606 GN=HLA-C PE=1 SV=1			Q07000
P30464	HLA-B	1B15_HUMAN HLA class I histocompatibility antigen, B-15 alpha chain OS=Homo sapiens OX=9606 GN=HLA-B PE=1 SV=2			P30464
Q30167	HLA-DRB1	2B1A_HUMAN HLA class II histocompatibility antigen, DRB1-10 beta chain OS=Homo sapiens OX=9606 GN=HLA-DRB1 PE=1 SV=2			Q30167
O60239	SH3BP5	3BP5_HUMAN SH3 domain-binding protein 5 OS=Homo sapiens OX=9606 GN=SH3BP5 PE=1 SV=2	O60239
P01891	HLA-A	1A68_HUMAN HLA class I histocompatibility antigen, A-68 alpha chain OS=Homo sapiens OX=9606 GN=HLA-A PE=1 SV=4		HLA-A	P01891
P30154	PPP2R1B	2AAB_HUMAN Serine/threonine-protein phosphatase 2A 65 kDa regulatory subunit A beta isoform OS=Homo sapiens OX=9606 GN=PPP2R1B PE=1 SV=3		PPP2R1B	P30154
P01023	A2M	A2MG_HUMAN Alpha-2-macroglobulin OS=Homo sapiens OX=9606 GN=A2M PE=1 SV=3			P01023
P27348	YWHAQ	1433T_HUMAN 14-3-3 protein theta OS=Homo sapiens OX=9606 GN=YWHAQ PE=1 SV=1			P27348
P30480	HLA-B	1B42_HUMAN HLA class I histocompatibility antigen, B-42 alpha chain OS=Homo sapiens OX=9606 GN=HLA-B PE=1 SV=1			P30480
P30487	HLA-B	1B49_HUMAN HLA class I histocompatibility antigen, B-49 alpha chain OS=Homo sapiens OX=9606 GN=HLA-B PE=1 SV=2			P30487
Q8IZ83	ALDH16A1	A16A1_HUMAN Aldehyde dehydrogenase family 16 member A1 OS=Homo sapiens OX=9606 GN=ALDH16A1 PE=1 SV=2			Q8IZ83
P0DMS8	ADORA3	AA3R_HUMAN Adenosine receptor A3 OS=Homo sapiens OX=9606 GN=ADORA3 PE=1 SV=1	P0DMS8
Q30134	HLA-DRB1	2B18_HUMAN HLA class II histocompatibility antigen, DRB1-8 beta chain OS=Homo sapiens OX=9606 GN=HLA-DRB1 PE=1 SV=2			Q30134
P01009	SERPINA1	A1AT_HUMAN Alpha-1-antitrypsin OS=Homo sapiens OX=9606 GN=SERPINA1 PE=1 SV=3			P01009
P18464	HLA-B	1B51_HUMAN HLA class I histocompatibility antigen, B-51 alpha chain OS=Homo sapiens OX=9606 GN=HLA-B PE=1 SV=1			P18464
P04229	HLA-DRB1	2B11_HUMAN HLA class II histocompatibility antigen, DRB1-1 beta chain OS=Homo sapiens OX=9606 GN=HLA-DRB1 PE=1 SV=2			P04229
Q9Y3L3	SH3BP1	3BP1_HUMAN SH3 domain-binding protein 1 OS=Homo sapiens OX=9606 GN=SH3BP1 PE=1 SV=3	Q9Y3L3
P08697	SERPINF2	A2AP_HUMAN Alpha-2-antiplasmin OS=Homo sapiens OX=9606 GN=SERPINF2 PE=1 SV=3	P08697
Q9TQE0	HLA-DRB1	2B19_HUMAN HLA class II histocompatibility antigen, DRB1-9 beta chain OS=Homo sapiens OX=9606 GN=HLA-DRB1 PE=1 SV=1			Q9TQE0
Q29836	HLA-B	1B67_HUMAN HLA class I histocompatibility antigen, B-67 alpha chain OS=Homo sapiens OX=9606 GN=HLA-B PE=1 SV=1			Q29836
Q29963	HLA-C	1C06_HUMAN HLA class I histocompatibility antigen, Cw-6 alpha chain OS=Homo sapiens OX=9606 GN=HLA-C PE=1 SV=2			Q29963
P29275	ADORA2B	AA2BR_HUMAN Adenosine receptor A2b OS=Homo sapiens OX=9606 GN=ADORA2B PE=2 SV=1	P29275		P29275
P30491	HLA-B	1B53_HUMAN HLA class I histocompatibility antigen, B-53 alpha chain OS=Homo sapiens OX=9606 GN=HLA-B PE=1 SV=1			P30491
P30493	HLA-B	1B55_HUMAN HLA class I histocompatibility antigen, B-55 alpha chain OS=Homo sapiens OX=9606 GN=HLA-B PE=1 SV=1			P30493
P18465	HLA-B	1B57_HUMAN HLA class I histocompatibility antigen, B-57 alpha chain OS=Homo sapiens OX=9606 GN=HLA-B PE=1 SV=1			P18465
P16188	HLA-A	1A30_HUMAN HLA class I histocompatibility antigen, A-30 alpha chain OS=Homo sapiens OX=9606 GN=HLA-A PE=1 SV=2		HLA-A	P16188
P04439	HLA-A	1A03_HUMAN HLA class I histocompatibility antigen, A-3 alpha chain OS=Homo sapiens OX=9606 GN=HLA-A PE=1 SV=2	P04439	HLA-A	P04439
Q9H845	ACAD9	ACAD9_HUMAN Acyl-CoA dehydrogenase family member 9, mitochondrial OS=Homo sapiens OX=9606 GN=ACAD9 PE=1 SV=1	Q9H845
P30462	HLA-B	1B14_HUMAN HLA class I histocompatibility antigen, B-14 alpha chain OS=Homo sapiens OX=9606 GN=HLA-B PE=1 SV=1			P30462
Q04917	YWHAH	1433F_HUMAN 14-3-3 protein eta OS=Homo sapiens OX=9606 GN=YWHAH PE=1 SV=4			Q04917
P30512	HLA-A	1A29_HUMAN HLA class I histocompatibility antigen, A-29 alpha chain OS=Homo sapiens OX=9606 GN=HLA-A PE=1 SV=2		HLA-A	P30512
P30495	HLA-B	1B56_HUMAN HLA class I histocompatibility antigen, B-56 alpha chain OS=Homo sapiens OX=9606 GN=HLA-B PE=1 SV=1			P30495
Q676U5	ATG16L1	A16L1_HUMAN Autophagy-related protein 16-1 OS=Homo sapiens OX=9606 GN=ATG16L1 PE=1 SV=2	Q676U5
Q13131	PRKAA1	AAPK1_HUMAN 5'-AMP-activated protein kinase catalytic subunit alpha-1 OS=Homo sapiens OX=9606 GN=PRKAA1 PE=1 SV=4			Q13131
P16190	HLA-A	1A33_HUMAN HLA class I histocompatibility antigen, A-33 alpha chain OS=Homo sapiens OX=9606 GN=HLA-A PE=1 SV=3		HLA-A	P16190
P30456	HLA-A	1A43_HUMAN HLA class I histocompatibility antigen, A-43 alpha chain OS=Homo sapiens OX=9606 GN=HLA-A PE=1 SV=1		HLA-A	P30456
P10321	HLA-C	1C07_HUMAN HLA class I histocompatibility antigen, Cw-7 alpha chain OS=Homo sapiens OX=9606 GN=HLA-C PE=1 SV=3	P10321		P10321
P30490	HLA-B	1B52_HUMAN HLA class I histocompatibility antigen, B-52 alpha chain OS=Homo sapiens OX=9606 GN=HLA-B PE=1 SV=1			P30490
Q70Z44	HTR3D	5HT3D_HUMAN 5-hydroxytryptamine receptor 3D OS=Homo sapiens OX=9606 GN=HTR3D PE=1 SV=3	Q70Z44		Q70Z44
P30443	HLA-A	1A01_HUMAN HLA class I histocompatibility antigen, A-1 alpha chain OS=Homo sapiens OX=9606 GN=HLA-A PE=1 SV=1		HLA-A	P30443
P30499	HLA-C	1C01_HUMAN HLA class I histocompatibility antigen, Cw-1 alpha chain OS=Homo sapiens OX=9606 GN=HLA-C PE=1 SV=1			P30499
Q95604	HLA-C	1C17_HUMAN HLA class I histocompatibility antigen, Cw-17 alpha chain OS=Homo sapiens OX=9606 GN=HLA-C PE=1 SV=1			Q95604
P30461	HLA-B	1B13_HUMAN HLA class I histocompatibility antigen, B-13 alpha chain OS=Homo sapiens OX=9606 GN=HLA-B PE=1 SV=1			P30461
P30685	HLA-B	1B35_HUMAN HLA class I histocompatibility antigen, B-35 alpha chain OS=Homo sapiens OX=9606 GN=HLA-B PE=1 SV=1			P30685
Q95365	HLA-B	1B38_HUMAN HLA class I histocompatibility antigen, B-38 alpha chain OS=Homo sapiens OX=9606 GN=HLA-B PE=1 SV=1			Q95365
Q09160	HLA-A	1A80_HUMAN HLA class I histocompatibility antigen, A-80 alpha chain OS=Homo sapiens OX=9606 GN=HLA-A PE=1 SV=1		HLA-A	Q09160
Q29718	HLA-B	1B82_HUMAN HLA class I histocompatibility antigen, B-82 alpha chain OS=Homo sapiens OX=9606 GN=HLA-B PE=1 SV=1			Q29718
P04222	HLA-C	1C03_HUMAN HLA class I histocompatibility antigen, Cw-3 alpha chain OS=Homo sapiens OX=9606 GN=HLA-C PE=1 SV=2			P04222
Q29960	HLA-C	1C16_HUMAN HLA class I histocompatibility antigen, Cw-16 alpha chain OS=Homo sapiens OX=9606 GN=HLA-C PE=1 SV=1			Q29960
P36544	CHRNA7	ACHA7_HUMAN Neuronal acetylcholine receptor subunit alpha-7 OS=Homo sapiens OX=9606 GN=CHRNA7 PE=1 SV=5	P36544		P36544
Q12934	BFSP1	BFSP1_HUMAN Filensin OS=Homo sapiens OX=9606 GN=BFSP1 PE=1 SV=3	Q12934	BFSP1
Q86UK0	ABCA12	ABCAC_HUMAN ATP-binding cassette sub-family A member 12 OS=Homo sapiens OX=9606 GN=ABCA12 PE=1 SV=3		ABCA12	Q86UK0
Q15825	CHRNA6	ACHA6_HUMAN Neuronal acetylcholine receptor subunit alpha-6 OS=Homo sapiens OX=9606 GN=CHRNA6 PE=1 SV=1	Q15825		Q15825
P11229	CHRM1	ACM1_HUMAN Muscarinic acetylcholine receptor M1 OS=Homo sapiens OX=9606 GN=CHRM1 PE=1 SV=2	P11229		P11229
P30532	CHRNA5	ACHA5_HUMAN Neuronal acetylcholine receptor subunit alpha-5 OS=Homo sapiens OX=9606 GN=CHRNA5 PE=1 SV=2	P30532	CHRNA5	P30532
P08173	CHRM4	ACM4_HUMAN Muscarinic acetylcholine receptor M4 OS=Homo sapiens OX=9606 GN=CHRM4 PE=1 SV=2	P08173		P08173
Q15067	ACOX1	ACOX1_HUMAN Peroxisomal acyl-coenzyme A oxidase 1 OS=Homo sapiens OX=9606 GN=ACOX1 PE=1 SV=3			Q15067
Q13685	AAMP	AAMP_HUMAN Angio-associated migratory cell protein OS=Homo sapiens OX=9606 GN=AAMP PE=1 SV=2	Q13685		Q13685
O00400	SLC33A1	ACATN_HUMAN Acetyl-coenzyme A transporter 1 OS=Homo sapiens OX=9606 GN=SLC33A1 PE=1 SV=1			O00400
P53396	ACLY	ACLY_HUMAN ATP-citrate synthase OS=Homo sapiens OX=9606 GN=ACLY PE=1 SV=3		ACLY	P53396
O60706	ABCC9	ABCC9_HUMAN ATP-binding cassette sub-family C member 9 OS=Homo sapiens OX=9606 GN=ABCC9 PE=1 SV=2			O60706
Q96J66	ABCC11	ABCCB_HUMAN ATP-binding cassette sub-family C member 11 OS=Homo sapiens OX=9606 GN=ABCC11 PE=1 SV=1	Q96J66		Q96J66
P34969	HTR7	5HT7R_HUMAN 5-hydroxytryptamine receptor 7 OS=Homo sapiens OX=9606 GN=HTR7 PE=1 SV=2	P34969	HTR7	P34969
O96019	ACTL6A	ACL6A_HUMAN Actin-like protein 6A OS=Homo sapiens OX=9606 GN=ACTL6A PE=1 SV=1			O96019
P20309	CHRM3	ACM3_HUMAN Muscarinic acetylcholine receptor M3 OS=Homo sapiens OX=9606 GN=CHRM3 PE=1 SV=1	P20309	CHRM3	P20309
Q6PCB6	ABHD17C	AB17C_HUMAN Alpha/beta hydrolase domain-containing protein 17C OS=Homo sapiens OX=9606 GN=ABHD17C PE=1 SV=2	Q6PCB6
P08910	ABHD2	ABHD2_HUMAN Monoacylglycerol lipase ABHD2 OS=Homo sapiens OX=9606 GN=ABHD2 PE=1 SV=1	P08910
Q8WU67	ABHD3	ABHD3_HUMAN Phospholipase ABHD3 OS=Homo sapiens OX=9606 GN=ABHD3 PE=1 SV=2		ABHD3
Q8IZP0	ABI1	ABI1_HUMAN Abl interactor 1 OS=Homo sapiens OX=9606 GN=ABI1 PE=1 SV=4	Q8IZP0	ABI1	Q8IZP0
P22303	ACHE	ACES_HUMAN Acetylcholinesterase OS=Homo sapiens OX=9606 GN=ACHE PE=1 SV=1	P22303		P22303
P13569	CFTR	CFTR_HUMAN Cystic fibrosis transmembrane conductance regulator OS=Homo sapiens OX=9606 GN=CFTR PE=1 SV=3	P13569		P13569
Q99653	CHP1	CHP1_HUMAN Calcineurin B homologous protein 1 OS=Homo sapiens OX=9606 GN=CHP1 PE=1 SV=3	Q99653		Q99653
P19835	CEL	CEL_HUMAN Bile salt-activated lipase OS=Homo sapiens OX=9606 GN=CEL PE=1 SV=3	P19835
Q8NHU2	CFAP61	CFA61_HUMAN Cilia- and flagella-associated protein 61 OS=Homo sapiens OX=9606 GN=CFAP61 PE=2 SV=3	Q8NHU2
Q9C0B2	CFAP74	CFA74_HUMAN Cilia- and flagella-associated protein 74 OS=Homo sapiens OX=9606 GN=CFAP74 PE=2 SV=3	Q9C0B2
O43633	CHMP2A	CHM2A_HUMAN Charged multivesicular body protein 2a OS=Homo sapiens OX=9606 GN=CHMP2A PE=1 SV=1	O43633	CHMP2A
Q9BY43	CHMP4A	CHM4A_HUMAN Charged multivesicular body protein 4a OS=Homo sapiens OX=9606 GN=CHMP4A PE=1 SV=3	Q9BY43
Q12798	CETN1	CETN1_HUMAN Centrin-1 OS=Homo sapiens OX=9606 GN=CETN1 PE=1 SV=1	Q12798
D6REC4	CFAP99	CFA99_HUMAN Cilia- and flagella-associated protein 99 OS=Homo sapiens OX=9606 GN=CFAP99 PE=3 SV=1	D6REC4
O15519	CFLAR	CFLAR_HUMAN CASP8 and FADD-like apoptosis regulator OS=Homo sapiens OX=9606 GN=CFLAR PE=1 SV=1		CFLAR
Q96G23	CERS2	CERS2_HUMAN Ceramide synthase 2 OS=Homo sapiens OX=9606 GN=CERS2 PE=1 SV=1			Q96G23
Q9P2E5	CHPF2	CHPF2_HUMAN Chondroitin sulfate glucuronyltransferase OS=Homo sapiens OX=9606 GN=CHPF2 PE=2 SV=2			Q9P2E5
P12107	COL11A1	COBA1_HUMAN Collagen alpha-1(XI) chain OS=Homo sapiens OX=9606 GN=COL11A1 PE=1 SV=4			P12107
Q14002	CEACAM7	CEAM7_HUMAN Carcinoembryonic antigen-related cell adhesion molecule 7 OS=Homo sapiens OX=9606 GN=CEACAM7 PE=1 SV=1	Q14002		Q14002
O76039	CDKL5	CDKL5_HUMAN Cyclin-dependent kinase-like 5 OS=Homo sapiens OX=9606 GN=CDKL5 PE=1 SV=1	O76039
Q6UY09	CEACAM20	CEA20_HUMAN Carcinoembryonic antigen-related cell adhesion molecule 20 OS=Homo sapiens OX=9606 GN=CEACAM20 PE=2 SV=2	Q6UY09		Q6UY09
Q96N23	CFAP54	CFA54_HUMAN Cilia- and flagella-associated protein 54 OS=Homo sapiens OX=9606 GN=CFAP54 PE=2 SV=3	Q96N23
Q53EZ4	CEP55	CEP55_HUMAN Centrosomal protein of 55 kDa OS=Homo sapiens OX=9606 GN=CEP55 PE=1 SV=3		CEP55
Q8TBY9	WDR66	CF251_HUMAN Cilia- and flagella-associated protein 251 OS=Homo sapiens OX=9606 GN=WDR66 PE=1 SV=2	Q8TBY9	WDR66
Q8N1V2	CFAP52	CFA52_HUMAN Cilia- and flagella-associated protein 52 OS=Homo sapiens OX=9606 GN=CFAP52 PE=1 SV=3	Q8N1V2
Q9BRQ4	CFAP300	CF300_HUMAN Cilia- and flagella-associated protein 300 OS=Homo sapiens OX=9606 GN=CFAP300 PE=1 SV=3	Q9BRQ4
Q96ST8	CEP89	CEP89_HUMAN Centrosomal protein of 89 kDa OS=Homo sapiens OX=9606 GN=CEP89 PE=1 SV=3		CEP89
Q5T0N1	CFAP70	CFA70_HUMAN Cilia- and flagella-associated protein 70 OS=Homo sapiens OX=9606 GN=CFAP70 PE=2 SV=3	Q5T0N1
P0CG37	CFC1	CFC1_HUMAN Cryptic protein OS=Homo sapiens OX=9606 GN=CFC1 PE=1 SV=1	P0CG37		P0CG37
Q8IYR0	CFAP206	CF206_HUMAN Cilia- and flagella-associated protein 206 OS=Homo sapiens OX=9606 GN=CFAP206 PE=1 SV=2	Q8IYR0	CFAP206
Q96G28	CFAP36	CFA36_HUMAN Cilia- and flagella-associated protein 36 OS=Homo sapiens OX=9606 GN=CFAP36 PE=1 SV=2	Q96G28
Q6ZMG9	CERS6	CERS6_HUMAN Ceramide synthase 6 OS=Homo sapiens OX=9606 GN=CERS6 PE=1 SV=1			Q6ZMG9
Q96BS2	TESC	CHP3_HUMAN Calcineurin B homologous protein 3 OS=Homo sapiens OX=9606 GN=TESC PE=1 SV=3	Q96BS2
Q70JA7	CHSY3	CHSS3_HUMAN Chondroitin sulfate synthase 3 OS=Homo sapiens OX=9606 GN=CHSY3 PE=2 SV=3			Q70JA7
Q0VF96	CGNL1	CGNL1_HUMAN Cingulin-like protein 1 OS=Homo sapiens OX=9606 GN=CGNL1 PE=1 SV=2	Q0VF96	CGNL1	Q0VF96
Q96Q77	CIB3	CIB3_HUMAN Calcium and integrin-binding family member 3 OS=Homo sapiens OX=9606 GN=CIB3 PE=1 SV=3		CIB3
Q8IYX8	CEP57L1	CE57L_HUMAN Centrosomal protein CEP57L1 OS=Homo sapiens OX=9606 GN=CEP57L1 PE=1 SV=1		CEP57L1
Q9BYV8	CEP41	CEP41_HUMAN Centrosomal protein of 41 kDa OS=Homo sapiens OX=9606 GN=CEP41 PE=1 SV=1	Q9BYV8
P57076	CFAP298	CF298_HUMAN Cilia- and flagella-associated protein 298 OS=Homo sapiens OX=9606 GN=CFAP298 PE=1 SV=1	P57076
Q9UL16	CFAP45	CFA45_HUMAN Cilia- and flagella-associated protein 45 OS=Homo sapiens OX=9606 GN=CFAP45 PE=2 SV=2	Q9UL16
Q8IYW2	CFAP46	CFA46_HUMAN Cilia- and flagella-associated protein 46 OS=Homo sapiens OX=9606 GN=CFAP46 PE=2 SV=3	Q8IYW2
Q86WJ1	CHD1L	CHD1L_HUMAN Chromodomain-helicase-DNA-binding protein 1-like OS=Homo sapiens OX=9606 GN=CHD1L PE=1 SV=3			Q86WJ1
O75871	CEACAM4	CEAM4_HUMAN Carcinoembryonic antigen-related cell adhesion molecule 4 OS=Homo sapiens OX=9606 GN=CEACAM4 PE=1 SV=2			O75871
Q5T655	CFAP58	CFA58_HUMAN Cilia- and flagella-associated protein 58 OS=Homo sapiens OX=9606 GN=CFAP58 PE=1 SV=1	Q5T655	CFAP58
Q5T197	DCST1	DCST1_HUMAN E3 ubiquitin-protein ligase DCST1 OS=Homo sapiens OX=9606 GN=DCST1 PE=1 SV=1	Q5T197
Q9NQC7	CYLD	CYLD_HUMAN Ubiquitin carboxyl-terminal hydrolase CYLD OS=Homo sapiens OX=9606 GN=CYLD PE=1 SV=1	Q9NQC7
A8MYV0	DCDC2C	DCD2C_HUMAN Doublecortin domain-containing protein 2C OS=Homo sapiens OX=9606 GN=DCDC2C PE=1 SV=3	A8MYV0
Q8TCX1	DYNC2LI1	DC2L1_HUMAN Cytoplasmic dynein 2 light intermediate chain 1 OS=Homo sapiens OX=9606 GN=DYNC2LI1 PE=1 SV=1	Q8TCX1
O15075	DCLK1	DCLK1_HUMAN Serine/threonine-protein kinase DCLK1 OS=Homo sapiens OX=9606 GN=DCLK1 PE=1 SV=2			O15075
Q8IU60	DCP2	DCP2_HUMAN m7GpppN-mRNA hydrolase OS=Homo sapiens OX=9606 GN=DCP2 PE=1 SV=3		DCP2
O15121	DEGS1	DEGS1_HUMAN Sphingolipid delta(4)-desaturase DES1 OS=Homo sapiens OX=9606 GN=DEGS1 PE=1 SV=1			O15121
Q9BQ39	DDX50	DDX50_HUMAN ATP-dependent RNA helicase DDX50 OS=Homo sapiens OX=9606 GN=DDX50 PE=1 SV=1			Q9BQ39
Q08345	DDR1	DDR1_HUMAN Epithelial discoidin domain-containing receptor 1 OS=Homo sapiens OX=9606 GN=DDR1 PE=1 SV=1	Q08345	DDR1	Q08345
Q9Y6T7	DGKB	DGKB_HUMAN Diacylglycerol kinase beta OS=Homo sapiens OX=9606 GN=DGKB PE=2 SV=2	Q9Y6T7
P15924	DSP	DESP_HUMAN Desmoplakin OS=Homo sapiens OX=9606 GN=DSP PE=1 SV=3	P15924	DSP
O43323	DHH	DHH_HUMAN Desert hedgehog protein OS=Homo sapiens OX=9606 GN=DHH PE=1 SV=1	O43323
Q16832	DDR2	DDR2_HUMAN Discoidin domain-containing receptor 2 OS=Homo sapiens OX=9606 GN=DDR2 PE=1 SV=2	Q16832	DDR2	Q16832
O94850	DDN	DEND_HUMAN Dendrin OS=Homo sapiens OX=9606 GN=DDN PE=1 SV=3	O94850
P28067	HLA-DMA	DMA_HUMAN HLA class II histocompatibility antigen, DM alpha chain OS=Homo sapiens OX=9606 GN=HLA-DMA PE=1 SV=1	P28067		P28067
P52429	DGKE	DGKE_HUMAN Diacylglycerol kinase epsilon OS=Homo sapiens OX=9606 GN=DGKE PE=1 SV=1			P52429
Q6UY11	DLK2	DLK2_HUMAN Protein delta homolog 2 OS=Homo sapiens OX=9606 GN=DLK2 PE=2 SV=1			Q6UY11
Q13574	DGKZ	DGKZ_HUMAN Diacylglycerol kinase zeta OS=Homo sapiens OX=9606 GN=DGKZ PE=1 SV=3	Q13574		Q13574
Q155Q3	DIXDC1	DIXC1_HUMAN Dixin OS=Homo sapiens OX=9606 GN=DIXDC1 PE=1 SV=2	Q155Q3
Q9NSV4	DIAPH3	DIAP3_HUMAN Protein diaphanous homolog 3 OS=Homo sapiens OX=9606 GN=DIAPH3 PE=1 SV=4		DIAPH3
Q96HU8	DIRAS2	DIRA2_HUMAN GTP-binding protein Di-Ras2 OS=Homo sapiens OX=9606 GN=DIRAS2 PE=1 SV=1	Q96HU8
Q9P265	DIP2B	DIP2B_HUMAN Disco-interacting protein 2 homolog B OS=Homo sapiens OX=9606 GN=DIP2B PE=1 SV=3	Q9P265
Q9Y6G9	DYNC1LI1	DC1L1_HUMAN Cytoplasmic dynein 1 light intermediate chain 1 OS=Homo sapiens OX=9606 GN=DYNC1LI1 PE=1 SV=3			Q9Y6G9
Q15438	CYTH1	CYH1_HUMAN Cytohesin-1 OS=Homo sapiens OX=9606 GN=CYTH1 PE=1 SV=1	Q15438		Q15438
Q13561	DCTN2	DCTN2_HUMAN Dynactin subunit 2 OS=Homo sapiens OX=9606 GN=DCTN2 PE=1 SV=4	Q13561
O94760	DDAH1	DDAH1_HUMAN N(G),N(G)-dimethylarginine dimethylaminohydrolase 1 OS=Homo sapiens OX=9606 GN=DDAH1 PE=1 SV=3		DDAH1	O94760
Q8N8Z6	DCBLD1	DCBD1_HUMAN Discoidin, CUB and LCCL domain-containing protein 1 OS=Homo sapiens OX=9606 GN=DCBLD1 PE=1 SV=2			Q8N8Z6
Q9P219	CCDC88C	DAPLE_HUMAN Protein Daple OS=Homo sapiens OX=9606 GN=CCDC88C PE=1 SV=3	Q9P219
Q99418	CYTH2	CYH2_HUMAN Cytohesin-2 OS=Homo sapiens OX=9606 GN=CYTH2 PE=1 SV=2	Q99418	CYTH2
Q96PD2	DCBLD2	DCBD2_HUMAN Discoidin, CUB and LCCL domain-containing protein 2 OS=Homo sapiens OX=9606 GN=DCBLD2 PE=1 SV=1	Q96PD2	DCBLD2	Q96PD2
Q9NV06	DCAF13	DCA13_HUMAN DDB1- and CUL4-associated factor 13 OS=Homo sapiens OX=9606 GN=DCAF13 PE=1 SV=2		DCAF13
O00399	DCTN6	DCTN6_HUMAN Dynactin subunit 6 OS=Homo sapiens OX=9606 GN=DCTN6 PE=1 SV=1		DCTN6
Q8IWE4	DCUN1D3	DCNL3_HUMAN DCN1-like protein 3 OS=Homo sapiens OX=9606 GN=DCUN1D3 PE=1 SV=1	Q8IWE4
Q05329	GAD2	DCE2_HUMAN Glutamate decarboxylase 2 OS=Homo sapiens OX=9606 GN=GAD2 PE=1 SV=1	Q05329
Q8IXT1	DDIAS	DDIAS_HUMAN DNA damage-induced apoptosis suppressor protein OS=Homo sapiens OX=9606 GN=DDIAS PE=2 SV=2		DDIAS
Q7Z4W1	DCXR	DCXR_HUMAN L-xylulose reductase OS=Homo sapiens OX=9606 GN=DCXR PE=1 SV=2	Q7Z4W1		Q7Z4W1
Q9UN19	DAPP1	DAPP1_HUMAN Dual adapter for phosphotyrosine and 3-phosphotyrosine and 3-phosphoinositide OS=Homo sapiens OX=9606 GN=DAPP1 PE=1 SV=1	Q9UN19
Q9UHG0	DCDC2	DCDC2_HUMAN Doublecortin domain-containing protein 2 OS=Homo sapiens OX=9606 GN=DCDC2 PE=1 SV=2	Q9UHG0
Q08495	DMTN	DEMA_HUMAN Dematin OS=Homo sapiens OX=9606 GN=DMTN PE=1 SV=3	Q08495		Q08495
P17661	DES	DESM_HUMAN Desmin OS=Homo sapiens OX=9606 GN=DES PE=1 SV=3	P17661		P17661
Q8TEH3	DENND1A	DEN1A_HUMAN DENN domain-containing protein 1A OS=Homo sapiens OX=9606 GN=DENND1A PE=1 SV=2	Q8TEH3
Q9H4E7	DEF6	DEFI6_HUMAN Differentially expressed in FDCP 6 homolog OS=Homo sapiens OX=9606 GN=DEF6 PE=1 SV=1	Q9H4E7		Q9H4E7
P23743	DGKA	DGKA_HUMAN Diacylglycerol kinase alpha OS=Homo sapiens OX=9606 GN=DGKA PE=1 SV=3			P23743
Q96F07	CYFIP2	CYFP2_HUMAN Cytoplasmic FMR1-interacting protein 2 OS=Homo sapiens OX=9606 GN=CYFIP2 PE=1 SV=2	Q96F07	CYFIP2
Q9UIA0	CYTH4	CYH4_HUMAN Cytohesin-4 OS=Homo sapiens OX=9606 GN=CYTH4 PE=1 SV=1	Q9UIA0	CYTH4	Q9UIA0
Q92466	DDB2	DDB2_HUMAN DNA damage-binding protein 2 OS=Homo sapiens OX=9606 GN=DDB2 PE=1 SV=1		DDB2
Q9P2K9	DISP3	DISP3_HUMAN Protein dispatched homolog 3 OS=Homo sapiens OX=9606 GN=DISP3 PE=2 SV=2			Q9P2K9
Q16760	DGKD	DGKD_HUMAN Diacylglycerol kinase delta OS=Homo sapiens OX=9606 GN=DGKD PE=1 SV=4	Q16760
A7MBM2	DISP2	DISP2_HUMAN Protein dispatched homolog 2 OS=Homo sapiens OX=9606 GN=DISP2 PE=2 SV=2			A7MBM2
P78352	DLG4	DLG4_HUMAN Disks large homolog 4 OS=Homo sapiens OX=9606 GN=DLG4 PE=1 SV=3	P78352
Q9BUQ8	DDX23	DDX23_HUMAN Probable ATP-dependent RNA helicase DDX23 OS=Homo sapiens OX=9606 GN=DDX23 PE=1 SV=3			Q9BUQ8
Q96D03	DDIT4L	DDT4L_HUMAN DNA damage-inducible transcript 4-like protein OS=Homo sapiens OX=9606 GN=DDIT4L PE=1 SV=1		DDIT4L
Q9H295	DCSTAMP	DCSTP_HUMAN Dendritic cell-specific transmembrane protein OS=Homo sapiens OX=9606 GN=DCSTAMP PE=1 SV=1	Q9H295		Q9H295
Q96SL1	SLC49A4	DIRC2_HUMAN Solute carrier family 49 member 4 OS=Homo sapiens OX=9606 GN=SLC49A4 PE=1 SV=1			Q96SL1
Q8NEG7	DENND6B	DEN6B_HUMAN Protein DENND6B OS=Homo sapiens OX=9606 GN=DENND6B PE=2 SV=1		DENND6B
O95057	DIRAS1	DIRA1_HUMAN GTP-binding protein Di-Ras1 OS=Homo sapiens OX=9606 GN=DIRAS1 PE=1 SV=1	O95057
P60981	DSTN	DEST_HUMAN Destrin OS=Homo sapiens OX=9606 GN=DSTN PE=1 SV=3			P60981
O60610	DIAPH1	DIAP1_HUMAN Protein diaphanous homolog 1 OS=Homo sapiens OX=9606 GN=DIAPH1 PE=1 SV=2	O60610	DIAPH1	O60610
Q8TF46	DIS3L	DI3L1_HUMAN DIS3-like exonuclease 1 OS=Homo sapiens OX=9606 GN=DIS3L PE=1 SV=2		DIS3L	Q8TF46
Q5VZ89	DENND4C	DEN4C_HUMAN DENN domain-containing protein 4C OS=Homo sapiens OX=9606 GN=DENND4C PE=1 SV=3	Q5VZ89		Q5VZ89
Q14689	DIP2A	DIP2A_HUMAN Disco-interacting protein 2 homolog A OS=Homo sapiens OX=9606 GN=DIP2A PE=1 SV=2	Q14689
Q9NRI5	DISC1	DISC1_HUMAN Disrupted in schizophrenia 1 protein OS=Homo sapiens OX=9606 GN=DISC1 PE=1 SV=3	Q9NRI5
Q00796	SORD	DHSO_HUMAN Sorbitol dehydrogenase OS=Homo sapiens OX=9606 GN=SORD PE=1 SV=4	Q00796
O95786	DDX58	DDX58_HUMAN Probable ATP-dependent RNA helicase DDX58 OS=Homo sapiens OX=9606 GN=DDX58 PE=1 SV=2	O95786	DDX58
O00571	DDX3X	DDX3X_HUMAN ATP-dependent RNA helicase DDX3X OS=Homo sapiens OX=9606 GN=DDX3X PE=1 SV=3	O00571
O95661	DIRAS3	DIRA3_HUMAN GTP-binding protein Di-Ras3 OS=Homo sapiens OX=9606 GN=DIRAS3 PE=1 SV=1	O95661
Q09019	DMWD	DMWD_HUMAN Dystrophia myotonica WD repeat-containing protein OS=Homo sapiens OX=9606 GN=DMWD PE=1 SV=3	Q09019	DMWD
P59910	DNAJB13	DJB13_HUMAN DnaJ homolog subfamily B member 13 OS=Homo sapiens OX=9606 GN=DNAJB13 PE=1 SV=1	P59910	DNAJB13
Q86XP1	DGKH	DGKH_HUMAN Diacylglycerol kinase eta OS=Homo sapiens OX=9606 GN=DGKH PE=1 SV=1	Q86XP1	DGKH
P28845	HSD11B1	DHI1_HUMAN Corticosteroid 11-beta-dehydrogenase isozyme 1 OS=Homo sapiens OX=9606 GN=HSD11B1 PE=1 SV=3			P28845
Q9Y4D2	DAGLA	DGLA_HUMAN Sn1-specific diacylglycerol lipase alpha OS=Homo sapiens OX=9606 GN=DAGLA PE=1 SV=3	Q9Y4D2		Q9Y4D2
P80370	DLK1	DLK1_HUMAN Protein delta homolog 1 OS=Homo sapiens OX=9606 GN=DLK1 PE=1 SV=3			P80370
P26885	FKBP2	FKBP2_HUMAN Peptidyl-prolyl cis-trans isomerase FKBP2 OS=Homo sapiens OX=9606 GN=FKBP2 PE=1 SV=2	P26885	FKBP2
Q02790	FKBP4	FKBP4_HUMAN Peptidyl-prolyl cis-trans isomerase FKBP4 OS=Homo sapiens OX=9606 GN=FKBP4 PE=1 SV=3	Q02790
Q8N1I0	DOCK4	DOCK4_HUMAN Dedicator of cytokinesis protein 4 OS=Homo sapiens OX=9606 GN=DOCK4 PE=1 SV=3	Q8N1I0	DOCK4
Q96N67	DOCK7	DOCK7_HUMAN Dedicator of cytokinesis protein 7 OS=Homo sapiens OX=9606 GN=DOCK7 PE=1 SV=4	Q96N67		Q96N67
O00548	DLL1	DLL1_HUMAN Delta-like protein 1 OS=Homo sapiens OX=9606 GN=DLL1 PE=1 SV=2	O00548		O00548
Q96KC8	DNAJC1	DNJC1_HUMAN DnaJ homolog subfamily C member 1 OS=Homo sapiens OX=9606 GN=DNAJC1 PE=1 SV=1			Q96KC8
Q6XZF7	DNMBP	DNMBP_HUMAN Dynamin-binding protein OS=Homo sapiens OX=9606 GN=DNMBP PE=1 SV=1	Q6XZF7
Q6ZT62	BARGIN	BGIN_HUMAN Bargin OS=Homo sapiens OX=9606 GN=BARGIN PE=1 SV=2	Q6ZT62
P25100	ADRA1D	ADA1D_HUMAN Alpha-1D adrenergic receptor OS=Homo sapiens OX=9606 GN=ADRA1D PE=1 SV=2	P25100		P25100
Q8TC27	ADAM32	ADA32_HUMAN Disintegrin and metalloproteinase domain-containing protein 32 OS=Homo sapiens OX=9606 GN=ADAM32 PE=1 SV=2			Q8TC27
P78536	ADAM17	ADA17_HUMAN Disintegrin and metalloproteinase domain-containing protein 17 OS=Homo sapiens OX=9606 GN=ADAM17 PE=1 SV=1	P78536		P78536
P00813	ADA	ADA_HUMAN Adenosine deaminase OS=Homo sapiens OX=9606 GN=ADA PE=1 SV=3	P00813	ADA	P00813
Q99217	AMELX	AMELX_HUMAN Amelogenin, X isoform OS=Homo sapiens OX=9606 GN=AMELX PE=1 SV=1	Q99217
Q5JTC6	AMER1	AMER1_HUMAN APC membrane recruitment protein 1 OS=Homo sapiens OX=9606 GN=AMER1 PE=1 SV=2	Q5JTC6	AMER1	Q5JTC6
Q9BXJ7	AMN	AMNLS_HUMAN Protein amnionless OS=Homo sapiens OX=9606 GN=AMN PE=1 SV=2	Q9BXJ7		Q9BXJ7
Q16671	AMHR2	AMHR2_HUMAN Anti-Muellerian hormone type-2 receptor OS=Homo sapiens OX=9606 GN=AMHR2 PE=1 SV=1			Q16671
P30533	LRPAP1	AMRP_HUMAN Alpha-2-macroglobulin receptor-associated protein OS=Homo sapiens OX=9606 GN=LRPAP1 PE=1 SV=1	P30533		P30533
Q00587	CDC42EP1	BORG5_HUMAN Cdc42 effector protein 1 OS=Homo sapiens OX=9606 GN=CDC42EP1 PE=1 SV=1	Q00587	CDC42EP1	Q00587
P25054	APC	APC_HUMAN Adenomatous polyposis coli protein OS=Homo sapiens OX=9606 GN=APC PE=1 SV=2	P25054	APC	P25054
Q8IW19	APLF	APLF_HUMAN Aprataxin and PNK-like factor OS=Homo sapiens OX=9606 GN=APLF PE=1 SV=1			Q8IW19
P02656	APOC3	APOC3_HUMAN Apolipoprotein C-III OS=Homo sapiens OX=9606 GN=APOC3 PE=1 SV=1		APOC3
P05090	APOD	APOD_HUMAN Apolipoprotein D OS=Homo sapiens OX=9606 GN=APOD PE=1 SV=1		APOD	P05090
P02749	APOH	APOH_HUMAN Beta-2-glycoprotein 1 OS=Homo sapiens OX=9606 GN=APOH PE=1 SV=3	P02749		P02749
P15056	BRAF	BRAF_HUMAN Serine/threonine-protein kinase B-raf OS=Homo sapiens OX=9606 GN=BRAF PE=1 SV=4	P15056		P15056
Q6UW56	ATRAID	ARAID_HUMAN All-trans retinoic acid-induced differentiation factor OS=Homo sapiens OX=9606 GN=ATRAID PE=1 SV=2	Q6UW56		Q6UW56
P53365	ARFIP2	ARFP2_HUMAN Arfaptin-2 OS=Homo sapiens OX=9606 GN=ARFIP2 PE=1 SV=1			P53365
P43251	BTD	BTD_HUMAN Biotinidase OS=Homo sapiens OX=9606 GN=BTD PE=1 SV=2			P43251
Q9NP61	ARFGAP3	ARFG3_HUMAN ADP-ribosylation factor GTPase-activating protein 3 OS=Homo sapiens OX=9606 GN=ARFGAP3 PE=1 SV=1	Q9NP61
Q8N4T4	ARHGEF39	ARG39_HUMAN Rho guanine nucleotide exchange factor 39 OS=Homo sapiens OX=9606 GN=ARHGEF39 PE=1 SV=1	Q8N4T4		Q8N4T4
Q6UXE8	BTNL3	BTNL3_HUMAN Butyrophilin-like protein 3 OS=Homo sapiens OX=9606 GN=BTNL3 PE=2 SV=2	Q6UXE8		Q6UXE8
A8MVZ5	BTNL10	BTNLA_HUMAN Butyrophilin-like protein 10 OS=Homo sapiens OX=9606 GN=BTNL10 PE=5 SV=2	A8MVZ5		A8MVZ5
Q86VW2	ARHGEF25	ARHGP_HUMAN Rho guanine nucleotide exchange factor 25 OS=Homo sapiens OX=9606 GN=ARHGEF25 PE=1 SV=2	Q86VW2
O94989	ARHGEF15	ARHGF_HUMAN Rho guanine nucleotide exchange factor 15 OS=Homo sapiens OX=9606 GN=ARHGEF15 PE=1 SV=4	O94989	ARHGEF15
Q6ZSZ5	ARHGEF18	ARHGI_HUMAN Rho guanine nucleotide exchange factor 18 OS=Homo sapiens OX=9606 GN=ARHGEF18 PE=1 SV=4	Q6ZSZ5		Q6ZSZ5
Q86VB7	CD163	C163A_HUMAN Scavenger receptor cysteine-rich type 1 protein M130 OS=Homo sapiens OX=9606 GN=CD163 PE=1 SV=2	Q86VB7	CD163	Q86VB7
Q9NR16	CD163L1	C163B_HUMAN Scavenger receptor cysteine-rich type 1 protein M160 OS=Homo sapiens OX=9606 GN=CD163L1 PE=1 SV=2	Q9NR16		Q9NR16
P00736	C1R	C1R_HUMAN Complement C1r subcomponent OS=Homo sapiens OX=9606 GN=C1R PE=1 SV=2			P00736
Q4G0S4	CYP27C1	C27C1_HUMAN Cytochrome P450 27C1 OS=Homo sapiens OX=9606 GN=CYP27C1 PE=1 SV=2	Q4G0S4
Q96MC4	CEP295NL	C295L_HUMAN CEP295 N-terminal-like protein OS=Homo sapiens OX=9606 GN=CEP295NL PE=2 SV=1	Q96MC4
Q7Z3E5	ARMC9	ARMC9_HUMAN LisH domain-containing protein ARMC9 OS=Homo sapiens OX=9606 GN=ARMC9 PE=1 SV=3	Q7Z3E5
Q6P1M9	ARMCX5	ARMX5_HUMAN Armadillo repeat-containing X-linked protein 5 OS=Homo sapiens OX=9606 GN=ARMCX5 PE=1 SV=1		ARMCX5
Q6ZMU1	C3P1	C3P1_HUMAN Putative protein C3P1 OS=Homo sapiens OX=9606 GN=C3P1 PE=5 SV=3			Q6ZMU1
Q9NRR8	CDC42SE1	C42S1_HUMAN CDC42 small effector protein 1 OS=Homo sapiens OX=9606 GN=CDC42SE1 PE=1 SV=1	Q9NRR8	CDC42SE1
Q96LT6	C1orf74	CA074_HUMAN UPF0739 protein C1orf74 OS=Homo sapiens OX=9606 GN=C1orf74 PE=2 SV=1		C1orf74
Q8IVY1	C1orf210	CA210_HUMAN Type III endosome membrane protein TEMP OS=Homo sapiens OX=9606 GN=C1orf210 PE=3 SV=1	Q8IVY1		Q8IVY1
Q9NZU7	CABP1	CABP1_HUMAN Calcium-binding protein 1 OS=Homo sapiens OX=9606 GN=CABP1 PE=1 SV=5	Q9NZU7
O00555	CACNA1A	CAC1A_HUMAN Voltage-dependent P/Q-type calcium channel subunit alpha-1A OS=Homo sapiens OX=9606 GN=CACNA1A PE=1 SV=3	O00555
Q13936	CACNA1C	CAC1C_HUMAN Voltage-dependent L-type calcium channel subunit alpha-1C OS=Homo sapiens OX=9606 GN=CACNA1C PE=1 SV=4	Q13936		Q13936
Q13137	CALCOCO2	CACO2_HUMAN Calcium-binding and coiled-coil domain-containing protein 2 OS=Homo sapiens OX=9606 GN=CALCOCO2 PE=1 SV=1	Q13137
Q9Y6N8	CDH10	CAD10_HUMAN Cadherin-10 OS=Homo sapiens OX=9606 GN=CDH10 PE=1 SV=2	Q9Y6N8		Q9Y6N8
P55290	CDH13	CAD13_HUMAN Cadherin-13 OS=Homo sapiens OX=9606 GN=CDH13 PE=1 SV=1	P55290	CDH13	P55290
O75309	CDH16	CAD16_HUMAN Cadherin-16 OS=Homo sapiens OX=9606 GN=CDH16 PE=2 SV=1	O75309		O75309
Q9UJ99	CDH22	CAD22_HUMAN Cadherin-22 OS=Homo sapiens OX=9606 GN=CDH22 PE=2 SV=2	Q9UJ99		Q9UJ99
Q9H251	CDH23	CAD23_HUMAN Cadherin-23 OS=Homo sapiens OX=9606 GN=CDH23 PE=1 SV=2	Q9H251		Q9H251
Q13520	AQP6	AQP6_HUMAN Aquaporin-6 OS=Homo sapiens OX=9606 GN=AQP6 PE=2 SV=2			Q13520
Q9Y6E2	BZW2	BZW2_HUMAN Basic leucine zipper and W2 domain-containing protein 2 OS=Homo sapiens OX=9606 GN=BZW2 PE=1 SV=1		BZW2
P15538	CYP11B1	C11B1_HUMAN Cytochrome P450 11B1, mitochondrial OS=Homo sapiens OX=9606 GN=CYP11B1 PE=1 SV=5	P15538
Q92888	ARHGEF1	ARHG1_HUMAN Rho guanine nucleotide exchange factor 1 OS=Homo sapiens OX=9606 GN=ARHGEF1 PE=1 SV=2		ARHGEF1	Q92888
Q92974	ARHGEF2	ARHG2_HUMAN Rho guanine nucleotide exchange factor 2 OS=Homo sapiens OX=9606 GN=ARHGEF2 PE=1 SV=4	Q92974
P29374	ARID4A	ARI4A_HUMAN AT-rich interactive domain-containing protein 4A OS=Homo sapiens OX=9606 GN=ARID4A PE=1 SV=3		ARID4A
Q15052	ARHGEF6	ARHG6_HUMAN Rho guanine nucleotide exchange factor 6 OS=Homo sapiens OX=9606 GN=ARHGEF6 PE=1 SV=2	Q15052		Q15052
Q14155	ARHGEF7	ARHG7_HUMAN Rho guanine nucleotide exchange factor 7 OS=Homo sapiens OX=9606 GN=ARHGEF7 PE=1 SV=2	Q14155		Q14155
Q14865	ARID5B	ARI5B_HUMAN AT-rich interactive domain-containing protein 5B OS=Homo sapiens OX=9606 GN=ARID5B PE=1 SV=3		ARID5B
O43307	ARHGEF9	ARHG9_HUMAN Rho guanine nucleotide exchange factor 9 OS=Homo sapiens OX=9606 GN=ARHGEF9 PE=1 SV=3	O43307
O15085	ARHGEF11	ARHGB_HUMAN Rho guanine nucleotide exchange factor 11 OS=Homo sapiens OX=9606 GN=ARHGEF11 PE=1 SV=1		ARHGEF11
Q9NZN5	ARHGEF12	ARHGC_HUMAN Rho guanine nucleotide exchange factor 12 OS=Homo sapiens OX=9606 GN=ARHGEF12 PE=1 SV=1		ARHGEF12
P36404	ARL2	ARL2_HUMAN ADP-ribosylation factor-like protein 2 OS=Homo sapiens OX=9606 GN=ARL2 PE=1 SV=4			P36404
Q6UWJ8	CD164L2	C16L2_HUMAN CD164 sialomucin-like 2 protein OS=Homo sapiens OX=9606 GN=CD164L2 PE=1 SV=3		CD164L2	Q6UWJ8
P49703	ARL4D	ARL4D_HUMAN ADP-ribosylation factor-like protein 4D OS=Homo sapiens OX=9606 GN=ARL4D PE=1 SV=2	P49703
Q5VU69	C1orf189	CA189_HUMAN Uncharacterized protein C1orf189 OS=Homo sapiens OX=9606 GN=C1orf189 PE=1 SV=1		C1orf189
Q15878	CACNA1E	CAC1E_HUMAN Voltage-dependent R-type calcium channel subunit alpha-1E OS=Homo sapiens OX=9606 GN=CACNA1E PE=1 SV=3		CACNA1E
O43497	CACNA1G	CAC1G_HUMAN Voltage-dependent T-type calcium channel subunit alpha-1G OS=Homo sapiens OX=9606 GN=CACNA1G PE=1 SV=3	O43497		O43497
Q9P0X4	CACNA1I	CAC1I_HUMAN Voltage-dependent T-type calcium channel subunit alpha-1I OS=Homo sapiens OX=9606 GN=CACNA1I PE=1 SV=1			Q9P0X4
Q02641	CACNB1	CACB1_HUMAN Voltage-dependent L-type calcium channel subunit beta-1 OS=Homo sapiens OX=9606 GN=CACNB1 PE=1 SV=3	Q02641
Q08289	CACNB2	CACB2_HUMAN Voltage-dependent L-type calcium channel subunit beta-2 OS=Homo sapiens OX=9606 GN=CACNB2 PE=1 SV=3	Q08289
P43155	CRAT	CACP_HUMAN Carnitine O-acetyltransferase OS=Homo sapiens OX=9606 GN=CRAT PE=1 SV=5	P43155
P55291	CDH15	CAD15_HUMAN Cadherin-15 OS=Homo sapiens OX=9606 GN=CDH15 PE=1 SV=1	P55291	CDH15	P55291
Q13634	CDH18	CAD18_HUMAN Cadherin-18 OS=Homo sapiens OX=9606 GN=CDH18 PE=2 SV=1	Q13634		Q13634
Q9H159	CDH19	CAD19_HUMAN Cadherin-19 OS=Homo sapiens OX=9606 GN=CDH19 PE=2 SV=1	Q9H159		Q9H159
Q86UP0	CDH24	CAD24_HUMAN Cadherin-24 OS=Homo sapiens OX=9606 GN=CDH24 PE=1 SV=1	Q86UP0		Q86UP0
Q8IXH8	CDH26	CAD26_HUMAN Cadherin-like protein 26 OS=Homo sapiens OX=9606 GN=CDH26 PE=1 SV=4	Q8IXH8	CDH26	Q8IXH8
P22223	CDH3	CADH3_HUMAN Cadherin-3 OS=Homo sapiens OX=9606 GN=CDH3 PE=1 SV=2	P22223	CDH3	P22223
Q9ULB5	CDH7	CADH7_HUMAN Cadherin-7 OS=Homo sapiens OX=9606 GN=CDH7 PE=2 SV=2	Q9ULB5		Q9ULB5
P55286	CDH8	CADH8_HUMAN Cadherin-8 OS=Homo sapiens OX=9606 GN=CDH8 PE=2 SV=2	P55286	CDH8	P55286
Q9ULX7	CA14	CAH14_HUMAN Carbonic anhydrase 14 OS=Homo sapiens OX=9606 GN=CA14 PE=1 SV=1		CA14	Q9ULX7
Q8IU99	CALHM1	CAHM1_HUMAN Calcium homeostasis modulator protein 1 OS=Homo sapiens OX=9606 GN=CALHM1 PE=1 SV=2	Q8IU99
Q9HA72	CALHM2	CAHM2_HUMAN Calcium homeostasis modulator protein 2 OS=Homo sapiens OX=9606 GN=CALHM2 PE=2 SV=1			Q9HA72
Q86XJ0	CALHM3	CAHM3_HUMAN Calcium homeostasis modulator protein 3 OS=Homo sapiens OX=9606 GN=CALHM3 PE=1 SV=2	Q86XJ0
Q9GZN1	ACTR6	ARP6_HUMAN Actin-related protein 6 OS=Homo sapiens OX=9606 GN=ACTR6 PE=1 SV=1		ACTR6
P51690	ARSE	ARSE_HUMAN Arylsulfatase E OS=Homo sapiens OX=9606 GN=ARSE PE=1 SV=2			P51690
P54793	ARSF	ARSF_HUMAN Arylsulfatase F OS=Homo sapiens OX=9606 GN=ARSF PE=1 SV=4			P54793
Q9ULH1	ASAP1	ASAP1_HUMAN Arf-GAP with SH3 domain, ANK repeat and PH domain-containing protein 1 OS=Homo sapiens OX=9606 GN=ASAP1 PE=1 SV=4		ASAP1
P27482	CALML3	CALL3_HUMAN Calmodulin-like protein 3 OS=Homo sapiens OX=9606 GN=CALML3 PE=1 SV=2			P27482
Q13510	ASAH1	ASAH1_HUMAN Acid ceramidase OS=Homo sapiens OX=9606 GN=ASAH1 PE=1 SV=5			Q13510
P61158	ACTR3	ARP3_HUMAN Actin-related protein 3 OS=Homo sapiens OX=9606 GN=ACTR3 PE=1 SV=3	P61158
Q9P1U1	ACTR3B	ARP3B_HUMAN Actin-related protein 3B OS=Homo sapiens OX=9606 GN=ACTR3B PE=2 SV=1	Q9P1U1
O15145	ARPC3	ARPC3_HUMAN Actin-related protein 2/3 complex subunit 3 OS=Homo sapiens OX=9606 GN=ARPC3 PE=1 SV=3	O15145
P15848	ARSB	ARSB_HUMAN Arylsulfatase B OS=Homo sapiens OX=9606 GN=ARSB PE=1 SV=1	P15848		P15848
O43150	ASAP2	ASAP2_HUMAN Arf-GAP with SH3 domain, ANK repeat and PH domain-containing protein 2 OS=Homo sapiens OX=9606 GN=ASAP2 PE=1 SV=3	O43150		O43150
Q96FT7	ASIC4	ASIC4_HUMAN Acid-sensing ion channel 4 OS=Homo sapiens OX=9606 GN=ASIC4 PE=1 SV=2		ASIC4	Q96FT7
Q9NR48	ASH1L	ASH1L_HUMAN Histone-lysine N-methyltransferase ASH1L OS=Homo sapiens OX=9606 GN=ASH1L PE=1 SV=2	Q9NR48
Q9UBL3	ASH2L	ASH2L_HUMAN Set1/Ash2 histone methyltransferase complex subunit ASH2 OS=Homo sapiens OX=9606 GN=ASH2L PE=1 SV=1		ASH2L
P17405	SMPD1	ASM_HUMAN Sphingomyelin phosphodiesterase OS=Homo sapiens OX=9606 GN=SMPD1 PE=1 SV=5			P17405
Q13625	TP53BP2	ASPP2_HUMAN Apoptosis-stimulating of p53 protein 2 OS=Homo sapiens OX=9606 GN=TP53BP2 PE=1 SV=2		TP53BP2
Q8IZT6	ASPM	ASPM_HUMAN Abnormal spindle-like microcephaly-associated protein OS=Homo sapiens OX=9606 GN=ASPM PE=1 SV=2		ASPM
Q9BXN1	ASPN	ASPN_HUMAN Asporin OS=Homo sapiens OX=9606 GN=ASPN PE=1 SV=2			Q9BXN1
O60312	ATP10A	AT10A_HUMAN Probable phospholipid-transporting ATPase VA OS=Homo sapiens OX=9606 GN=ATP10A PE=2 SV=2	O60312
Q96CP6	GRAMD1A	ASTRA_HUMAN Protein Aster-A OS=Homo sapiens OX=9606 GN=GRAMD1A PE=1 SV=2	Q96CP6	GRAMD1A
P05023	ATP1A1	AT1A1_HUMAN Sodium/potassium-transporting ATPase subunit alpha-1 OS=Homo sapiens OX=9606 GN=ATP1A1 PE=1 SV=1	P05023		P05023
P23634	ATP2B4	AT2B4_HUMAN Plasma membrane calcium-transporting ATPase 4 OS=Homo sapiens OX=9606 GN=ATP2B4 PE=1 SV=2	P23634	ATP2B4	P23634
Q9H1Y0	ATG5	ATG5_HUMAN Autophagy protein 5 OS=Homo sapiens OX=9606 GN=ATG5 PE=1 SV=2	Q9H1Y0
Q9H257	CARD9	CARD9_HUMAN Caspase recruitment domain-containing protein 9 OS=Homo sapiens OX=9606 GN=CARD9 PE=1 SV=2			Q9H257
Q5VZK9	CARMIL1	CARL1_HUMAN F-actin-uncapping protein LRRC16A OS=Homo sapiens OX=9606 GN=CARMIL1 PE=1 SV=1	Q5VZK9		Q5VZK9
Q6F5E8	CARMIL2	CARL2_HUMAN Capping protein, Arp2/3 and myosin-I linker protein 2 OS=Homo sapiens OX=9606 GN=CARMIL2 PE=1 SV=2	Q6F5E8
Q8ND23	CARMIL3	CARL3_HUMAN Capping protein, Arp2/3 and myosin-I linker protein 3 OS=Homo sapiens OX=9606 GN=CARMIL3 PE=2 SV=2	Q8ND23
O15234	CASC3	CASC3_HUMAN Protein CASC3 OS=Homo sapiens OX=9606 GN=CASC3 PE=1 SV=2	O15234
Q96PB1	CASD1	CASD1_HUMAN N-acetylneuraminate 9-O-acetyltransferase OS=Homo sapiens OX=9606 GN=CASD1 PE=1 SV=1			Q96PB1
P29466	CASP1	CASP1_HUMAN Caspase-1 OS=Homo sapiens OX=9606 GN=CASP1 PE=1 SV=1	P29466
P42574	CASP3	CASP3_HUMAN Caspase-3 OS=Homo sapiens OX=9606 GN=CASP3 PE=1 SV=2			P42574
O14520	AQP7	AQP7_HUMAN Aquaporin-7 OS=Homo sapiens OX=9606 GN=AQP7 PE=1 SV=1	O14520
Q5H913	ARL13A	AR13A_HUMAN ADP-ribosylation factor-like protein 13A OS=Homo sapiens OX=9606 GN=ARL13A PE=2 SV=2		ARL13A
Q8WUW1	BRK1	BRK1_HUMAN Protein BRICK1 OS=Homo sapiens OX=9606 GN=BRK1 PE=1 SV=1		BRK1
P25098	GRK2	ARBK1_HUMAN Beta-adrenergic receptor kinase 1 OS=Homo sapiens OX=9606 GN=GRK2 PE=1 SV=2	P25098		P25098
Q96DR7	ARHGEF26	ARHGQ_HUMAN Rho guanine nucleotide exchange factor 26 OS=Homo sapiens OX=9606 GN=ARHGEF26 PE=1 SV=4	Q96DR7	ARHGEF26
Q9NR80	ARHGEF4	ARHG4_HUMAN Rho guanine nucleotide exchange factor 4 OS=Homo sapiens OX=9606 GN=ARHGEF4 PE=1 SV=3	Q9NR80
Q12774	ARHGEF5	ARHG5_HUMAN Rho guanine nucleotide exchange factor 5 OS=Homo sapiens OX=9606 GN=ARHGEF5 PE=1 SV=3	Q12774	ARHGEF5	Q12774
P09871	C1S	C1S_HUMAN Complement C1s subcomponent OS=Homo sapiens OX=9606 GN=C1S PE=1 SV=1			P09871
O14523	C2CD2L	C2C2L_HUMAN Phospholipid transfer protein C2CD2L OS=Homo sapiens OX=9606 GN=C2CD2L PE=1 SV=3	O14523
Q86YS7	C2CD5	C2CD5_HUMAN C2 domain-containing protein 5 OS=Homo sapiens OX=9606 GN=C2CD5 PE=1 SV=1	Q86YS7		Q86YS7
Q9P2K1	CC2D2A	C2D2A_HUMAN Coiled-coil and C2 domain-containing protein 2A OS=Homo sapiens OX=9606 GN=CC2D2A PE=1 SV=3	Q9P2K1
P20851	C4BPB	C4BPB_HUMAN C4b-binding protein beta chain OS=Homo sapiens OX=9606 GN=C4BPB PE=1 SV=1			P20851
P21730	C5AR1	C5AR1_HUMAN C5a anaphylatoxin chemotactic receptor 1 OS=Homo sapiens OX=9606 GN=C5AR1 PE=1 SV=2	P21730		P21730
Q9P296	C5AR2	C5AR2_HUMAN C5a anaphylatoxin chemotactic receptor 2 OS=Homo sapiens OX=9606 GN=C5AR2 PE=1 SV=1	Q9P296		Q9P296
P61160	ACTR2	ARP2_HUMAN Actin-related protein 2 OS=Homo sapiens OX=9606 GN=ACTR2 PE=1 SV=1	P61160
Q8NBQ7	AQP11	AQP11_HUMAN Aquaporin-11 OS=Homo sapiens OX=9606 GN=AQP11 PE=1 SV=1	Q8NBQ7		Q8NBQ7
O94778	AQP8	AQP8_HUMAN Aquaporin-8 OS=Homo sapiens OX=9606 GN=AQP8 PE=1 SV=2			O94778
Q8WY22	BRI3BP	BRI3B_HUMAN BRI3-binding protein OS=Homo sapiens OX=9606 GN=BRI3BP PE=1 SV=1			Q8WY22
Q96NH3	TBC1D32	BROMI_HUMAN Protein broad-minded OS=Homo sapiens OX=9606 GN=TBC1D32 PE=2 SV=4	Q96NH3
Q8TDC3	BRSK1	BRSK1_HUMAN Serine/threonine-protein kinase BRSK1 OS=Homo sapiens OX=9606 GN=BRSK1 PE=1 SV=2	Q8TDC3	BRSK1
Q92747	ARPC1A	ARC1A_HUMAN Actin-related protein 2/3 complex subunit 1A OS=Homo sapiens OX=9606 GN=ARPC1A PE=2 SV=2		ARPC1A
Q7LC44	ARC	ARC_HUMAN Activity-regulated cytoskeleton-associated protein OS=Homo sapiens OX=9606 GN=ARC PE=1 SV=1	Q7LC44
Q9UPA5	BSN	BSN_HUMAN Protein bassoon OS=Homo sapiens OX=9606 GN=BSN PE=1 SV=4	Q9UPA5
Q075Z2	BSPH1	BSPH1_HUMAN Binder of sperm protein homolog 1 OS=Homo sapiens OX=9606 GN=BSPH1 PE=2 SV=1	Q075Z2
P15514	AREG	AREG_HUMAN Amphiregulin OS=Homo sapiens OX=9606 GN=AREG PE=1 SV=2	P15514		P15514
Q10588	BST1	BST1_HUMAN ADP-ribosyl cyclase/cyclic ADP-ribose hydrolase 2 OS=Homo sapiens OX=9606 GN=BST1 PE=1 SV=2	Q10588		Q10588
P84085	ARF5	ARF5_HUMAN ADP-ribosylation factor 5 OS=Homo sapiens OX=9606 GN=ARF5 PE=1 SV=2			P84085
P62330	ARF6	ARF6_HUMAN ADP-ribosylation factor 6 OS=Homo sapiens OX=9606 GN=ARF6 PE=1 SV=2	P62330		P62330
O95971	CD160	BY55_HUMAN CD160 antigen OS=Homo sapiens OX=9606 GN=CD160 PE=1 SV=1	O95971		O95971
Q8TER5	ARHGEF40	ARH40_HUMAN Rho guanine nucleotide exchange factor 40 OS=Homo sapiens OX=9606 GN=ARHGEF40 PE=1 SV=3		ARHGEF40
P36405	ARL3	ARL3_HUMAN ADP-ribosylation factor-like protein 3 OS=Homo sapiens OX=9606 GN=ARL3 PE=1 SV=2	P36405
Q9NVJ2	ARL8B	ARL8B_HUMAN ADP-ribosylation factor-like protein 8B OS=Homo sapiens OX=9606 GN=ARL8B PE=1 SV=1	Q9NVJ2
Q07021	C1QBP	C1QBP_HUMAN Complement component 1 Q subcomponent-binding protein, mitochondrial OS=Homo sapiens OX=9606 GN=C1QBP PE=1 SV=1	Q07021	C1QBP	Q07021
Q9BXJ5	C1QTNF2	C1QT2_HUMAN Complement C1q tumor necrosis factor-related protein 2 OS=Homo sapiens OX=9606 GN=C1QTNF2 PE=1 SV=1			Q9BXJ5
Q5T9G4	ARMC12	ARM12_HUMAN Armadillo repeat-containing protein 12 OS=Homo sapiens OX=9606 GN=ARMC12 PE=2 SV=1		ARMC12
Q5T2S8	ARMC4	ARMC4_HUMAN Armadillo repeat-containing protein 4 OS=Homo sapiens OX=9606 GN=ARMC4 PE=1 SV=1	Q5T2S8
Q4AC94	C2CD3	C2CD3_HUMAN C2 domain-containing protein 3 OS=Homo sapiens OX=9606 GN=C2CD3 PE=1 SV=4	Q4AC94
Q6P1N0	CC2D1A	C2D1A_HUMAN Coiled-coil and C2 domain-containing protein 1A OS=Homo sapiens OX=9606 GN=CC2D1A PE=1 SV=1		CC2D1A
Q86TY3	ARMH4	ARMD4_HUMAN Armadillo-like helical domain-containing protein 4 OS=Homo sapiens OX=9606 GN=ARMH4 PE=1 SV=1			Q86TY3
Q16581	C3AR1	C3AR_HUMAN C3a anaphylatoxin chemotactic receptor OS=Homo sapiens OX=9606 GN=C3AR1 PE=1 SV=2	Q16581		Q16581
Q9NRR3	CDC42SE2	C42S2_HUMAN CDC42 small effector protein 2 OS=Homo sapiens OX=9606 GN=CDC42SE2 PE=1 SV=1	Q9NRR3		Q9NRR3
Q6IMN6	CAPRIN2	CAPR2_HUMAN Caprin-2 OS=Homo sapiens OX=9606 GN=CAPRIN2 PE=1 SV=1	Q6IMN6
Q9UN42	ATP1B4	AT1B4_HUMAN Protein ATP1B4 OS=Homo sapiens OX=9606 GN=ATP1B4 PE=1 SV=1			Q9UN42
P98198	ATP8B2	AT8B2_HUMAN Phospholipid-transporting ATPase ID OS=Homo sapiens OX=9606 GN=ATP8B2 PE=1 SV=2	P98198		P98198
P16615	ATP2A2	AT2A2_HUMAN Sarcoplasmic/endoplasmic reticulum calcium ATPase 2 OS=Homo sapiens OX=9606 GN=ATP2A2 PE=1 SV=1			P16615
P13637	ATP1A3	AT1A3_HUMAN Sodium/potassium-transporting ATPase subunit alpha-3 OS=Homo sapiens OX=9606 GN=ATP1A3 PE=1 SV=3	P13637		P13637
Q13733	ATP1A4	AT1A4_HUMAN Sodium/potassium-transporting ATPase subunit alpha-4 OS=Homo sapiens OX=9606 GN=ATP1A4 PE=1 SV=3	Q13733		Q13733
Q9NTI2	ATP8A2	AT8A2_HUMAN Phospholipid-transporting ATPase IB OS=Homo sapiens OX=9606 GN=ATP8A2 PE=1 SV=3	Q9NTI2	ATP8A2
Q5SQI0	ATAT1	ATAT_HUMAN Alpha-tubulin N-acetyltransferase 1 OS=Homo sapiens OX=9606 GN=ATAT1 PE=1 SV=1	Q5SQI0
P18848	ATF4	ATF4_HUMAN Cyclic AMP-dependent transcription factor ATF-4 OS=Homo sapiens OX=9606 GN=ATF4 PE=1 SV=3	P18848
O75143	ATG13	ATG13_HUMAN Autophagy-related protein 13 OS=Homo sapiens OX=9606 GN=ATG13 PE=1 SV=1		ATG13
O95352	ATG7	ATG7_HUMAN Ubiquitin-like modifier-activating enzyme ATG7 OS=Homo sapiens OX=9606 GN=ATG7 PE=1 SV=1		ATG7
Q6TDU7	CASC1	CASC1_HUMAN Protein CASC1 OS=Homo sapiens OX=9606 GN=CASC1 PE=2 SV=2	Q6TDU7
Q7Z3C6	ATG9A	ATG9A_HUMAN Autophagy-related protein 9A OS=Homo sapiens OX=9606 GN=ATG9A PE=1 SV=3			Q7Z3C6
Q6P4E1	CASC4	CASC4_HUMAN Protein CASC4 OS=Homo sapiens OX=9606 GN=CASC4 PE=1 SV=2			Q6P4E1
Q14511	NEDD9	CASL_HUMAN Enhancer of filamentation 1 OS=Homo sapiens OX=9606 GN=NEDD9 PE=1 SV=1	Q14511	NEDD9
P49662	CASP4	CASP4_HUMAN Caspase-4 OS=Homo sapiens OX=9606 GN=CASP4 PE=1 SV=1	P49662	CASP4
Q9UII2	ATP5IF1	ATIF1_HUMAN ATPase inhibitor, mitochondrial OS=Homo sapiens OX=9606 GN=ATP5IF1 PE=1 SV=1	Q9UII2		Q9UII2
P55210	CASP7	CASP7_HUMAN Caspase-7 OS=Homo sapiens OX=9606 GN=CASP7 PE=1 SV=1			P55210
P31415	CASQ1	CASQ1_HUMAN Calsequestrin-1 OS=Homo sapiens OX=9606 GN=CASQ1 PE=1 SV=3	P31415
Q6UY14	ADAMTSL4	ATL4_HUMAN ADAMTS-like protein 4 OS=Homo sapiens OX=9606 GN=ADAMTSL4 PE=1 SV=2		ADAMTSL4	Q6UY14
Q9Y6H3	ATP23	ATP23_HUMAN Mitochondrial inner membrane protease ATP23 homolog OS=Homo sapiens OX=9606 GN=ATP23 PE=1 SV=3		ATP23
P20648	ATP4A	ATP4A_HUMAN Potassium-transporting ATPase alpha chain 1 OS=Homo sapiens OX=9606 GN=ATP4A PE=2 SV=5	P20648
P51164	ATP4B	ATP4B_HUMAN Potassium-transporting ATPase subunit beta OS=Homo sapiens OX=9606 GN=ATP4B PE=1 SV=1	P51164		P51164
P07858	CTSB	CATB_HUMAN Cathepsin B OS=Homo sapiens OX=9606 GN=CTSB PE=1 SV=3	P07858		P07858
Q7Z7H3	CATIP	CATIP_HUMAN Ciliogenesis-associated TTC17-interacting protein OS=Homo sapiens OX=9606 GN=CATIP PE=1 SV=1	Q7Z7H3
P43235	CTSK	CATK_HUMAN Cathepsin K OS=Homo sapiens OX=9606 GN=CTSK PE=1 SV=1	P43235		P43235
Q9UBR2	CTSZ	CATZ_HUMAN Cathepsin Z OS=Homo sapiens OX=9606 GN=CTSZ PE=1 SV=1	Q9UBR2		Q9UBR2
Q6NZI2	CAVIN1	CAVN1_HUMAN Caveolae-associated protein 1 OS=Homo sapiens OX=9606 GN=CAVIN1 PE=1 SV=1	Q6NZI2	CAVIN1	Q6NZI2
Q5BKX8	CAVIN4	CAVN4_HUMAN Caveolae-associated protein 4 OS=Homo sapiens OX=9606 GN=CAVIN4 PE=1 SV=2	Q5BKX8	CAVIN4
Q13938	CAPS	CAYP1_HUMAN Calcyphosin OS=Homo sapiens OX=9606 GN=CAPS PE=1 SV=2		CAPS
Q96HA4	C1orf159	CA159_HUMAN Uncharacterized protein C1orf159 OS=Homo sapiens OX=9606 GN=C1orf159 PE=2 SV=2			Q96HA4
P54289	CACNA2D1	CA2D1_HUMAN Voltage-dependent calcium channel subunit alpha-2/delta-1 OS=Homo sapiens OX=9606 GN=CACNA2D1 PE=1 SV=3			P54289
Q9NY47	CACNA2D2	CA2D2_HUMAN Voltage-dependent calcium channel subunit alpha-2/delta-2 OS=Homo sapiens OX=9606 GN=CACNA2D2 PE=1 SV=2			Q9NY47
Q9BRK5	SDF4	CAB45_HUMAN 45 kDa calcium-binding protein OS=Homo sapiens OX=9606 GN=SDF4 PE=1 SV=1	Q9BRK5
Q9BTV7	CABLES2	CABL2_HUMAN CDK5 and ABL1 enzyme substrate 2 OS=Homo sapiens OX=9606 GN=CABLES2 PE=1 SV=3		CABLES2
Q9NPB3	CABP2	CABP2_HUMAN Calcium-binding protein 2 OS=Homo sapiens OX=9606 GN=CABP2 PE=1 SV=4	Q9NPB3
P57796	CABP4	CABP4_HUMAN Calcium-binding protein 4 OS=Homo sapiens OX=9606 GN=CABP4 PE=1 SV=2	P57796
Q86V35	CABP7	CABP7_HUMAN Calcium-binding protein 7 OS=Homo sapiens OX=9606 GN=CABP7 PE=1 SV=1	Q86V35
Q9BXU9	CALN1	CABP8_HUMAN Calcium-binding protein 8 OS=Homo sapiens OX=9606 GN=CALN1 PE=2 SV=1	Q9BXU9	CALN1
Q96KC9	CABS1	CABS1_HUMAN Calcium-binding and spermatid-specific protein 1 OS=Homo sapiens OX=9606 GN=CABS1 PE=2 SV=3	Q96KC9
O75952	CABYR	CABYR_HUMAN Calcium-binding tyrosine phosphorylation-regulated protein OS=Homo sapiens OX=9606 GN=CABYR PE=1 SV=2	O75952
O95180	CACNA1H	CAC1H_HUMAN Voltage-dependent T-type calcium channel subunit alpha-1H OS=Homo sapiens OX=9606 GN=CACNA1H PE=1 SV=4	O95180		O95180
Q13698	CACNA1S	CAC1S_HUMAN Voltage-dependent L-type calcium channel subunit alpha-1S OS=Homo sapiens OX=9606 GN=CACNA1S PE=1 SV=4	Q13698
P55287	CDH11	CAD11_HUMAN Cadherin-11 OS=Homo sapiens OX=9606 GN=CDH11 PE=1 SV=2	P55287		P55287
P55289	CDH12	CAD12_HUMAN Cadherin-12 OS=Homo sapiens OX=9606 GN=CDH12 PE=2 SV=2	P55289		P55289
Q12864	CDH17	CAD17_HUMAN Cadherin-17 OS=Homo sapiens OX=9606 GN=CDH17 PE=2 SV=3	Q12864	CDH17	Q12864
Q9HBT6	CDH20	CAD20_HUMAN Cadherin-20 OS=Homo sapiens OX=9606 GN=CDH20 PE=2 SV=2	Q9HBT6		Q9HBT6
P12830	CDH1	CADH1_HUMAN Cadherin-1 OS=Homo sapiens OX=9606 GN=CDH1 PE=1 SV=3	P12830	CDH1	P12830
P19022	CDH2	CADH2_HUMAN Cadherin-2 OS=Homo sapiens OX=9606 GN=CDH2 PE=1 SV=4	P19022	CDH2	P19022
P33151	CDH5	CADH5_HUMAN Cadherin-5 OS=Homo sapiens OX=9606 GN=CDH5 PE=1 SV=5	P33151	CDH5	P33151
Q9ULB4	CDH9	CADH9_HUMAN Cadherin-9 OS=Homo sapiens OX=9606 GN=CDH9 PE=2 SV=2	Q9ULB4		Q9ULB4
Q9BY67	CADM1	CADM1_HUMAN Cell adhesion molecule 1 OS=Homo sapiens OX=9606 GN=CADM1 PE=1 SV=2	Q9BY67	CADM1	Q9BY67
Q8N126	CADM3	CADM3_HUMAN Cell adhesion molecule 3 OS=Homo sapiens OX=9606 GN=CADM3 PE=1 SV=1	Q8N126		Q8N126
O43570	CA12	CAH12_HUMAN Carbonic anhydrase 12 OS=Homo sapiens OX=9606 GN=CA12 PE=1 SV=1	O43570		O43570
P00918	CA2	CAH2_HUMAN Carbonic anhydrase 2 OS=Homo sapiens OX=9606 GN=CA2 PE=1 SV=2	P00918		P00918
Q16790	CA9	CAH9_HUMAN Carbonic anhydrase 9 OS=Homo sapiens OX=9606 GN=CA9 PE=1 SV=2	Q16790	CA9	Q16790
Q5VU97	CACHD1	CAHD1_HUMAN VWFA and cache domain-containing protein 1 OS=Homo sapiens OX=9606 GN=CACHD1 PE=2 SV=2			Q5VU97
Q5R3K3	CALHM6	CAHM6_HUMAN Calcium homeostasis modulator protein 6 OS=Homo sapiens OX=9606 GN=CALHM6 PE=2 SV=1			Q5R3K3
Q9NZ32	ACTR10	ARP10_HUMAN Actin-related protein 10 OS=Homo sapiens OX=9606 GN=ACTR10 PE=1 SV=1		ACTR10
O15144	ARPC2	ARPC2_HUMAN Actin-related protein 2/3 complex subunit 2 OS=Homo sapiens OX=9606 GN=ARPC2 PE=1 SV=1	O15144		O15144
P59998	ARPC4	ARPC4_HUMAN Actin-related protein 2/3 complex subunit 4 OS=Homo sapiens OX=9606 GN=ARPC4 PE=1 SV=3	P59998
Q05682	CALD1	CALD1_HUMAN Caldesmon OS=Homo sapiens OX=9606 GN=CALD1 PE=1 SV=3		CALD1	Q05682
Q7Z6K5	ARPIN	ARPIN_HUMAN Arpin OS=Homo sapiens OX=9606 GN=ARPIN PE=1 SV=1	Q7Z6K5
P49407	ARRB1	ARRB1_HUMAN Beta-arrestin-1 OS=Homo sapiens OX=9606 GN=ARRB1 PE=1 SV=2	P49407		P49407
P32121	ARRB2	ARRB2_HUMAN Beta-arrestin-2 OS=Homo sapiens OX=9606 GN=ARRB2 PE=1 SV=2	P32121	ARRB2	P32121
Q8N5I2	ARRDC1	ARRD1_HUMAN Arrestin domain-containing protein 1 OS=Homo sapiens OX=9606 GN=ARRDC1 PE=1 SV=1	Q8N5I2		Q8N5I2
Q96B67	ARRDC3	ARRD3_HUMAN Arrestin domain-containing protein 3 OS=Homo sapiens OX=9606 GN=ARRDC3 PE=1 SV=1	Q96B67
O00192	ARVCF	ARVC_HUMAN Armadillo repeat protein deleted in velo-cardio-facial syndrome OS=Homo sapiens OX=9606 GN=ARVCF PE=1 SV=1		ARVCF	O00192
Q9UHC3	ASIC3	ASIC3_HUMAN Acid-sensing ion channel 3 OS=Homo sapiens OX=9606 GN=ASIC3 PE=1 SV=2	Q9UHC3		Q9UHC3
Q96LR9	APOLD1	APLD1_HUMAN Apolipoprotein L domain-containing protein 1 OS=Homo sapiens OX=9606 GN=APOLD1 PE=2 SV=2	Q96LR9	APOLD1
P02647	APOA1	APOA1_HUMAN Apolipoprotein A-I OS=Homo sapiens OX=9606 GN=APOA1 PE=1 SV=1	P02647
P04114	APOB	APOB_HUMAN Apolipoprotein B-100 OS=Homo sapiens OX=9606 GN=APOB PE=1 SV=2			P04114
Q96PS8	AQP10	AQP10_HUMAN Aquaporin-10 OS=Homo sapiens OX=9606 GN=AQP10 PE=1 SV=2	Q96PS8	AQP10	Q96PS8
O43315	AQP9	AQP9_HUMAN Aquaporin-9 OS=Homo sapiens OX=9606 GN=AQP9 PE=2 SV=2	O43315		O43315
Q5VW32	BROX	BROX_HUMAN BRO1 domain-containing protein BROX OS=Homo sapiens OX=9606 GN=BROX PE=1 SV=1			Q5VW32
P55201	BRPF1	BRPF1_HUMAN Peregrin OS=Homo sapiens OX=9606 GN=BRPF1 PE=1 SV=2		BRPF1
Q96P48	ARAP1	ARAP1_HUMAN Arf-GAP with Rho-GAP domain, ANK repeat and PH domain-containing protein 1 OS=Homo sapiens OX=9606 GN=ARAP1 PE=1 SV=3	Q96P48	ARAP1	Q96P48
Q8WWN8	ARAP3	ARAP3_HUMAN Arf-GAP with Rho-GAP domain, ANK repeat and PH domain-containing protein 3 OS=Homo sapiens OX=9606 GN=ARAP3 PE=1 SV=1	Q8WWN8
P32247	BRS3	BRS3_HUMAN Bombesin receptor subtype-3 OS=Homo sapiens OX=9606 GN=BRS3 PE=1 SV=1	P32247		P32247
P35626	GRK3	ARBK2_HUMAN Beta-adrenergic receptor kinase 2 OS=Homo sapiens OX=9606 GN=GRK3 PE=1 SV=2		GRK3
Q5W0U4	BSPRY	BSPRY_HUMAN B box and SPRY domain-containing protein OS=Homo sapiens OX=9606 GN=BSPRY PE=2 SV=1	Q5W0U4
P84077	ARF1	ARF1_HUMAN ADP-ribosylation factor 1 OS=Homo sapiens OX=9606 GN=ARF1 PE=1 SV=2	P84077	ARF1
P35070	BTC	BTC_HUMAN Probetacellulin OS=Homo sapiens OX=9606 GN=BTC PE=1 SV=1	P35070		P35070
P78543	BTG2	BTG2_HUMAN Protein BTG2 OS=Homo sapiens OX=9606 GN=BTG2 PE=1 SV=1			P78543
Q7Z6A9	BTLA	BTLA_HUMAN B- and T-lymphocyte attenuator OS=Homo sapiens OX=9606 GN=BTLA PE=1 SV=3	Q7Z6A9		Q7Z6A9
Q6UXG8	BTNL9	BTNL9_HUMAN Butyrophilin-like protein 9 OS=Homo sapiens OX=9606 GN=BTNL9 PE=2 SV=1	Q6UXG8		Q6UXG8
P19099	CYP11B2	C11B2_HUMAN Cytochrome P450 11B2, mitochondrial OS=Homo sapiens OX=9606 GN=CYP11B2 PE=1 SV=3	P19099
Q68CP9	ARID2	ARID2_HUMAN AT-rich interactive domain-containing protein 2 OS=Homo sapiens OX=9606 GN=ARID2 PE=1 SV=2		ARID2	Q68CP9
Q96BM9	ARL8A	ARL8A_HUMAN ADP-ribosylation factor-like protein 8A OS=Homo sapiens OX=9606 GN=ARL8A PE=1 SV=1	Q96BM9
P40617	ARL4A	ARL4A_HUMAN ADP-ribosylation factor-like protein 4A OS=Homo sapiens OX=9606 GN=ARL4A PE=1 SV=2	P40617
P56559	ARL4C	ARL4C_HUMAN ADP-ribosylation factor-like protein 4C OS=Homo sapiens OX=9606 GN=ARL4C PE=1 SV=1	P56559	ARL4C
Q9NPY3	CD93	C1QR1_HUMAN Complement component C1q receptor OS=Homo sapiens OX=9606 GN=CD93 PE=1 SV=3	Q9NPY3	CD93	Q9NPY3
Q6NUI1	CCDC144NL	C144L_HUMAN Putative coiled-coil domain-containing protein 144 N-terminal-like OS=Homo sapiens OX=9606 GN=CCDC144NL PE=5 SV=1		CCDC144NL
Q9NXU5	ARL15	ARL15_HUMAN ADP-ribosylation factor-like protein 15 OS=Homo sapiens OX=9606 GN=ARL15 PE=1 SV=1		ARL15
P40616	ARL1	ARL1_HUMAN ADP-ribosylation factor-like protein 1 OS=Homo sapiens OX=9606 GN=ARL1 PE=1 SV=1	P40616
Q9H0F7	ARL6	ARL6_HUMAN ADP-ribosylation factor-like protein 6 OS=Homo sapiens OX=9606 GN=ARL6 PE=1 SV=1	Q9H0F7
Q96EU7	C1GALT1C1	C1GLC_HUMAN C1GALT1-specific chaperone 1 OS=Homo sapiens OX=9606 GN=C1GALT1C1 PE=1 SV=1			Q96EU7
P04003	C4BPA	C4BPA_HUMAN C4b-binding protein alpha chain OS=Homo sapiens OX=9606 GN=C4BPA PE=1 SV=2			P04003
Q8TCZ2	CD99L2	C99L2_HUMAN CD99 antigen-like protein 2 OS=Homo sapiens OX=9606 GN=CD99L2 PE=1 SV=1	Q8TCZ2	CD99L2	Q8TCZ2
Q8WWF1	C1orf54	CA054_HUMAN Uncharacterized protein C1orf54 OS=Homo sapiens OX=9606 GN=C1orf54 PE=2 SV=1		C1orf54
P22748	CA4	CAH4_HUMAN Carbonic anhydrase 4 OS=Homo sapiens OX=9606 GN=CA4 PE=1 SV=2	P22748		P22748
O15511	ARPC5	ARPC5_HUMAN Actin-related protein 2/3 complex subunit 5 OS=Homo sapiens OX=9606 GN=ARPC5 PE=1 SV=3	O15511	ARPC5
Q8NCT1	ARRDC4	ARRD4_HUMAN Arrestin domain-containing protein 4 OS=Homo sapiens OX=9606 GN=ARRDC4 PE=1 SV=3	Q8NCT1	ARRDC4
P10523	SAG	ARRS_HUMAN S-arrestin OS=Homo sapiens OX=9606 GN=SAG PE=1 SV=3	P10523
P36575	ARR3	ARRC_HUMAN Arrestin-C OS=Homo sapiens OX=9606 GN=ARR3 PE=1 SV=2	P36575
Q8WWX0	ASB5	ASB5_HUMAN Ankyrin repeat and SOCS box protein 5 OS=Homo sapiens OX=9606 GN=ASB5 PE=2 SV=1		ASB5
Q9NZT1	CALML5	CALL5_HUMAN Calmodulin-like protein 5 OS=Homo sapiens OX=9606 GN=CALML5 PE=1 SV=2		CALML5	Q9NZT1
P78348	ASIC1	ASIC1_HUMAN Acid-sensing ion channel 1 OS=Homo sapiens OX=9606 GN=ASIC1 PE=1 SV=3	P78348	ASIC1	P78348
Q9NY37	ASIC5	ASIC5_HUMAN Acid-sensing ion channel 5 OS=Homo sapiens OX=9606 GN=ASIC5 PE=1 SV=1	Q9NY37		Q9NY37
P40121	CAPG	CAPG_HUMAN Macrophage-capping protein OS=Homo sapiens OX=9606 GN=CAPG PE=1 SV=2	P40121
O14525	ASTN1	ASTN1_HUMAN Astrotactin-1 OS=Homo sapiens OX=9606 GN=ASTN1 PE=2 SV=3	O14525		O14525
O75129	ASTN2	ASTN2_HUMAN Astrotactin-2 OS=Homo sapiens OX=9606 GN=ASTN2 PE=1 SV=2			O75129
Q9P241	ATP10D	AT10D_HUMAN Probable phospholipid-transporting ATPase VD OS=Homo sapiens OX=9606 GN=ATP10D PE=2 SV=3	Q9P241	ATP10D
Q86UW7	CADPS2	CAPS2_HUMAN Calcium-dependent secretion activator 2 OS=Homo sapiens OX=9606 GN=CADPS2 PE=1 SV=2	Q86UW7
Q8TF62	ATP8B4	AT8B4_HUMAN Probable phospholipid-transporting ATPase IM OS=Homo sapiens OX=9606 GN=ATP8B4 PE=1 SV=3	Q8TF62		Q8TF62
P20020	ATP2B1	AT2B1_HUMAN Plasma membrane calcium-transporting ATPase 1 OS=Homo sapiens OX=9606 GN=ATP2B1 PE=1 SV=4	P20020	ATP2B1	P20020
Q99965	ADAM2	ADAM2_HUMAN Disintegrin and metalloproteinase domain-containing protein 2 OS=Homo sapiens OX=9606 GN=ADAM2 PE=2 SV=2	Q99965		Q99965
P00326	ADH1C	ADH1G_HUMAN Alcohol dehydrogenase 1C OS=Homo sapiens OX=9606 GN=ADH1C PE=1 SV=2		ADH1C
Q9Y2D8	SSX2IP	ADIP_HUMAN Afadin- and alpha-actinin-binding protein OS=Homo sapiens OX=9606 GN=SSX2IP PE=1 SV=3	Q9Y2D8	SSX2IP
Q9Y2J4	AMOTL2	AMOL2_HUMAN Angiomotin-like protein 2 OS=Homo sapiens OX=9606 GN=AMOTL2 PE=1 SV=3		AMOTL2
Q4VCS5	AMOT	AMOT_HUMAN Angiomotin OS=Homo sapiens OX=9606 GN=AMOT PE=1 SV=1	Q4VCS5	AMOT
P54802	NAGLU	ANAG_HUMAN Alpha-N-acetylglucosaminidase OS=Homo sapiens OX=9606 GN=NAGLU PE=1 SV=2			P54802
Q9Y5C1	ANGPTL3	ANGL3_HUMAN Angiopoietin-related protein 3 OS=Homo sapiens OX=9606 GN=ANGPTL3 PE=1 SV=1	Q9Y5C1
Q01484	ANK2	ANK2_HUMAN Ankyrin-2 OS=Homo sapiens OX=9606 GN=ANK2 PE=1 SV=4	Q01484	ANK2	Q01484
Q9HCJ1	ANKH	ANKH_HUMAN Progressive ankylosis protein homolog OS=Homo sapiens OX=9606 GN=ANKH PE=1 SV=2			Q9HCJ1
Q6ZW76	ANKS3	ANKS3_HUMAN Ankyrin repeat and SAM domain-containing protein 3 OS=Homo sapiens OX=9606 GN=ANKS3 PE=1 SV=1	Q6ZW76
Q68DC2	ANKS6	ANKS6_HUMAN Ankyrin repeat and SAM domain-containing protein 6 OS=Homo sapiens OX=9606 GN=ANKS6 PE=1 SV=2	Q68DC2
Q8IV38	ANKMY2	ANKY2_HUMAN Ankyrin repeat and MYND domain-containing protein 2 OS=Homo sapiens OX=9606 GN=ANKMY2 PE=1 SV=1	Q8IV38		Q8IV38
Q9HCE9	ANO8	ANO8_HUMAN Anoctamin-8 OS=Homo sapiens OX=9606 GN=ANO8 PE=1 SV=3	Q9HCE9
P46663	BDKRB1	BKRB1_HUMAN B1 bradykinin receptor OS=Homo sapiens OX=9606 GN=BDKRB1 PE=1 SV=3	P46663		P46663
Q9NQ90	ANO2	ANO2_HUMAN Anoctamin-2 OS=Homo sapiens OX=9606 GN=ANO2 PE=1 SV=2	Q9NQ90	ANO2	Q9NQ90
Q32M45	ANO4	ANO4_HUMAN Anoctamin-4 OS=Homo sapiens OX=9606 GN=ANO4 PE=2 SV=1	Q32M45
A6NF34	ANTXRL	ANTRL_HUMAN Anthrax toxin receptor-like OS=Homo sapiens OX=9606 GN=ANTXRL PE=3 SV=3	A6NF34		A6NF34
Q9H6X2	ANTXR1	ANTR1_HUMAN Anthrax toxin receptor 1 OS=Homo sapiens OX=9606 GN=ANTXR1 PE=1 SV=2	Q9H6X2		Q9H6X2
P27216	ANXA13	ANX13_HUMAN Annexin A13 OS=Homo sapiens OX=9606 GN=ANXA13 PE=1 SV=3	P27216	ANXA13
P04083	ANXA1	ANXA1_HUMAN Annexin A1 OS=Homo sapiens OX=9606 GN=ANXA1 PE=1 SV=2	P04083	ANXA1	P04083
P09525	ANXA4	ANXA4_HUMAN Annexin A4 OS=Homo sapiens OX=9606 GN=ANXA4 PE=1 SV=4	P09525		P09525
P20073	ANXA7	ANXA7_HUMAN Annexin A7 OS=Homo sapiens OX=9606 GN=ANXA7 PE=1 SV=3			P20073
O60641	SNAP91	AP180_HUMAN Clathrin coat assembly protein AP180 OS=Homo sapiens OX=9606 GN=SNAP91 PE=1 SV=2	O60641
O75843	AP1G2	AP1G2_HUMAN AP-1 complex subunit gamma-like 2 OS=Homo sapiens OX=9606 GN=AP1G2 PE=1 SV=1	O75843
Q9BXS5	AP1M1	AP1M1_HUMAN AP-1 complex subunit mu-1 OS=Homo sapiens OX=9606 GN=AP1M1 PE=1 SV=3	Q9BXS5
Q9Y6Q5	AP1M2	AP1M2_HUMAN AP-1 complex subunit mu-2 OS=Homo sapiens OX=9606 GN=AP1M2 PE=1 SV=4	Q9Y6Q5
P30043	BLVRB	BLVRB_HUMAN Flavin reductase (NADPH) OS=Homo sapiens OX=9606 GN=BLVRB PE=1 SV=3		BLVRB	P30043
P56377	AP1S2	AP1S2_HUMAN AP-1 complex subunit sigma-2 OS=Homo sapiens OX=9606 GN=AP1S2 PE=1 SV=1	P56377
[truncated: 5,762 more rows]
