# Supplementary material for: The SKBR3 cell-membrane proteome reveals telltales of aberrant cancer cell proliferation and targets for precision medicine applications
Source: Sci Rep. 2022 Jun 27;12:10847. doi: 10.1038/s41598-022-14418-0 (PMC9237123; doi:10.1038/s41598-022-14418-0)
Supplement: Supplementary file 2 — Supplementary Information 2. [file 41598_2022_14418_MOESM2_ESM.xlsx]

## Sheet: Sheet1
The SKBR3 Cell-Membrane Proteome Reveals Telltales of Aberrant Cancer Cell Proliferation and Targets for Precision Medicine Applications
Arba Karcini and Iulia M. Lazar*
Virginia Tech, Blacksburg, VA

## Sheet: Proteins detected
See rows 2976-2979 for counts	Glyco_SF_Replicate1															Glyco_ST_Replicate1															Trypsin_SF_Replicate1															Trypsin_ST_Replicate1
	Protein FDR Confidence: A Sequest HT	Protein FDR Confidence: B Sequest HT	Protein FDR Confidence: C Sequest HT	Med/High	Accession	CS	FASTA Title Lines	Exp. q-value: A Sequest HT	Exp. q-value: B Sequest HT	Exp. q-value: C Sequest HT	Coverage [%]	# Peptides	# PSMs	MW [kDa]		Protein FDR Confidence: A Sequest HT	Protein FDR Confidence: B Sequest HT	Protein FDR Confidence: C Sequest HT	Med/High	Accession	CS	FASTA Title Lines	Exp. q-value: A Sequest HT	Exp. q-value: B Sequest HT	Exp. q-value: C Sequest HT	Coverage [%]	# Peptides	# PSMs	MW [kDa]		Protein FDR Confidence: A Sequest HT	Protein FDR Confidence: B Sequest HT	Protein FDR Confidence: C Sequest HT	Med/High	Accession	CS	FASTA Title Lines	Exp. q-value: A Sequest HT	Exp. q-value: B Sequest HT	Exp. q-value: C Sequest HT	Coverage [%]	# Peptides	# PSMs	MW [kDa]		Protein FDR Confidence: A Sequest HT	Protein FDR Confidence: B Sequest HT	Protein FDR Confidence: C Sequest HT	Med/High
	Low	n/a	Low	0	A0A0B4J1Y8	A0A0B4J1Y8	>sp|A0A0B4J1Y8|LV949_HUMAN Immunoglobulin lambda variable 9-49 OS=Homo sapiens OX=9606 GN=IGLV9-49 PE=1 SV=1	0.03		0.038	19	1	3	13		Low	n/a	n/a	0	A0A0B4J1Y8	A0A0B4J1Y8	>sp|A0A0B4J1Y8|LV949_HUMAN Immunoglobulin lambda variable 9-49 OS=Homo sapiens OX=9606 GN=IGLV9-49 PE=1 SV=1	0.04			19	1	2	13		Low	Low	Low	0	A0A0K0K1D8	A0A0K0K1D8	>sp|A0A0K0K1D8|TVB61_HUMAN T cell receptor beta variable 6-1 OS=Homo sapiens OX=9606 GN=TRBV6-1 PE=3 SV=3	0.095	0.077	0.08	12	1	3	12.6		Low	n/a	n/a	0
	Medium	n/a	Low	1	A0A0B4J2D5		>sp|A0A0B4J2D5|GAL3B_HUMAN Glutamine amidotransferase-like class 1 domain-containing protein 3B, mitochondrial OS=Homo sapiens OX=9606 GN=GATD3B PE=1 SV=1	0.025		0.034	13	2	2	28.1		Medium	Low	n/a	1	A0A0B4J2D5		>sp|A0A0B4J2D5|GAL3B_HUMAN Glutamine amidotransferase-like class 1 domain-containing protein 3B, mitochondrial OS=Homo sapiens OX=9606 GN=GATD3B PE=1 SV=1	0.028	0.061		9	1	2	28.1		Medium	High	High	3	A0A0U1RRL7		>sp|A0A0U1RRL7|MMPOS_HUMAN Protein MMP24OS OS=Homo sapiens OX=9606 GN=MMP24OS PE=1 SV=1	0.016	0.004	0.004	75	2	5	7.7		n/a	n/a	Low	0
	Low	n/a	n/a	0	A0A1B0GUJ8		>sp|A0A1B0GUJ8|PNM8C_HUMAN Paraneoplastic antigen-like protein 8C OS=Homo sapiens OX=9606 GN=PNMA8C PE=3 SV=1	0.065			15	1	1	22.9		n/a	Low	n/a	0	A0A1B0GUS4		>sp|A0A1B0GUS4|UB2L5_HUMAN Ubiquitin-conjugating enzyme E2 L5 OS=Homo sapiens OX=9606 GN=UBE2L5 PE=2 SV=1		0.08		6	1	1	17.9		n/a	Low	Low	0	A0A1B0GUA7		>sp|A0A1B0GUA7|TEX51_HUMAN Testis-expressed protein 51 OS=Homo sapiens OX=9606 GN=TEX51 PE=3 SV=1		0.034	0.03	14	1	2	18.8		Low	n/a	n/a	0
	Medium	High	High	3	A0FGR8	A0FGR8	>sp|A0FGR8|ESYT2_HUMAN Extended synaptotagmin-2 OS=Homo sapiens OX=9606 GN=ESYT2 PE=1 SV=1	0.012	0.002	0.006	8	6	13	102.3		n/a	n/a	Low	0	A0AVT1		>sp|A0AVT1|UBA6_HUMAN Ubiquitin-like modifier-activating enzyme 6 OS=Homo sapiens OX=9606 GN=UBA6 PE=1 SV=1			0.094	1	1	1	117.9		High	High	High	3	A0AV96		>sp|A0AV96|RBM47_HUMAN RNA-binding protein 47 OS=Homo sapiens OX=9606 GN=RBM47 PE=1 SV=2	0.001	0	0	5	2	14	64.1		Medium	High	High	3
	n/a	Low	n/a	0	A0MZ66	A0MZ66	>sp|A0MZ66|SHOT1_HUMAN Shootin-1 OS=Homo sapiens OX=9606 GN=SHTN1 PE=1 SV=4		0.078		1	1	1	71.6		High	High	High	3	A0FGR8	A0FGR8	>sp|A0FGR8|ESYT2_HUMAN Extended synaptotagmin-2 OS=Homo sapiens OX=9606 GN=ESYT2 PE=1 SV=1	0.003	0.005	0.007	11	8	23	102.3		Low	n/a	Low	0	A0AVT1		>sp|A0AVT1|UBA6_HUMAN Ubiquitin-like modifier-activating enzyme 6 OS=Homo sapiens OX=9606 GN=UBA6 PE=1 SV=1	0.04		0.036	1	1	2	117.9		Medium	Low	High	2
	Medium	Low	Medium	2	A1A5C7	A1A5C7	>sp|A1A5C7|S22AN_HUMAN Solute carrier family 22 member 23 OS=Homo sapiens OX=9606 GN=SLC22A23 PE=1 SV=2	0.028	0.084	0.013	8	5	11	73.7		Low	n/a	n/a	0	A1A5B4	A1A5B4	>sp|A1A5B4|ANO9_HUMAN Anoctamin-9 OS=Homo sapiens OX=9606 GN=ANO9 PE=1 SV=3	0.069			1	1	1	90.3		Medium	Medium	Medium	3	A0FGR8	A0FGR8	>sp|A0FGR8|ESYT2_HUMAN Extended synaptotagmin-2 OS=Homo sapiens OX=9606 GN=ESYT2 PE=1 SV=1	0.016	0.012	0.014	2	2	6	102.3		n/a	n/a	Medium	1
	High	High	High	3	A1L0T0		>sp|A1L0T0|ILVBL_HUMAN Acetolactate synthase-like protein OS=Homo sapiens OX=9606 GN=ILVBL PE=1 SV=2	0.004	0.004	0.008	13	4	14	67.8		Low	High	High	2	A1A5C7	A1A5C7	>sp|A1A5C7|S22AN_HUMAN Solute carrier family 22 member 23 OS=Homo sapiens OX=9606 GN=SLC22A23 PE=1 SV=2	0.077	0.008	0.007	12	7	16	73.7		High	High	High	3	A0MZ66	A0MZ66	>sp|A0MZ66|SHOT1_HUMAN Shootin-1 OS=Homo sapiens OX=9606 GN=SHTN1 PE=1 SV=4	0	0	0	19	7	22	71.6		High	High	High	3
	n/a	n/a	Low	0	A1XBS5	A1XBS5	>sp|A1XBS5|FA92A_HUMAN Protein FAM92A OS=Homo sapiens OX=9606 GN=FAM92A PE=1 SV=2			0.079	7	1	1	33.4		Low	Low	n/a	0	A1L0T0		>sp|A1L0T0|ILVBL_HUMAN Acetolactate synthase-like protein OS=Homo sapiens OX=9606 GN=ILVBL PE=1 SV=2	0.044	0.065		7	2	2	67.8		n/a	n/a	Medium	1	A3KN83		>sp|A3KN83|SBNO1_HUMAN Protein strawberry notch homolog 1 OS=Homo sapiens OX=9606 GN=SBNO1 PE=1 SV=1			0.017	2	1	1	154.2		Medium	Medium	High	3
	Medium	Medium	Low	2	A2A3K4		>sp|A2A3K4|PTPC1_HUMAN Protein tyrosine phosphatase domain-containing protein 1 OS=Homo sapiens OX=9606 GN=PTPDC1 PE=1 SV=1	0.029	0.023	0.033	1	1	4	84.4		n/a	n/a	Low	0	A1L157	A1L157	>sp|A1L157|TSN11_HUMAN Tetraspanin-11 OS=Homo sapiens OX=9606 GN=TSPAN11 PE=2 SV=2			0.079	4	1	1	28.2		n/a	n/a	Low	0	A4UGR9	A4UGR9	>sp|A4UGR9|XIRP2_HUMAN Xin actin-binding repeat-containing protein 2 OS=Homo sapiens OX=9606 GN=XIRP2 PE=1 SV=2			0.071	1	1	1	382.1		High	High	High	3
	Low	Low	Low	0	A2PYH4		>sp|A2PYH4|HFM1_HUMAN Probable ATP-dependent DNA helicase HFM1 OS=Homo sapiens OX=9606 GN=HFM1 PE=1 SV=2	0.064	0.083	0.065	1	1	3	162.5		Low	n/a	n/a	0	A2PYH4		>sp|A2PYH4|HFM1_HUMAN Probable ATP-dependent DNA helicase HFM1 OS=Homo sapiens OX=9606 GN=HFM1 PE=1 SV=2	0.067			1	1	1	162.5		High	High	High	3	A5D8V6	A5D8V6	>sp|A5D8V6|VP37C_HUMAN Vacuolar protein sorting-associated protein 37C OS=Homo sapiens OX=9606 GN=VPS37C PE=1 SV=2	0.006	0	0	14	2	12	38.6		n/a	n/a	Medium	1
	n/a	Low	Low	0	A2RUQ5		>sp|A2RUQ5|CQ102_HUMAN Uncharacterized protein C17orf102 OS=Homo sapiens OX=9606 GN=C17orf102 PE=2 SV=1		0.072	0.069	8	1	2	17.8		Low	n/a	n/a	0	A2RRP1	A2RRP1	>sp|A2RRP1|NBAS_HUMAN Neuroblastoma-amplified sequence OS=Homo sapiens OX=9606 GN=NBAS PE=1 SV=2	0.064			0	1	1	268.4		High	Medium	Medium	3	A5YKK6		>sp|A5YKK6|CNOT1_HUMAN CCR4-NOT transcription complex subunit 1 OS=Homo sapiens OX=9606 GN=CNOT1 PE=1 SV=2	0.009	0.011	0.016	1	3	7	266.8		n/a	n/a	Low	0
	Low	n/a	n/a	0	A2RUR9		>sp|A2RUR9|C144A_HUMAN Coiled-coil domain-containing protein 144A OS=Homo sapiens OX=9606 GN=CCDC144A PE=2 SV=1	0.063			1	1	1	165		n/a	n/a	Low	0	A2RUQ5		>sp|A2RUQ5|CQ102_HUMAN Uncharacterized protein C17orf102 OS=Homo sapiens OX=9606 GN=C17orf102 PE=2 SV=1			0.085	8	1	1	17.8		Medium	Low	Medium	2	A6NC98	A6NC98	>sp|A6NC98|CC88B_HUMAN Coiled-coil domain-containing protein 88B OS=Homo sapiens OX=9606 GN=CCDC88B PE=1 SV=1	0.024	0.091	0.021	1	1	5	164.7		n/a	n/a	Low	0
	Low	n/a	Low	0	A2RUS2		>sp|A2RUS2|DEND3_HUMAN DENN domain-containing protein 3 OS=Homo sapiens OX=9606 GN=DENND3 PE=1 SV=2	0.068		0.072	2	1	2	135.8		Low	n/a	n/a	0	A2VDJ0	A2VDJ0	>sp|A2VDJ0|T131L_HUMAN Transmembrane protein 131-like OS=Homo sapiens OX=9606 GN=TMEM131L PE=1 SV=2	0.066			1	1	1	179.2		Low	n/a	n/a	0	A6NCN8		>sp|A6NCN8|TEX52_HUMAN Testis-expressed protein 52 OS=Homo sapiens OX=9606 GN=TEX52 PE=4 SV=2	0.063			7	1	1	35.3		Low	Low	n/a	0
	Low	n/a	n/a	0	A2VEC9		>sp|A2VEC9|SSPO_HUMAN SCO-spondin OS=Homo sapiens OX=9606 GN=SSPO PE=2 SV=2	0.074			0	1	1	547.5		Low	Low	Low	0	A3KMH1		>sp|A3KMH1|VWA8_HUMAN von Willebrand factor A domain-containing protein 8 OS=Homo sapiens OX=9606 GN=VWA8 PE=1 SV=2	0.04	0.063	0.068	1	2	3	214.7		Low	Low	Low	0	A6NE02		>sp|A6NE02|BTBDH_HUMAN BTB/POZ domain-containing protein 17 OS=Homo sapiens OX=9606 GN=BTBD17 PE=3 SV=1	0.056	0.035	0.032	4	1	3	52.4		n/a	n/a	Low	0
	n/a	Medium	High	2	A3KMH1		>sp|A3KMH1|VWA8_HUMAN von Willebrand factor A domain-containing protein 8 OS=Homo sapiens OX=9606 GN=VWA8 PE=1 SV=2		0.011	0.01	5	6	7	214.7		High	High	High	3	A4D1S0		>sp|A4D1S0|KLRG2_HUMAN Killer cell lectin-like receptor subfamily G member 2 OS=Homo sapiens OX=9606 GN=KLRG2 PE=1 SV=3	0	0	0	38	12	96	42.8		Low	Low	n/a	0	A6NE52		>sp|A6NE52|WDR97_HUMAN WD repeat-containing protein 97 OS=Homo sapiens OX=9606 GN=WDR97 PE=2 SV=2	0.076	0.076		1	1	2	180.2		n/a	n/a	Low	0
	High	High	High	3	A4D1S0		>sp|A4D1S0|KLRG2_HUMAN Killer cell lectin-like receptor subfamily G member 2 OS=Homo sapiens OX=9606 GN=KLRG2 PE=1 SV=3	0.009	0	0.009	38	12	89	42.8		Low	n/a	n/a	0	A5PKW4	A5PKW4	>sp|A5PKW4|PSD1_HUMAN PH and SEC7 domain-containing protein 1 OS=Homo sapiens OX=9606 GN=PSD PE=1 SV=2	0.065			1	1	1	109.5		Low	n/a	Low	0	A6NEL2		>sp|A6NEL2|SWAHB_HUMAN Ankyrin repeat domain-containing protein SOWAHB OS=Homo sapiens OX=9606 GN=SOWAHB PE=1 SV=1	0.096		0.11	2	1	2	85.7		n/a	Low	n/a	0
	Medium	Medium	Low	2	A4D1U4		>sp|A4D1U4|LCHN_HUMAN Protein LCHN OS=Homo sapiens OX=9606 GN=LCHN PE=1 SV=1	0.025	0.023	0.032	3	1	3	51.4		n/a	Low	Low	0	A5YKK6		>sp|A5YKK6|CNOT1_HUMAN CCR4-NOT transcription complex subunit 1 OS=Homo sapiens OX=9606 GN=CNOT1 PE=1 SV=2		0.078	0.088	0	1	2	266.8		Medium	Medium	Medium	3	A6NGB9		>sp|A6NGB9|WIPF3_HUMAN WAS/WASL-interacting protein family member 3 OS=Homo sapiens OX=9606 GN=WIPF3 PE=1 SV=4	0.016	0.026	0.014	2	1	8	49.4		n/a	n/a	High	1
	Low	n/a	n/a	0	A4QPB2		>sp|A4QPB2|LRP5L_HUMAN Low-density lipoprotein receptor-related protein 5-like protein OS=Homo sapiens OX=9606 GN=LRP5L PE=2 SV=2	0.053			6	1	1	28.5		Medium	Medium	Medium	3	A6NFQ2	A6NFQ2	>sp|A6NFQ2|TCAF2_HUMAN TRPM8 channel-associated factor 2 OS=Homo sapiens OX=9606 GN=TCAF2 PE=1 SV=2	0.018	0.019	0.014	7	4	9	100.8		Low	n/a	Low	0	A6NHR9		>sp|A6NHR9|SMHD1_HUMAN Structural maintenance of chromosomes flexible hinge domain-containing protein 1 OS=Homo sapiens OX=9606 GN=SMCHD1 PE=1 SV=2	0.076		0.085	0	1	2	226.2		n/a	n/a	Low	0
	n/a	Low	n/a	0	A5YKK6		>sp|A5YKK6|CNOT1_HUMAN CCR4-NOT transcription complex subunit 1 OS=Homo sapiens OX=9606 GN=CNOT1 PE=1 SV=2		0.061		1	2	2	266.8		n/a	n/a	Low	0	A6NGN9	A6NGN9	>sp|A6NGN9|IGLO5_HUMAN IgLON family member 5 OS=Homo sapiens OX=9606 GN=IGLON5 PE=2 SV=4			0.081	3	1	1	36.8		n/a	n/a	Low	0	A6NK06		>sp|A6NK06|IRG1_HUMAN Cis-aconitate decarboxylase OS=Homo sapiens OX=9606 GN=ACOD1 PE=1 SV=1			0.071	5	1	1	52.6		n/a	n/a	Low	0
	Low	n/a	n/a	0	A6NCM1		>sp|A6NCM1|IQCAL_HUMAN IQ and AAA domain-containing protein 1-like OS=Homo sapiens OX=9606 GN=IQCA1L PE=3 SV=3	0.066			1	1	1	95		n/a	n/a	Low	0	A6NH13		>sp|A6NH13|DAS1_HUMAN Putative uncharacterized protein DNAJC9-AS1 OS=Homo sapiens OX=9606 GN=DNAJC9-AS1 PE=2 SV=2			0.092	7	1	1	15.6		n/a	Low	n/a	0	A6NNA2	A6NNA2	>sp|A6NNA2|SRRM3_HUMAN Serine/arginine repetitive matrix protein 3 OS=Homo sapiens OX=9606 GN=SRRM3 PE=2 SV=4		0.063		3	1	1	65.2		Low	Medium	Low	1
	Low	n/a	Low	0	A6NFQ2	A6NFQ2	>sp|A6NFQ2|TCAF2_HUMAN TRPM8 channel-associated factor 2 OS=Homo sapiens OX=9606 GN=TCAF2 PE=1 SV=2	0.072		0.057	4	2	2	100.8		Medium	High	High	3	A6NHL2		>sp|A6NHL2|TBAL3_HUMAN Tubulin alpha chain-like 3 OS=Homo sapiens OX=9606 GN=TUBAL3 PE=1 SV=2	0.018	0.007	0.006	6	3	12	49.9		n/a	n/a	Low	0	A6QL64		>sp|A6QL64|AN36A_HUMAN Ankyrin repeat domain-containing protein 36A OS=Homo sapiens OX=9606 GN=ANKRD36 PE=2 SV=3			0.073	1	1	1	217.3		High	High	High	3
	Low	n/a	n/a	0	A6NH13		>sp|A6NH13|DAS1_HUMAN Putative uncharacterized protein DNAJC9-AS1 OS=Homo sapiens OX=9606 GN=DNAJC9-AS1 PE=2 SV=2	0.065			7	1	1	15.6		n/a	Low	n/a	0	A6NHQ2		>sp|A6NHQ2|FBLL1_HUMAN rRNA/tRNA 2'-O-methyltransferase fibrillarin-like protein 1 OS=Homo sapiens OX=9606 GN=FBLL1 PE=3 SV=2		0.08		4	1	1	34.8		High	Medium	n/a	2	A7E2Y1	A7E2Y1	>sp|A7E2Y1|MYH7B_HUMAN Myosin-7B OS=Homo sapiens OX=9606 GN=MYH7B PE=1 SV=4	0.009	0.011		1	1	7	225.7		Medium	Medium	High	3
	Low	Low	n/a	0	A6NHQ2		>sp|A6NHQ2|FBLL1_HUMAN rRNA/tRNA 2'-O-methyltransferase fibrillarin-like protein 1 OS=Homo sapiens OX=9606 GN=FBLL1 PE=3 SV=2	0.062	0.045		14	2	2	34.8		n/a	n/a	Low	0	A6NKB5	A6NKB5	>sp|A6NKB5|PCX2_HUMAN Pecanex-like protein 2 OS=Homo sapiens OX=9606 GN=PCNX2 PE=2 SV=3			0.089	1	1	1	237.1		n/a	Low	Medium	1	A7KAX9	A7KAX9	>sp|A7KAX9|RHG32_HUMAN Rho GTPase-activating protein 32 OS=Homo sapiens OX=9606 GN=ARHGAP32 PE=1 SV=1		0.074	0.014	1	2	3	230.4		Low	Low	Low	0
	n/a	Low	n/a	0	A6NHZ5		>sp|A6NHZ5|LR14B_HUMAN Leucine-rich repeat-containing protein 14B OS=Homo sapiens OX=9606 GN=LRRC14B PE=3 SV=3		0.075		2	1	1	56.7		Low	Low	n/a	0	A6NMY6		>sp|A6NMY6|AXA2L_HUMAN Putative annexin A2-like protein OS=Homo sapiens OX=9606 GN=ANXA2P2 PE=5 SV=2	0.069	0.068		3	1	2	38.6		n/a	Low	Low	0	A8MT19		>sp|A8MT19|RHN2P_HUMAN Putative rhophilin-2-like protein RHPN2P1 OS=Homo sapiens OX=9606 GN=RHPN2P1 PE=5 SV=2		0.114	0.079	2	1	2	65.9		Low	Low	Low	0
	Low	n/a	n/a	0	A6NM62		>sp|A6NM62|LRC53_HUMAN Leucine-rich repeat-containing protein 53 OS=Homo sapiens OX=9606 GN=LRRC53 PE=4 SV=2	0.07			1	1	1	140.7		Low	n/a	n/a	0	A6QL64		>sp|A6QL64|AN36A_HUMAN Ankyrin repeat domain-containing protein 36A OS=Homo sapiens OX=9606 GN=ANKRD36 PE=2 SV=3	0.075			1	1	2	217.3		n/a	Low	n/a	0	A8MU46		>sp|A8MU46|SMTL1_HUMAN Smoothelin-like protein 1 OS=Homo sapiens OX=9606 GN=SMTNL1 PE=1 SV=1		0.091		3	1	1	48.9		n/a	Low	Low	0
	Medium	Low	Low	1	A6NMY6		>sp|A6NMY6|AXA2L_HUMAN Putative annexin A2-like protein OS=Homo sapiens OX=9606 GN=ANXA2P2 PE=5 SV=2	0.028	0.067	0.074	3	1	3	38.6		Low	n/a	Low	0	A7E2Y1	A7E2Y1	>sp|A7E2Y1|MYH7B_HUMAN Myosin-7B OS=Homo sapiens OX=9606 GN=MYH7B PE=1 SV=4	0.043		0.078	2	2	2	225.7		n/a	Medium	Low	1	A8MVZ5	A8MVZ5	>sp|A8MVZ5|BTNLA_HUMAN Butyrophilin-like protein 10 OS=Homo sapiens OX=9606 GN=BTNL10 PE=5 SV=2		0.026	0.11	6	1	3	32.6		Low	Low	n/a	0
	Low	Low	Low	0	A7E2Y1	A7E2Y1	>sp|A7E2Y1|MYH7B_HUMAN Myosin-7B OS=Homo sapiens OX=9606 GN=MYH7B PE=1 SV=4	0.031	0.036	0.033	1	1	4	225.7		n/a	n/a	Medium	1	A8CG34		>sp|A8CG34|P121C_HUMAN Nuclear envelope pore membrane protein POM 121C OS=Homo sapiens OX=9606 GN=POM121C PE=1 SV=3			0.027	2	1	1	125		n/a	n/a	Low	0	A8MZ25		>sp|A8MZ25|YQ037_HUMAN Putative uncharacterized protein FLJ38767 OS=Homo sapiens OX=9606 PE=5 SV=1			0.115	11	1	1	18.1		Medium	Medium	Low	2
	n/a	n/a	Low	0	A7KAX9	A7KAX9	>sp|A7KAX9|RHG32_HUMAN Rho GTPase-activating protein 32 OS=Homo sapiens OX=9606 GN=ARHGAP32 PE=1 SV=1			0.077	1	1	1	230.4		Low	n/a	Low	0	A8TX70	A8TX70	>sp|A8TX70|CO6A5_HUMAN Collagen alpha-5(VI) chain OS=Homo sapiens OX=9606 GN=COL6A5 PE=1 SV=1	0.071		0.097	0	1	2	289.7		High	High	High	3	B7ZAP0		>sp|B7ZAP0|RBG10_HUMAN Rab GTPase-activating protein 1-like, isoform 10 OS=Homo sapiens OX=9606 GN=RABGAP1L PE=1 SV=1	0.001	0.004	0.004	13	2	8	29		n/a	Low	n/a	0
	Medium	n/a	Low	1	A8CG34		>sp|A8CG34|P121C_HUMAN Nuclear envelope pore membrane protein POM 121C OS=Homo sapiens OX=9606 GN=POM121C PE=1 SV=3	0.025		0.072	2	1	2	125		Low	Low	Low	0	B1AJZ9		>sp|B1AJZ9|FHAD1_HUMAN Forkhead-associated domain-containing protein 1 OS=Homo sapiens OX=9606 GN=FHAD1 PE=2 SV=2	0.061	0.086	0.079	1	1	3	161.8		n/a	Low	n/a	0	B7ZC32	B7ZC32	>sp|B7ZC32|KIF28_HUMAN Kinesin-like protein KIF28P OS=Homo sapiens OX=9606 GN=KIF28P PE=3 SV=2		0.076		1	1	1	108.2		n/a	Medium	Low	1
	Low	Medium	Medium	2	A8K2U0		>sp|A8K2U0|A2ML1_HUMAN Alpha-2-macroglobulin-like protein 1 OS=Homo sapiens OX=9606 GN=A2ML1 PE=1 SV=3	0.031	0.028	0.026	5	5	6	161		n/a	Low	n/a	0	B5MCY1		>sp|B5MCY1|TDR15_HUMAN Tudor domain-containing protein 15 OS=Homo sapiens OX=9606 GN=TDRD15 PE=2 SV=1		0.084		0	1	1	221.6		Low	n/a	Low	0	E5RJM6		>sp|E5RJM6|ANR65_HUMAN Ankyrin repeat domain-containing protein 65 OS=Homo sapiens OX=9606 GN=ANKRD65 PE=2 SV=2	0.087		0.09	2	1	2	41.5		n/a	Low	n/a	0
	n/a	Low	n/a	0	A8MVX0		>sp|A8MVX0|ARG33_HUMAN Rho guanine nucleotide exchange factor 33 OS=Homo sapiens OX=9606 GN=ARHGEF33 PE=2 SV=2		0.037		2	1	1	94.6		Low	Low	n/a	0	D6REC4	D6REC4	>sp|D6REC4|CFA99_HUMAN Cilia- and flagella-associated protein 99 OS=Homo sapiens OX=9606 GN=CFAP99 PE=3 SV=1	0.063	0.1		2	1	3	52.3		Low	n/a	n/a	0	E9PIF3		>sp|E9PIF3|NPIA2_HUMAN Nuclear pore complex-interacting protein family member A2 OS=Homo sapiens OX=9606 GN=NPIPA2 PE=3 SV=1	0.041			5	1	1	42.2		n/a	n/a	Low	0
	Low	n/a	n/a	0	A8MWX3		>sp|A8MWX3|WASH4_HUMAN Putative WAS protein family homolog 4 OS=Homo sapiens OX=9606 GN=WASH4P PE=5 SV=1	0.071			3	1	1	51.6		Low	n/a	Low	0	E7ERA6		>sp|E7ERA6|RN223_HUMAN RING finger protein 223 OS=Homo sapiens OX=9606 GN=RNF223 PE=2 SV=1	0.072		0.032	4	1	2	26.6		Low	n/a	n/a	0	O00115		>sp|O00115|DNS2A_HUMAN Deoxyribonuclease-2-alpha OS=Homo sapiens OX=9606 GN=DNASE2 PE=1 SV=2	0.069			3	1	1	39.6		n/a	n/a	Low	0
	n/a	Low	Low	0	A8TX70	A8TX70	>sp|A8TX70|CO6A5_HUMAN Collagen alpha-5(VI) chain OS=Homo sapiens OX=9606 GN=COL6A5 PE=1 SV=1		0.079	0.07	0	1	2	289.7		Low	Low	n/a	0	H7BZ55		>sp|H7BZ55|CRCC2_HUMAN Putative ciliary rootlet coiled-coil protein 2 OS=Homo sapiens OX=9606 GN=CROCC2 PE=5 SV=3	0.059	0.077		1	1	2	185.8		n/a	Low	n/a	0	O00116	O00116	>sp|O00116|ADAS_HUMAN Alkyldihydroxyacetonephosphate synthase, peroxisomal OS=Homo sapiens OX=9606 GN=AGPS PE=1 SV=1		0.043		3	1	1	72.9		n/a	n/a	Low	0
	n/a	Low	n/a	0	B0YJ81		>sp|B0YJ81|HACD1_HUMAN Very-long-chain (3R)-3-hydroxyacyl-CoA dehydratase 1 OS=Homo sapiens OX=9606 GN=HACD1 PE=1 SV=1		0.071		2	1	1	32.4		Medium	Low	Medium	2	O00148		>sp|O00148|DX39A_HUMAN ATP-dependent RNA helicase DDX39A OS=Homo sapiens OX=9606 GN=DDX39A PE=1 SV=2	0.014	0.055	0.018	2	1	7	49.1		Medium	Medium	Medium	3	O00139		>sp|O00139|KIF2A_HUMAN Kinesin-like protein KIF2A OS=Homo sapiens OX=9606 GN=KIF2A PE=1 SV=3	0.018	0.018	0.014	13	4	6	79.9		Medium	Low	High	2
	Low	Low	Low	0	B1AJZ9		>sp|B1AJZ9|FHAD1_HUMAN Forkhead-associated domain-containing protein 1 OS=Homo sapiens OX=9606 GN=FHAD1 PE=2 SV=2	0.062	0.074	0.086	1	1	4	161.8		Low	Medium	Medium	2	O00159	O00159	>sp|O00159|MYO1C_HUMAN Unconventional myosin-Ic OS=Homo sapiens OX=9606 GN=MYO1C PE=1 SV=4	0.049	0.02	0.017	6	5	9	121.6		High	High	High	3	O00148		>sp|O00148|DX39A_HUMAN ATP-dependent RNA helicase DDX39A OS=Homo sapiens OX=9606 GN=DDX39A PE=1 SV=2	0	0	0	6	2	19	49.1		Medium	Medium	Low	2
	n/a	Low	n/a	0	B2RTY4	B2RTY4	>sp|B2RTY4|MYO9A_HUMAN Unconventional myosin-IXa OS=Homo sapiens OX=9606 GN=MYO9A PE=1 SV=2		0.074		0	1	1	292.5		n/a	Low	n/a	0	O00161	O00161	>sp|O00161|SNP23_HUMAN Synaptosomal-associated protein 23 OS=Homo sapiens OX=9606 GN=SNAP23 PE=1 SV=1		0.078		3	1	1	23.3		Medium	Medium	Medium	3	O00151	O00151	>sp|O00151|PDLI1_HUMAN PDZ and LIM domain protein 1 OS=Homo sapiens OX=9606 GN=PDLIM1 PE=1 SV=4	0.011	0.011	0.015	5	1	6	36		n/a	Low	n/a	0
	Low	Medium	Medium	2	B2RUZ4	B2RUZ4	>sp|B2RUZ4|SMIM1_HUMAN Small integral membrane protein 1 OS=Homo sapiens OX=9606 GN=SMIM1 PE=1 SV=1	0.053	0.025	0.011	15	1	4	8.7		Medium	Low	Medium	2	O00186	O00186	>sp|O00186|STXB3_HUMAN Syntaxin-binding protein 3 OS=Homo sapiens OX=9606 GN=STXBP3 PE=1 SV=2	0.028	0.092	0.015	8	4	5	67.7		High	Medium	High	3	O00154		>sp|O00154|BACH_HUMAN Cytosolic acyl coenzyme A thioester hydrolase OS=Homo sapiens OX=9606 GN=ACOT7 PE=1 SV=3	0.001	0.02	0.003	8	2	10	41.8		n/a	n/a	Low	0
	n/a	Low	Low	0	B5MCY1		>sp|B5MCY1|TDR15_HUMAN Tudor domain-containing protein 15 OS=Homo sapiens OX=9606 GN=TDRD15 PE=2 SV=1		0.083	0.032	0	1	5	221.6		Low	Low	Low	0	O00214	O00214	>sp|O00214|LEG8_HUMAN Galectin-8 OS=Homo sapiens OX=9606 GN=LGALS8 PE=1 SV=4	0.048	0.095	0.097	7	2	3	35.8		High	High	High	3	O00159	O00159	>sp|O00159|MYO1C_HUMAN Unconventional myosin-Ic OS=Homo sapiens OX=9606 GN=MYO1C PE=1 SV=4	0	0.002	0.002	13	8	18	121.6		Low	n/a	n/a	0
	n/a	Low	Low	0	C9JL84		>sp|C9JL84|HHLA1_HUMAN HERV-H LTR-associating protein 1 OS=Homo sapiens OX=9606 GN=HHLA1 PE=2 SV=1		0.069	0.07	4	1	2	58.3		High	High	High	3	O00220	O00220	>sp|O00220|TR10A_HUMAN Tumor necrosis factor receptor superfamily member 10A OS=Homo sapiens OX=9606 GN=TNFRSF10A PE=1 SV=3	0.004	0.004	0.004	17	6	35	50.1		n/a	Medium	n/a	1	O00161	O00161	>sp|O00161|SNP23_HUMAN Synaptosomal-associated protein 23 OS=Homo sapiens OX=9606 GN=SNAP23 PE=1 SV=1		0.019		12	1	1	23.3		n/a	n/a	Low	0
	Low	n/a	Low	0	C9JVW0		>sp|C9JVW0|INAM1_HUMAN Putative transmembrane protein INAFM1 OS=Homo sapiens OX=9606 GN=INAFM1 PE=4 SV=1	0.07		0.079	9	1	2	14.7		n/a	n/a	Low	0	O00231		>sp|O00231|PSD11_HUMAN 26S proteasome non-ATPase regulatory subunit 11 OS=Homo sapiens OX=9606 GN=PSMD11 PE=1 SV=3			0.078	3	1	1	47.4		High	Low	Medium	2	O00170		>sp|O00170|AIP_HUMAN AH receptor-interacting protein OS=Homo sapiens OX=9606 GN=AIP PE=1 SV=2	0.006	0.056	0.014	8	2	6	37.6		High	High	High	3
	Low	Low	n/a	0	D6REC4	D6REC4	>sp|D6REC4|CFA99_HUMAN Cilia- and flagella-associated protein 99 OS=Homo sapiens OX=9606 GN=CFAP99 PE=3 SV=1	0.066	0.068		5	2	2	52.3		n/a	n/a	Low	0	O00241	O00241	>sp|O00241|SIRB1_HUMAN Signal-regulatory protein beta-1 OS=Homo sapiens OX=9606 GN=SIRPB1 PE=1 SV=5			0.092	4	1	1	43.2		Low	Low	Medium	1	O00186	O00186	>sp|O00186|STXB3_HUMAN Syntaxin-binding protein 3 OS=Homo sapiens OX=9606 GN=STXBP3 PE=1 SV=2	0.032	0.032	0.027	3	1	3	67.7		n/a	Low	n/a	0
	n/a	Low	Low	0	H7BZ55		>sp|H7BZ55|CRCC2_HUMAN Putative ciliary rootlet coiled-coil protein 2 OS=Homo sapiens OX=9606 GN=CROCC2 PE=5 SV=3		0.05	0.085	1	1	5	185.8		Medium	Medium	Medium	3	O00264	O00264	>sp|O00264|PGRC1_HUMAN Membrane-associated progesterone receptor component 1 OS=Homo sapiens OX=9606 GN=PGRMC1 PE=1 SV=3	0.019	0.013	0.014	11	2	7	21.7		High	High	High	3	O00193		>sp|O00193|SMAP_HUMAN Small acidic protein OS=Homo sapiens OX=9606 GN=SMAP PE=1 SV=1	0	0.002	0.003	22	3	12	20.3		Low	n/a	Low	0
	Low	Low	Low	0	L0R6Q1		>sp|L0R6Q1|S35U4_HUMAN SLC35A4 upstream open reading frame protein OS=Homo sapiens OX=9606 GN=SLC35A4 PE=3 SV=1	0.069	0.054	0.039	17	2	3	11.1		n/a	n/a	Low	0	O00370		>sp|O00370|LORF2_HUMAN LINE-1 retrotransposable element ORF2 protein OS=Homo sapiens OX=9606 PE=1 SV=1			0.078	1	1	1	148.9		Medium	n/a	Medium	2	O00221		>sp|O00221|IKBE_HUMAN NF-kappa-B inhibitor epsilon OS=Homo sapiens OX=9606 GN=NFKBIE PE=1 SV=3	0.03		0.027	5	1	2	52.8		Low	Low	Low	0
	High	High	High	3	O00148		>sp|O00148|DX39A_HUMAN ATP-dependent RNA helicase DDX39A OS=Homo sapiens OX=9606 GN=DDX39A PE=1 SV=2	0.005	0.002	0.006	15	7	21	49.1		Low	Low	High	1	O00391	O00391	>sp|O00391|QSOX1_HUMAN Sulfhydryl oxidase 1 OS=Homo sapiens OX=9606 GN=QSOX1 PE=1 SV=3	0.042	0.074	0.007	7	4	6	82.5		Low	Low	n/a	0	O00231		>sp|O00231|PSD11_HUMAN 26S proteasome non-ATPase regulatory subunit 11 OS=Homo sapiens OX=9606 GN=PSMD11 PE=1 SV=3	0.097	0.104		2	1	2	47.4		Low	Low	High	1
	Low	Low	Low	0	O00154		>sp|O00154|BACH_HUMAN Cytosolic acyl coenzyme A thioester hydrolase OS=Homo sapiens OX=9606 GN=ACOT7 PE=1 SV=3	0.053	0.082	0.065	3	1	3	41.8		Low	Medium	Medium	2	O00400	O00400	>sp|O00400|ACATN_HUMAN Acetyl-coenzyme A transporter 1 OS=Homo sapiens OX=9606 GN=SLC33A1 PE=1 SV=1	0.031	0.019	0.014	7	3	9	60.9		High	Medium	Medium	3	O00232		>sp|O00232|PSD12_HUMAN 26S proteasome non-ATPase regulatory subunit 12 OS=Homo sapiens OX=9606 GN=PSMD12 PE=1 SV=3	0.006	0.011	0.017	9	3	9	52.9		n/a	Low	n/a	0
	Medium	Medium	Low	2	O00159	O00159	>sp|O00159|MYO1C_HUMAN Unconventional myosin-Ic OS=Homo sapiens OX=9606 GN=MYO1C PE=1 SV=4	0.012	0.024	0.053	6	6	7	121.6		n/a	n/a	Low	0	O00459		>sp|O00459|P85B_HUMAN Phosphatidylinositol 3-kinase regulatory subunit beta OS=Homo sapiens OX=9606 GN=PIK3R2 PE=1 SV=2			0.086	1	1	1	81.5		High	High	Medium	3	O00244	O00244	>sp|O00244|ATOX1_HUMAN Copper transport protein ATOX1 OS=Homo sapiens OX=9606 GN=ATOX1 PE=1 SV=1	0.005	0.004	0.012	13	2	11	7.4		High	High	High	3
	Low	n/a	n/a	0	O00160		>sp|O00160|MYO1F_HUMAN Unconventional myosin-If OS=Homo sapiens OX=9606 GN=MYO1F PE=1 SV=3	0.074			1	1	1	124.8		High	High	High	3	O00468	O00468	>sp|O00468|AGRIN_HUMAN Agrin OS=Homo sapiens OX=9606 GN=AGRN PE=1 SV=6	0.003	0.005	0.004	8	13	27	217.2		n/a	Low	n/a	0	O00255		>sp|O00255|MEN1_HUMAN Menin OS=Homo sapiens OX=9606 GN=MEN1 PE=1 SV=4		0.062		3	1	1	68		Medium	Low	High	2
	High	Medium	High	3	O00161	O00161	>sp|O00161|SNP23_HUMAN Synaptosomal-associated protein 23 OS=Homo sapiens OX=9606 GN=SNAP23 PE=1 SV=1	0.005	0.011	0.008	26	4	8	23.3		Low	Low	n/a	0	O00481	O00481	>sp|O00481|BT3A1_HUMAN Butyrophilin subfamily 3 member A1 OS=Homo sapiens OX=9606 GN=BTN3A1 PE=1 SV=3	0.063	0.083		3	2	2	57.6		Low	n/a	n/a	0	O00257		>sp|O00257|CBX4_HUMAN E3 SUMO-protein ligase CBX4 OS=Homo sapiens OX=9606 GN=CBX4 PE=1 SV=3	0.043			3	1	1	61.3		Low	Low	High	1
	n/a	Low	n/a	0	O00170		>sp|O00170|AIP_HUMAN AH receptor-interacting protein OS=Homo sapiens OX=9606 GN=AIP PE=1 SV=2		0.047		4	1	1	37.6		Low	n/a	Low	0	O00483		>sp|O00483|NDUA4_HUMAN Cytochrome c oxidase subunit NDUFA4 OS=Homo sapiens OX=9606 GN=NDUFA4 PE=1 SV=1	0.052		0.087	12	1	3	9.4		High	High	High	3	O00264	O00264	>sp|O00264|PGRC1_HUMAN Membrane-associated progesterone receptor component 1 OS=Homo sapiens OX=9606 GN=PGRMC1 PE=1 SV=3	0	0	0	26	3	21	21.7		High	High	High	3
	n/a	n/a	Low	0	O00180	O00180	>sp|O00180|KCNK1_HUMAN Potassium channel subfamily K member 1 OS=Homo sapiens OX=9606 GN=KCNK1 PE=1 SV=1			0.068	2	1	1	38.1		Low	n/a	n/a	0	O00571	O00571	>sp|O00571|DDX3X_HUMAN ATP-dependent RNA helicase DDX3X OS=Homo sapiens OX=9606 GN=DDX3X PE=1 SV=3	0.075			3	2	2	73.2		High	Medium	High	3	O00267		>sp|O00267|SPT5H_HUMAN Transcription elongation factor SPT5 OS=Homo sapiens OX=9606 GN=SUPT5H PE=1 SV=1	0.007	0.011	0.004	4	3	7	120.9		Low	Low	n/a	0
	High	High	High	3	O00186	O00186	>sp|O00186|STXB3_HUMAN Syntaxin-binding protein 3 OS=Homo sapiens OX=9606 GN=STXBP3 PE=1 SV=2	0.002	0.002	0.006	17	9	21	67.7		Low	n/a	n/a	0	O00584		>sp|O00584|RNT2_HUMAN Ribonuclease T2 OS=Homo sapiens OX=9606 GN=RNASET2 PE=1 SV=2	0.053			4	1	1	29.5		n/a	Medium	Medium	2	O00273	O00273	>sp|O00273|DFFA_HUMAN DNA fragmentation factor subunit alpha OS=Homo sapiens OX=9606 GN=DFFA PE=1 SV=1		0.022	0.025	5	1	2	36.5		High	Medium	High	3
	n/a	n/a	Low	0	O00192	O00192	>sp|O00192|ARVC_HUMAN Armadillo repeat protein deleted in velo-cardio-facial syndrome OS=Homo sapiens OX=9606 GN=ARVCF PE=1 SV=1			0.08	2	1	1	104.6		Low	n/a	n/a	0	O00590	O00590	>sp|O00590|ACKR2_HUMAN Atypical chemokine receptor 2 OS=Homo sapiens OX=9606 GN=ACKR2 PE=1 SV=2	0.064			2	1	1	43.4		n/a	Low	n/a	0	O00291		>sp|O00291|HIP1_HUMAN Huntingtin-interacting protein 1 OS=Homo sapiens OX=9606 GN=HIP1 PE=1 SV=5		0.09		2	1	1	116.1		Low	Low	Medium	1
	Low	n/a	Low	0	O00193		>sp|O00193|SMAP_HUMAN Small acidic protein OS=Homo sapiens OX=9606 GN=SMAP PE=1 SV=1	0.066		0.075	11	1	2	20.3		Medium	Low	Low	1	O00592	O00592	>sp|O00592|PODXL_HUMAN Podocalyxin OS=Homo sapiens OX=9606 GN=PODXL PE=1 SV=2	0.028	0.1	0.068	4	2	7	58.6		High	High	High	3	O00299	O00299	>sp|O00299|CLIC1_HUMAN Chloride intracellular channel protein 1 OS=Homo sapiens OX=9606 GN=CLIC1 PE=1 SV=4	0	0	0	37	5	48	26.9		High	High	High	3
	Low	n/a	n/a	0	O00194	O00194	>sp|O00194|RB27B_HUMAN Ras-related protein Rab-27B OS=Homo sapiens OX=9606 GN=RAB27B PE=1 SV=4	0.03			5	1	1	24.6		High	High	High	3	O00763		>sp|O00763|ACACB_HUMAN Acetyl-CoA carboxylase 2 OS=Homo sapiens OX=9606 GN=ACACB PE=1 SV=3	0	0	0	14	26	177	276.4		Low	n/a	n/a	0	O00370		>sp|O00370|LORF2_HUMAN LINE-1 retrotransposable element ORF2 protein OS=Homo sapiens OX=9606 PE=1 SV=1	0.071			2	1	1	148.9		n/a	Low	n/a	0
	n/a	Low	n/a	0	O00213	O00213	>sp|O00213|APBB1_HUMAN Amyloid-beta A4 precursor protein-binding family B member 1 OS=Homo sapiens OX=9606 GN=APBB1 PE=1 SV=2		0.079		1	1	1	77.2		High	High	High	3	O14495	O14495	>sp|O14495|PLPP3_HUMAN Phospholipid phosphatase 3 OS=Homo sapiens OX=9606 GN=PLPP3 PE=1 SV=1	0.005	0.005	0.005	11	3	13	35.1		High	High	High	3	O00391	O00391	>sp|O00391|QSOX1_HUMAN Sulfhydryl oxidase 1 OS=Homo sapiens OX=9606 GN=QSOX1 PE=1 SV=3	0	0	0	17	8	31	82.5		Low	n/a	Medium	1
	n/a	Low	Low	0	O00214	O00214	>sp|O00214|LEG8_HUMAN Galectin-8 OS=Homo sapiens OX=9606 GN=LGALS8 PE=1 SV=4		0.068	0.035	3	1	2	35.8		Low	Low	n/a	0	O14529		>sp|O14529|CUX2_HUMAN Homeobox protein cut-like 2 OS=Homo sapiens OX=9606 GN=CUX2 PE=1 SV=4	0.069	0.086		0	1	2	161.6		n/a	Low	n/a	0	O00401	O00401	>sp|O00401|WASL_HUMAN Neural Wiskott-Aldrich syndrome protein OS=Homo sapiens OX=9606 GN=WASL PE=1 SV=2		0.088		2	1	1	54.8		Medium	Medium	Medium	3
	Low	Low	n/a	0	O00217		>sp|O00217|NDUS8_HUMAN NADH dehydrogenase [ubiquinone] iron-sulfur protein 8, mitochondrial OS=Homo sapiens OX=9606 GN=NDUFS8 PE=1 SV=1	0.077	0.077		4	1	2	23.7		n/a	n/a	Low	0	O14543	O14543	>sp|O14543|SOCS3_HUMAN Suppressor of cytokine signaling 3 OS=Homo sapiens OX=9606 GN=SOCS3 PE=1 SV=1			0.087	4	1	1	24.8		High	High	High	3	O00410		>sp|O00410|IPO5_HUMAN Importin-5 OS=Homo sapiens OX=9606 GN=IPO5 PE=1 SV=4	0.002	0	0	8	5	16	123.6		Medium	High	High	3
	High	High	High	3	O00220	O00220	>sp|O00220|TR10A_HUMAN Tumor necrosis factor receptor superfamily member 10A OS=Homo sapiens OX=9606 GN=TNFRSF10A PE=1 SV=3	0.005	0.002	0.008	15	5	15	50.1		n/a	n/a	Low	0	O14646		>sp|O14646|CHD1_HUMAN Chromodomain-helicase-DNA-binding protein 1 OS=Homo sapiens OX=9606 GN=CHD1 PE=1 SV=2			0.096	1	1	1	196.6		n/a	Medium	Medium	2	O00411		>sp|O00411|RPOM_HUMAN DNA-directed RNA polymerase, mitochondrial OS=Homo sapiens OX=9606 GN=POLRMT PE=1 SV=2		0.017	0.014	2	1	2	138.5		High	High	High	3
	Medium	High	High	3	O00264	O00264	>sp|O00264|PGRC1_HUMAN Membrane-associated progesterone receptor component 1 OS=Homo sapiens OX=9606 GN=PGRMC1 PE=1 SV=3	0.012	0.004	0.009	20	5	15	21.7		Low	n/a	n/a	0	O14656	O14656	>sp|O14656|TOR1A_HUMAN Torsin-1A OS=Homo sapiens OX=9606 GN=TOR1A PE=1 SV=1	0.059			3	1	1	37.8		High	High	High	3	O00429	O00429	>sp|O00429|DNM1L_HUMAN Dynamin-1-like protein OS=Homo sapiens OX=9606 GN=DNM1L PE=1 SV=2	0	0	0	9	4	20	81.8		High	Medium	High	3
	Low	n/a	n/a	0	O00291		>sp|O00291|HIP1_HUMAN Huntingtin-interacting protein 1 OS=Homo sapiens OX=9606 GN=HIP1 PE=1 SV=5	0.065			1	1	1	116.1		n/a	Low	Medium	1	O14657	O14657	>sp|O14657|TOR1B_HUMAN Torsin-1B OS=Homo sapiens OX=9606 GN=TOR1B PE=1 SV=2		0.034	0.027	3	1	2	38		n/a	Low	n/a	0	O00443	O00443	>sp|O00443|P3C2A_HUMAN Phosphatidylinositol 4-phosphate 3-kinase C2 domain-containing subunit alpha OS=Homo sapiens OX=9606 GN=PIK3C2A PE=1 SV=2		0.082		1	1	1	190.6		Medium	Medium	Medium	3
	n/a	n/a	Low	0	O00370		>sp|O00370|LORF2_HUMAN LINE-1 retrotransposable element ORF2 protein OS=Homo sapiens OX=9606 PE=1 SV=1			0.078	1	1	1	148.9		High	High	High	3	O14672	O14672	>sp|O14672|ADA10_HUMAN Disintegrin and metalloproteinase domain-containing protein 10 OS=Homo sapiens OX=9606 GN=ADAM10 PE=1 SV=1	0	0	0	20	13	174	84.1		n/a	n/a	Medium	1	O00459		>sp|O00459|P85B_HUMAN Phosphatidylinositol 3-kinase regulatory subunit beta OS=Homo sapiens OX=9606 GN=PIK3R2 PE=1 SV=2			0.026	4	1	1	81.5		Low	n/a	n/a	0
	High	High	High	3	O00391	O00391	>sp|O00391|QSOX1_HUMAN Sulfhydryl oxidase 1 OS=Homo sapiens OX=9606 GN=QSOX1 PE=1 SV=3	0.004	0.004	0.007	11	6	15	82.5		n/a	n/a	Low	0	O14727		>sp|O14727|APAF_HUMAN Apoptotic protease-activating factor 1 OS=Homo sapiens OX=9606 GN=APAF1 PE=1 SV=2			0.088	1	1	1	141.7		High	High	High	3	O00468	O00468	>sp|O00468|AGRIN_HUMAN Agrin OS=Homo sapiens OX=9606 GN=AGRN PE=1 SV=6	0	0	0	7	6	35	217.2		High	High	High	3
	High	High	High	3	O00400	O00400	>sp|O00400|ACATN_HUMAN Acetyl-coenzyme A transporter 1 OS=Homo sapiens OX=9606 GN=SLC33A1 PE=1 SV=1	0.006	0.004	0.008	10	4	14	60.9		n/a	Low	n/a	0	O14735	O14735	>sp|O14735|CDIPT_HUMAN CDP-diacylglycerol--inositol 3-phosphatidyltransferase OS=Homo sapiens OX=9606 GN=CDIPT PE=1 SV=1		0.088		5	1	1	23.5		n/a	n/a	Low	0	O00469	O00469	>sp|O00469|PLOD2_HUMAN Procollagen-lysine,2-oxoglutarate 5-dioxygenase 2 OS=Homo sapiens OX=9606 GN=PLOD2 PE=1 SV=2			0.055	3	1	1	84.6		High	High	High	3
	Low	n/a	Low	0	O00462		>sp|O00462|MANBA_HUMAN Beta-mannosidase OS=Homo sapiens OX=9606 GN=MANBA PE=2 SV=3	0.07		0.081	1	1	2	100.8		n/a	n/a	Low	0	O14745	O14745	>sp|O14745|NHRF1_HUMAN Na(+)/H(+) exchange regulatory cofactor NHE-RF1 OS=Homo sapiens OX=9606 GN=SLC9A3R1 PE=1 SV=4			0.089	3	1	1	38.8		Medium	Medium	Low	2	O00487		>sp|O00487|PSDE_HUMAN 26S proteasome non-ATPase regulatory subunit 14 OS=Homo sapiens OX=9606 GN=PSMD14 PE=1 SV=1	0.024	0.02	0.03	5	1	3	34.6		n/a	Low	n/a	0
	High	High	High	3	O00468	O00468	>sp|O00468|AGRIN_HUMAN Agrin OS=Homo sapiens OX=9606 GN=AGRN PE=1 SV=6	0.005	0.005	0.005	11	17	55	217.2		Medium	Medium	Medium	3	O14763	O14763	>sp|O14763|TR10B_HUMAN Tumor necrosis factor receptor superfamily member 10B OS=Homo sapiens OX=9606 GN=TNFRSF10B PE=1 SV=2	0.013	0.019	0.012	10	3	7	47.8		High	Medium	High	3	O00505		>sp|O00505|IMA4_HUMAN Importin subunit alpha-4 OS=Homo sapiens OX=9606 GN=KPNA3 PE=1 SV=2	0.005	0.011	0.004	12	4	9	57.8		High	High	High	3
	Low	Low	Low	0	O00478	O00478	>sp|O00478|BT3A3_HUMAN Butyrophilin subfamily 3 member A3 OS=Homo sapiens OX=9606 GN=BTN3A3 PE=1 SV=1	0.078	0.063	0.038	8	3	4	65		n/a	Low	n/a	0	O14773	O14773	>sp|O14773|TPP1_HUMAN Tripeptidyl-peptidase 1 OS=Homo sapiens OX=9606 GN=TPP1 PE=1 SV=2		0.033		2	1	1	61.2		Low	n/a	n/a	0	O00512		>sp|O00512|BCL9_HUMAN B-cell CLL/lymphoma 9 protein OS=Homo sapiens OX=9606 GN=BCL9 PE=1 SV=4	0.072			1	1	1	149.2		Medium	Medium	High	3
	Medium	Medium	Low	2	O00481	O00481	>sp|O00481|BT3A1_HUMAN Butyrophilin subfamily 3 member A1 OS=Homo sapiens OX=9606 GN=BTN3A1 PE=1 SV=3	0.023	0.021	0.038	6	3	5	57.6		Low	Low	Medium	1	O14786	O14786	>sp|O14786|NRP1_HUMAN Neuropilin-1 OS=Homo sapiens OX=9606 GN=NRP1 PE=1 SV=3	0.077	0.063	0.02	2	2	6	103.1		High	High	High	3	O00515		>sp|O00515|LAD1_HUMAN Ladinin-1 OS=Homo sapiens OX=9606 GN=LAD1 PE=1 SV=2	0.002	0.003	0.003	9	3	9	57.1		High	High	High	3
	High	Low	High	2	O00483		>sp|O00483|NDUA4_HUMAN Cytochrome c oxidase subunit NDUFA4 OS=Homo sapiens OX=9606 GN=NDUFA4 PE=1 SV=1	0.009	0.043	0.009	47	4	10	9.4		Low	Low	Low	0	O14817	O14817	>sp|O14817|TSN4_HUMAN Tetraspanin-4 OS=Homo sapiens OX=9606 GN=TSPAN4 PE=1 SV=1	0.055	0.063	0.068	3	1	3	26.1		High	High	Medium	3	O00560	O00560	>sp|O00560|SDCB1_HUMAN Syntenin-1 OS=Homo sapiens OX=9606 GN=SDCBP PE=1 SV=1	0.001	0.001	0.018	19	2	7	32.4		Low	Low	High	1
	High	Medium	High	3	O00571	O00571	>sp|O00571|DDX3X_HUMAN ATP-dependent RNA helicase DDX3X OS=Homo sapiens OX=9606 GN=DDX3X PE=1 SV=3	0.004	0.027	0.008	13	6	11	73.2		High	High	High	3	O14828	O14828	>sp|O14828|SCAM3_HUMAN Secretory carrier-associated membrane protein 3 OS=Homo sapiens OX=9606 GN=SCAMP3 PE=1 SV=3	0.006	0.005	0.005	30	6	34	38.3		High	Medium	Medium	3	O00566		>sp|O00566|MPP10_HUMAN U3 small nucleolar ribonucleoprotein protein MPP10 OS=Homo sapiens OX=9606 GN=MPHOSPH10 PE=1 SV=2	0.01	0.011	0.018	5	2	5	78.8		High	High	High	3
	n/a	Low	Low	0	O00584		>sp|O00584|RNT2_HUMAN Ribonuclease T2 OS=Homo sapiens OX=9606 GN=RNASET2 PE=1 SV=2		0.075	0.059	4	1	2	29.5		Low	n/a	n/a	0	O14939	O14939	>sp|O14939|PLD2_HUMAN Phospholipase D2 OS=Homo sapiens OX=9606 GN=PLD2 PE=1 SV=2	0.076			2	2	2	105.9		High	High	High	3	O00567	O00567	>sp|O00567|NOP56_HUMAN Nucleolar protein 56 OS=Homo sapiens OX=9606 GN=NOP56 PE=1 SV=4	0.002	0.001	0.004	7	2	9	66		Medium	Low	Medium	2
	Low	n/a	Low	0	O00590	O00590	>sp|O00590|ACKR2_HUMAN Atypical chemokine receptor 2 OS=Homo sapiens OX=9606 GN=ACKR2 PE=1 SV=2	0.065		0.079	2	1	2	43.4		n/a	Low	Low	0	O14964	O14964	>sp|O14964|HGS_HUMAN Hepatocyte growth factor-regulated tyrosine kinase substrate OS=Homo sapiens OX=9606 GN=HGS PE=1 SV=1		0.103	0.077	2	2	3	86.1		High	High	High	3	O00571	O00571	>sp|O00571|DDX3X_HUMAN ATP-dependent RNA helicase DDX3X OS=Homo sapiens OX=9606 GN=DDX3X PE=1 SV=3	0.005	0.004	0.003	4	2	11	73.2		n/a	Low	n/a	0
	Medium	Medium	Medium	3	O00592	O00592	>sp|O00592|PODXL_HUMAN Podocalyxin OS=Homo sapiens OX=9606 GN=PODXL PE=1 SV=2	0.022	0.01	0.014	9	5	10	58.6		Low	Low	Low	0	O14966	O14966	>sp|O14966|RAB7L_HUMAN Ras-related protein Rab-7L1 OS=Homo sapiens OX=9606 GN=RAB29 PE=1 SV=1	0.074	0.096	0.06	5	1	3	23.1		High	Medium	High	3	O00584		>sp|O00584|RNT2_HUMAN Ribonuclease T2 OS=Homo sapiens OX=9606 GN=RNASET2 PE=1 SV=2	0.007	0.011	0.004	11	2	7	29.5		High	High	Medium	3
	n/a	n/a	Low	0	O00629		>sp|O00629|IMA3_HUMAN Importin subunit alpha-3 OS=Homo sapiens OX=9606 GN=KPNA4 PE=1 SV=1			0.033	3	1	1	57.9		Low	n/a	n/a	0	O14975	O14975	>sp|O14975|S27A2_HUMAN Very long-chain acyl-CoA synthetase OS=Homo sapiens OX=9606 GN=SLC27A2 PE=1 SV=2	0.072			3	1	1	70.3		Low	n/a	n/a	0	O00624		>sp|O00624|NPT3_HUMAN Sodium-dependent phosphate transport protein 3 OS=Homo sapiens OX=9606 GN=SLC17A2 PE=2 SV=2	0.053			5	1	1	47.2		Medium	n/a	n/a	1
	High	High	High	3	O00763		>sp|O00763|ACACB_HUMAN Acetyl-CoA carboxylase 2 OS=Homo sapiens OX=9606 GN=ACACB PE=1 SV=3	0	0	0.01	13	23	129	276.4		n/a	n/a	Low	0	O14980		>sp|O14980|XPO1_HUMAN Exportin-1 OS=Homo sapiens OX=9606 GN=XPO1 PE=1 SV=1			0.077	1	1	1	123.3		Low	n/a	Low	0	O00625		>sp|O00625|PIR_HUMAN Pirin OS=Homo sapiens OX=9606 GN=PIR PE=1 SV=1	0.04		0.049	4	1	2	32.1		High	High	High	3
	Medium	High	High	3	O14495	O14495	>sp|O14495|PLPP3_HUMAN Phospholipid phosphatase 3 OS=Homo sapiens OX=9606 GN=PLPP3 PE=1 SV=1	0.012	0.005	0.007	11	3	8	35.1		Low	n/a	Low	0	O15027	O15027	>sp|O15027|SC16A_HUMAN Protein transport protein Sec16A OS=Homo sapiens OX=9606 GN=SEC16A PE=1 SV=4	0.061		0.095	1	2	2	251.7		High	High	High	3	O00629		>sp|O00629|IMA3_HUMAN Importin subunit alpha-3 OS=Homo sapiens OX=9606 GN=KPNA4 PE=1 SV=1	0	0	0	12	4	18	57.9		Medium	Medium	High	3
	n/a	n/a	Low	0	O14497		>sp|O14497|ARI1A_HUMAN AT-rich interactive domain-containing protein 1A OS=Homo sapiens OX=9606 GN=ARID1A PE=1 SV=3			0.059	1	1	1	241.9		High	High	High	3	O15031	O15031	>sp|O15031|PLXB2_HUMAN Plexin-B2 OS=Homo sapiens OX=9606 GN=PLXNB2 PE=1 SV=3	0	0	0	44	62	630	205		n/a	Low	n/a	0	O00754	O00754	>sp|O00754|MA2B1_HUMAN Lysosomal alpha-mannosidase OS=Homo sapiens OX=9606 GN=MAN2B1 PE=1 SV=3		0.057		2	1	1	113.7		High	High	High	3
	Low	n/a	Low	0	O14521		>sp|O14521|DHSD_HUMAN Succinate dehydrogenase [ubiquinone] cytochrome b small subunit, mitochondrial OS=Homo sapiens OX=9606 GN=SDHD PE=1 SV=1	0.078		0.077	6	1	2	17		Low	Low	Low	0	O15061	O15061	>sp|O15061|SYNEM_HUMAN Synemin OS=Homo sapiens OX=9606 GN=SYNM PE=1 SV=2	0.065	0.089	0.098	1	1	3	172.7		Medium	High	High	3	O00764		>sp|O00764|PDXK_HUMAN Pyridoxal kinase OS=Homo sapiens OX=9606 GN=PDXK PE=1 SV=1	0.011	0.004	0.003	10	2	9	35.1		Medium	Low	Medium	2
	n/a	Low	Low	0	O14526	O14526	>sp|O14526|FCHO1_HUMAN F-BAR domain only protein 1 OS=Homo sapiens OX=9606 GN=FCHO1 PE=1 SV=2		0.066	0.07	1	1	2	96.8		Medium	Low	Medium	2	O15118	O15118	>sp|O15118|NPC1_HUMAN NPC intracellular cholesterol transporter 1 OS=Homo sapiens OX=9606 GN=NPC1 PE=1 SV=2	0.015	0.069	0.014	3	4	6	142.1		Low	Medium	Low	1	O00767		>sp|O00767|ACOD_HUMAN Acyl-CoA desaturase OS=Homo sapiens OX=9606 GN=SCD PE=1 SV=2	0.032	0.025	0.038	7	1	3	41.5		Medium	High	High	3
	n/a	n/a	Low	0	O14529		>sp|O14529|CUX2_HUMAN Homeobox protein cut-like 2 OS=Homo sapiens OX=9606 GN=CUX2 PE=1 SV=4			0.085	0	1	2	161.6		n/a	n/a	Medium	1	O15127		>sp|O15127|SCAM2_HUMAN Secretory carrier-associated membrane protein 2 OS=Homo sapiens OX=9606 GN=SCAMP2 PE=1 SV=2			0.027	4	1	1	36.6		Low	Low	n/a	0	O14497		>sp|O14497|ARI1A_HUMAN AT-rich interactive domain-containing protein 1A OS=Homo sapiens OX=9606 GN=ARID1A PE=1 SV=3	0.097	0.117		1	1	2	241.9		Low	Low	Low	0
	n/a	Low	n/a	0	O14545		>sp|O14545|TRAD1_HUMAN TRAF-type zinc finger domain-containing protein 1 OS=Homo sapiens OX=9606 GN=TRAFD1 PE=1 SV=1		0.071		1	1	1	64.8		n/a	Low	n/a	0	O15173	O15173	>sp|O15173|PGRC2_HUMAN Membrane-associated progesterone receptor component 2 OS=Homo sapiens OX=9606 GN=PGRMC2 PE=1 SV=1		0.062		6	1	1	23.8		High	Medium	High	3	O14579	O14579	>sp|O14579|COPE_HUMAN Coatomer subunit epsilon OS=Homo sapiens OX=9606 GN=COPE PE=1 SV=3	0.006	0.011	0.002	19	3	8	34.5		High	Medium	High	3
	Medium	n/a	n/a	1	O14561		>sp|O14561|ACPM_HUMAN Acyl carrier protein, mitochondrial OS=Homo sapiens OX=9606 GN=NDUFAB1 PE=1 SV=3	0.015			6	1	2	17.4		n/a	n/a	Low	0	O15197	O15197	>sp|O15197|EPHB6_HUMAN Ephrin type-B receptor 6 OS=Homo sapiens OX=9606 GN=EPHB6 PE=1 SV=4			0.086	1	1	1	110.6		High	High	High	3	O14607		>sp|O14607|UTY_HUMAN Histone demethylase UTY OS=Homo sapiens OX=9606 GN=UTY PE=1 SV=2	0.005	0.004	0.004	1	1	13	149.5		Low	Medium	Medium	2
	n/a	n/a	Low	0	O14627		>sp|O14627|CDX4_HUMAN Homeobox protein CDX-4 OS=Homo sapiens OX=9606 GN=CDX4 PE=1 SV=1			0.077	4	1	1	30.5		n/a	n/a	Low	0	O15230	O15230	>sp|O15230|LAMA5_HUMAN Laminin subunit alpha-5 OS=Homo sapiens OX=9606 GN=LAMA5 PE=1 SV=8			0.073	0	1	1	399.5		High	High	High	3	O14617	O14617	>sp|O14617|AP3D1_HUMAN AP-3 complex subunit delta-1 OS=Homo sapiens OX=9606 GN=AP3D1 PE=1 SV=1	0.006	0.005	0.004	3	2	9	130.1		n/a	Low	Low	0
	Medium	Low	Low	1	O14656	O14656	>sp|O14656|TOR1A_HUMAN Torsin-1A OS=Homo sapiens OX=9606 GN=TOR1A PE=1 SV=1	0.016	0.083	0.073	11	3	6	37.8		n/a	n/a	Low	0	O15258	O15258	>sp|O15258|RER1_HUMAN Protein RER1 OS=Homo sapiens OX=9606 GN=RER1 PE=1 SV=1			0.076	4	1	1	22.9		n/a	Medium	n/a	1	O14647		>sp|O14647|CHD2_HUMAN Chromodomain-helicase-DNA-binding protein 2 OS=Homo sapiens OX=9606 GN=CHD2 PE=1 SV=2		0.027		1	1	1	211.2		n/a	Low	n/a	0
	Medium	Medium	Medium	3	O14657	O14657	>sp|O14657|TOR1B_HUMAN Torsin-1B OS=Homo sapiens OX=9606 GN=TOR1B PE=1 SV=2	0.025	0.012	0.011	13	4	7	38		Medium	Medium	High	3	O15260		>sp|O15260|SURF4_HUMAN Surfeit locus protein 4 OS=Homo sapiens OX=9606 GN=SURF4 PE=1 SV=3	0.015	0.012	0.007	10	3	11	30.4		n/a	Medium	Low	1	O14653		>sp|O14653|GOSR2_HUMAN Golgi SNAP receptor complex member 2 OS=Homo sapiens OX=9606 GN=GOSR2 PE=1 SV=2		0.019	0.03	9	1	2	24.8		High	Medium	High	3
	Medium	Medium	Low	2	O14662		>sp|O14662|STX16_HUMAN Syntaxin-16 OS=Homo sapiens OX=9606 GN=STX16 PE=1 SV=3	0.029	0.029	0.063	7	2	3	37		Medium	Medium	Medium	3	O15270		>sp|O15270|SPTC2_HUMAN Serine palmitoyltransferase 2 OS=Homo sapiens OX=9606 GN=SPTLC2 PE=1 SV=1	0.021	0.019	0.02	11	5	7	62.9		n/a	Medium	Medium	2	O14662		>sp|O14662|STX16_HUMAN Syntaxin-16 OS=Homo sapiens OX=9606 GN=STX16 PE=1 SV=3		0.022	0.03	4	1	2	37		High	High	High	3
	High	High	High	3	O14672	O14672	>sp|O14672|ADA10_HUMAN Disintegrin and metalloproteinase domain-containing protein 10 OS=Homo sapiens OX=9606 GN=ADAM10 PE=1 SV=1	0	0	0	24	14	172	84.1		High	Medium	High	3	O15321	O15321	>sp|O15321|TM9S1_HUMAN Transmembrane 9 superfamily member 1 OS=Homo sapiens OX=9606 GN=TM9SF1 PE=2 SV=2	0.01	0.012	0.006	8	5	10	68.8		Low	Low	Medium	1	O14672	O14672	>sp|O14672|ADA10_HUMAN Disintegrin and metalloproteinase domain-containing protein 10 OS=Homo sapiens OX=9606 GN=ADAM10 PE=1 SV=1	0.04	0.032	0.016	2	1	4	84.1		High	High	High	3
	Low	n/a	n/a	0	O14678		>sp|O14678|ABCD4_HUMAN ATP-binding cassette sub-family D member 4 OS=Homo sapiens OX=9606 GN=ABCD4 PE=1 SV=1	0.074			2	1	1	68.6		High	Medium	High	3	O15355		>sp|O15355|PPM1G_HUMAN Protein phosphatase 1G OS=Homo sapiens OX=9606 GN=PPM1G PE=1 SV=1	0.01	0.013	0.009	14	6	12	59.2		High	Medium	Medium	3	O14732		>sp|O14732|IMPA2_HUMAN Inositol monophosphatase 2 OS=Homo sapiens OX=9606 GN=IMPA2 PE=1 SV=1	0.006	0.023	0.016	8	1	4	31.3		n/a	Medium	Medium	2
	n/a	Medium	Low	1	O14734		>sp|O14734|ACOT8_HUMAN Acyl-coenzyme A thioesterase 8 OS=Homo sapiens OX=9606 GN=ACOT8 PE=1 SV=1		0.024	0.069	10	2	3	35.9		Low	Low	Low	0	O15393	O15393	>sp|O15393|TMPS2_HUMAN Transmembrane protease serine 2 OS=Homo sapiens OX=9606 GN=TMPRSS2 PE=1 SV=3	0.067	0.092	0.086	2	1	3	53.8		Low	Medium	n/a	1	O14733	O14733	>sp|O14733|MP2K7_HUMAN Dual specificity mitogen-activated protein kinase kinase 7 OS=Homo sapiens OX=9606 GN=MAP2K7 PE=1 SV=2	0.031	0.028		3	1	2	47.5		n/a	Low	n/a	0
	Low	Low	Medium	1	O14745	O14745	>sp|O14745|NHRF1_HUMAN Na(+)/H(+) exchange regulatory cofactor NHE-RF1 OS=Homo sapiens OX=9606 GN=SLC9A3R1 PE=1 SV=4	0.032	0.054	0.023	7	2	4	38.8		n/a	Low	n/a	0	O15403	O15403	>sp|O15403|MOT7_HUMAN Monocarboxylate transporter 7 OS=Homo sapiens OX=9606 GN=SLC16A6 PE=1 SV=2		0.087		2	1	1	57.4		High	High	High	3	O14744		>sp|O14744|ANM5_HUMAN Protein arginine N-methyltransferase 5 OS=Homo sapiens OX=9606 GN=PRMT5 PE=1 SV=4	0	0	0	20	7	22	72.6		Medium	Medium	High	3
	High	n/a	Low	1	O14763	O14763	>sp|O14763|TR10B_HUMAN Tumor necrosis factor receptor superfamily member 10B OS=Homo sapiens OX=9606 GN=TNFRSF10B PE=1 SV=2	0.005		0.031	8	3	6	47.8		High	High	High	3	O15427	O15427	>sp|O15427|MOT4_HUMAN Monocarboxylate transporter 4 OS=Homo sapiens OX=9606 GN=SLC16A3 PE=1 SV=1	0.011	0.005	0.003	13	6	20	49.4		High	High	High	3	O14745	O14745	>sp|O14745|NHRF1_HUMAN Na(+)/H(+) exchange regulatory cofactor NHE-RF1 OS=Homo sapiens OX=9606 GN=SLC9A3R1 PE=1 SV=4	0	0	0	15	3	21	38.8		n/a	Low	n/a	0
	Low	Medium	Low	1	O14773	O14773	>sp|O14773|TPP1_HUMAN Tripeptidyl-peptidase 1 OS=Homo sapiens OX=9606 GN=TPP1 PE=1 SV=2	0.032	0.03	0.051	10	3	4	61.2		High	High	High	3	O15431	O15431	>sp|O15431|COPT1_HUMAN High affinity copper uptake protein 1 OS=Homo sapiens OX=9606 GN=SLC31A1 PE=1 SV=1	0.003	0.004	0.004	16	3	21	21.1		High	Medium	Medium	3	O14776		>sp|O14776|TCRG1_HUMAN Transcription elongation regulator 1 OS=Homo sapiens OX=9606 GN=TCERG1 PE=1 SV=2	0.005	0.011	0.012	3	2	7	123.8		Low	n/a	Low	0
	Low	n/a	Low	0	O14786	O14786	>sp|O14786|NRP1_HUMAN Neuropilin-1 OS=Homo sapiens OX=9606 GN=NRP1 PE=1 SV=3	0.058		0.08	2	1	2	103.1		High	High	High	3	O15438	O15438	>sp|O15438|MRP3_HUMAN Canalicular multispecific organic anion transporter 2 OS=Homo sapiens OX=9606 GN=ABCC3 PE=1 SV=3	0.01	0.004	0.003	6	8	23	169.2		Low	n/a	Medium	1	O14787		>sp|O14787|TNPO2_HUMAN Transportin-2 OS=Homo sapiens OX=9606 GN=TNPO2 PE=1 SV=3	0.047		0.016	3	2	3	101.3		Medium	Medium	Medium	3
	Low	Low	Low	0	O14817	O14817	>sp|O14817|TSN4_HUMAN Tetraspanin-4 OS=Homo sapiens OX=9606 GN=TSPAN4 PE=1 SV=1	0.058	0.047	0.064	3	1	4	26.1		High	High	High	3	O15440	O15440	>sp|O15440|MRP5_HUMAN Multidrug resistance-associated protein 5 OS=Homo sapiens OX=9606 GN=ABCC5 PE=1 SV=2	0	0	0	36	43	291	160.6		Low	n/a	n/a	0	O14802		>sp|O14802|RPC1_HUMAN DNA-directed RNA polymerase III subunit RPC1 OS=Homo sapiens OX=9606 GN=POLR3A PE=1 SV=2	0.032			2	1	1	155.5		n/a	n/a	Medium	1
	High	High	High	3	O14828	O14828	>sp|O14828|SCAM3_HUMAN Secretory carrier-associated membrane protein 3 OS=Homo sapiens OX=9606 GN=SCAMP3 PE=1 SV=3	0.007	0.006	0.005	39	9	46	38.3		High	High	High	3	O15554	O15554	>sp|O15554|KCNN4_HUMAN Intermediate conductance calcium-activated potassium channel protein 4 OS=Homo sapiens OX=9606 GN=KCNN4 PE=1 SV=1	0.004	0.005	0.004	15	6	31	47.7		High	High	High	3	O14818		>sp|O14818|PSA7_HUMAN Proteasome subunit alpha type-7 OS=Homo sapiens OX=9606 GN=PSMA7 PE=1 SV=1	0	0	0	41	7	31	27.9		High	High	High	3
	Medium	Medium	Medium	3	O14908	O14908	>sp|O14908|GIPC1_HUMAN PDZ domain-containing protein GIPC1 OS=Homo sapiens OX=9606 GN=GIPC1 PE=1 SV=2	0.026	0.011	0.014	8	2	6	36		Low	Low	Low	0	O43143		>sp|O43143|DHX15_HUMAN Pre-mRNA-splicing factor ATP-dependent RNA helicase DHX15 OS=Homo sapiens OX=9606 GN=DHX15 PE=1 SV=2	0.067	0.103	0.101	2	2	5	90.9		High	High	High	3	O14828	O14828	>sp|O14828|SCAM3_HUMAN Secretory carrier-associated membrane protein 3 OS=Homo sapiens OX=9606 GN=SCAMP3 PE=1 SV=3	0.001	0.001	0.003	13	2	9	38.3		High	High	High	3
	n/a	n/a	Low	0	O14929		>sp|O14929|HAT1_HUMAN Histone acetyltransferase type B catalytic subunit OS=Homo sapiens OX=9606 GN=HAT1 PE=1 SV=1			0.059	3	1	1	49.5		Low	Low	Medium	1	O43148		>sp|O43148|MCES_HUMAN mRNA cap guanine-N7 methyltransferase OS=Homo sapiens OX=9606 GN=RNMT PE=1 SV=1	0.07	0.099	0.022	1	1	8	54.8		Low	n/a	n/a	0	O14896		>sp|O14896|IRF6_HUMAN Interferon regulatory factor 6 OS=Homo sapiens OX=9606 GN=IRF6 PE=1 SV=1	0.039			5	1	1	53.1		High	n/a	Medium	2
	Low	Medium	n/a	1	O14936	O14936	>sp|O14936|CSKP_HUMAN Peripheral plasma membrane protein CASK OS=Homo sapiens OX=9606 GN=CASK PE=1 SV=3	0.032	0.028		7	4	5	105.1		High	High	High	3	O43157	O43157	>sp|O43157|PLXB1_HUMAN Plexin-B1 OS=Homo sapiens OX=9606 GN=PLXNB1 PE=1 SV=3	0	0	0	22	35	149	232.2		High	Medium	High	3	O14908	O14908	>sp|O14908|GIPC1_HUMAN PDZ domain-containing protein GIPC1 OS=Homo sapiens OX=9606 GN=GIPC1 PE=1 SV=2	0.006	0.011	0.003	19	4	9	36		n/a	Low	n/a	0
	High	Medium	Medium	3	O14964	O14964	>sp|O14964|HGS_HUMAN Hepatocyte growth factor-regulated tyrosine kinase substrate OS=Homo sapiens OX=9606 GN=HGS PE=1 SV=1	0.005	0.01	0.019	7	6	15	86.1		Low	Medium	High	2	O43194	O43194	>sp|O43194|GPR39_HUMAN G-protein coupled receptor 39 OS=Homo sapiens OX=9606 GN=GPR39 PE=1 SV=1	0.073	0.013	0.009	5	2	6	51.3		Low	n/a	n/a	0	O14929		>sp|O14929|HAT1_HUMAN Histone acetyltransferase type B catalytic subunit OS=Homo sapiens OX=9606 GN=HAT1 PE=1 SV=1	0.033			4	1	1	49.5		Low	n/a	Low	0
	Medium	Low	Low	1	O14966	O14966	>sp|O14966|RAB7L_HUMAN Ras-related protein Rab-7L1 OS=Homo sapiens OX=9606 GN=RAB29 PE=1 SV=1	0.029	0.03	0.037	5	1	3	23.1		n/a	Low	Low	0	O43272		>sp|O43272|PROD_HUMAN Proline dehydrogenase 1, mitochondrial OS=Homo sapiens OX=9606 GN=PRODH PE=1 SV=3		0.084	0.035	5	2	3	68		Low	n/a	n/a	0	O14936	O14936	>sp|O14936|CSKP_HUMAN Peripheral plasma membrane protein CASK OS=Homo sapiens OX=9606 GN=CASK PE=1 SV=3	0.089			1	1	1	105.1		High	High	High	3
	Low	Low	Low	0	O14980		>sp|O14980|XPO1_HUMAN Exportin-1 OS=Homo sapiens OX=9606 GN=XPO1 PE=1 SV=1	0.061	0.067	0.064	3	3	3	123.3		High	High	High	3	O43278	O43278	>sp|O43278|SPIT1_HUMAN Kunitz-type protease inhibitor 1 OS=Homo sapiens OX=9606 GN=SPINT1 PE=1 SV=2	0	0	0	29	18	215	58.4		Low	Low	Medium	1	O14949		>sp|O14949|QCR8_HUMAN Cytochrome b-c1 complex subunit 8 OS=Homo sapiens OX=9606 GN=UQCRQ PE=1 SV=4	0.031	0.044	0.015	16	1	4	9.9		High	High	High	3
	High	High	High	3	O14983		>sp|O14983|AT2A1_HUMAN Sarcoplasmic/endoplasmic reticulum calcium ATPase 1 OS=Homo sapiens OX=9606 GN=ATP2A1 PE=1 SV=1	0.002	0.003	0.003	9	9	25	110.2		High	High	High	3	O43291	O43291	>sp|O43291|SPIT2_HUMAN Kunitz-type protease inhibitor 2 OS=Homo sapiens OX=9606 GN=SPINT2 PE=1 SV=2	0.004	0.003	0.004	25	6	28	28.2		High	High	High	3	O14950		>sp|O14950|ML12B_HUMAN Myosin regulatory light chain 12B OS=Homo sapiens OX=9606 GN=MYL12B PE=1 SV=2	0	0	0	23	4	46	19.8		Low	n/a	Medium	1
	n/a	Low	Low	0	O15018	O15018	>sp|O15018|PDZD2_HUMAN PDZ domain-containing protein 2 OS=Homo sapiens OX=9606 GN=PDZD2 PE=1 SV=4		0.059	0.074	1	1	2	301.5		n/a	Low	n/a	0	O43298		>sp|O43298|ZBT43_HUMAN Zinc finger and BTB domain-containing protein 43 OS=Homo sapiens OX=9606 GN=ZBTB43 PE=1 SV=1		0.077		4	1	1	52.6		n/a	Low	Low	0	O14957		>sp|O14957|QCR10_HUMAN Cytochrome b-c1 complex subunit 10 OS=Homo sapiens OX=9606 GN=UQCR11 PE=1 SV=1		0.057	0.081	21	1	2	6.6		High	High	High	3
	Low	n/a	Low	0	O15020	O15020	>sp|O15020|SPTN2_HUMAN Spectrin beta chain, non-erythrocytic 2 OS=Homo sapiens OX=9606 GN=SPTBN2 PE=1 SV=3	0.03		0.031	1	2	2	271.2		Low	n/a	n/a	0	O43303	O43303	>sp|O43303|CP110_HUMAN Centriolar coiled-coil protein of 110 kDa OS=Homo sapiens OX=9606 GN=CCP110 PE=1 SV=3	0.066			2	1	1	113.4		n/a	n/a	Medium	1	O14965	O14965	>sp|O14965|AURKA_HUMAN Aurora kinase A OS=Homo sapiens OX=9606 GN=AURKA PE=1 SV=2			0.023	3	1	1	45.8		Medium	Medium	Low	2
	Low	Low	n/a	0	O15027	O15027	>sp|O15027|SC16A_HUMAN Protein transport protein Sec16A OS=Homo sapiens OX=9606 GN=SEC16A PE=1 SV=4	0.061	0.061		1	1	2	251.7		High	High	High	3	O43306	O43306	>sp|O43306|ADCY6_HUMAN Adenylate cyclase type 6 OS=Homo sapiens OX=9606 GN=ADCY6 PE=1 SV=2	0	0	0	25	25	146	130.5		n/a	Medium	n/a	1	O14976	O14976	>sp|O14976|GAK_HUMAN Cyclin-G-associated kinase OS=Homo sapiens OX=9606 GN=GAK PE=1 SV=2		0.026		1	1	1	143.1		High	High	High	3
	High	High	High	3	O15031	O15031	>sp|O15031|PLXB2_HUMAN Plexin-B2 OS=Homo sapiens OX=9606 GN=PLXNB2 PE=1 SV=3	0	0	0	50	67	727	205		Low	n/a	Low	0	O43448		>sp|O43448|KCAB3_HUMAN Voltage-gated potassium channel subunit beta-3 OS=Homo sapiens OX=9606 GN=KCNAB3 PE=2 SV=2	0.061		0.096	8	1	2	43.6		Medium	Low	Medium	2	O14979		>sp|O14979|HNRDL_HUMAN Heterogeneous nuclear ribonucleoprotein D-like OS=Homo sapiens OX=9606 GN=HNRNPDL PE=1 SV=3	0.024	0.09	0.014	6	2	6	46.4		Low	Low	n/a	0
	Low	n/a	n/a	0	O15037		>sp|O15037|KHNYN_HUMAN Protein KHNYN OS=Homo sapiens OX=9606 GN=KHNYN PE=1 SV=3	0.068			2	1	1	74.5		n/a	Low	Low	0	O43493	O43493	>sp|O43493|TGON2_HUMAN Trans-Golgi network integral membrane protein 2 OS=Homo sapiens OX=9606 GN=TGOLN2 PE=1 SV=3		0.031	0.101	4	2	5	51		High	High	High	3	O14980		>sp|O14980|XPO1_HUMAN Exportin-1 OS=Homo sapiens OX=9606 GN=XPO1 PE=1 SV=1	0.006	0	0	6	3	12	123.3		Medium	Medium	Medium	3
	n/a	Low	Low	0	O15041		>sp|O15041|SEM3E_HUMAN Semaphorin-3E OS=Homo sapiens OX=9606 GN=SEMA3E PE=1 SV=1		0.046	0.032	1	1	2	89.2		Low	Low	Low	0	O43520	O43520	>sp|O43520|AT8B1_HUMAN Phospholipid-transporting ATPase IC OS=Homo sapiens OX=9606 GN=ATP8B1 PE=1 SV=3	0.043	0.031	0.057	1	2	5	143.6		n/a	Low	n/a	0	O15015	O15015	>sp|O15015|ZN646_HUMAN Zinc finger protein 646 OS=Homo sapiens OX=9606 GN=ZNF646 PE=1 SV=1		0.073		1	1	1	200.6		Low	Low	Medium	1
	Low	n/a	Medium	1	O15061	O15061	>sp|O15061|SYNEM_HUMAN Synemin OS=Homo sapiens OX=9606 GN=SYNM PE=1 SV=2	0.077		0.029	2	3	5	172.7		Low	n/a	n/a	0	O43548		>sp|O43548|TGM5_HUMAN Protein-glutamine gamma-glutamyltransferase 5 OS=Homo sapiens OX=9606 GN=TGM5 PE=1 SV=4	0.072			1	1	1	80.7		High	High	High	3	O15020	O15020	>sp|O15020|SPTN2_HUMAN Spectrin beta chain, non-erythrocytic 2 OS=Homo sapiens OX=9606 GN=SPTBN2 PE=1 SV=3	0.002	0.004	0.004	2	3	10	271.2		High	High	High	3
	n/a	Low	n/a	0	O15078	O15078	>sp|O15078|CE290_HUMAN Centrosomal protein of 290 kDa OS=Homo sapiens OX=9606 GN=CEP290 PE=1 SV=2		0.047		1	1	1	290.2		Low	Low	Low	0	O43556	O43556	>sp|O43556|SGCE_HUMAN Epsilon-sarcoglycan OS=Homo sapiens OX=9606 GN=SGCE PE=1 SV=6	0.063	0.055	0.073	9	3	6	49.8		High	High	High	3	O15027	O15027	>sp|O15027|SC16A_HUMAN Protein transport protein Sec16A OS=Homo sapiens OX=9606 GN=SEC16A PE=1 SV=4	0.002	0	0.003	6	6	13	251.7		High	High	High	3
	n/a	n/a	Low	0	O15083	O15083	>sp|O15083|ERC2_HUMAN ERC protein 2 OS=Homo sapiens OX=9606 GN=ERC2 PE=1 SV=3			0.076	1	1	1	110.5		High	High	High	3	O43570	O43570	>sp|O43570|CAH12_HUMAN Carbonic anhydrase 12 OS=Homo sapiens OX=9606 GN=CA12 PE=1 SV=1	0	0	0	39	11	144	39.4		High	High	High	3	O15031	O15031	>sp|O15031|PLXB2_HUMAN Plexin-B2 OS=Homo sapiens OX=9606 GN=PLXNB2 PE=1 SV=3	0.002	0	0	6	6	20	205		High	High	High	3
	n/a	n/a	Low	0	O15111	O15111	>sp|O15111|IKKA_HUMAN Inhibitor of nuclear factor kappa-B kinase subunit alpha OS=Homo sapiens OX=9606 GN=CHUK PE=1 SV=2			0.086	2	2	2	84.6		Medium	n/a	n/a	1	O43615	O43615	>sp|O43615|TIM44_HUMAN Mitochondrial import inner membrane translocase subunit TIM44 OS=Homo sapiens OX=9606 GN=TIMM44 PE=1 SV=2	0.017			6	2	2	51.3		High	Medium	High	3	O15042		>sp|O15042|SR140_HUMAN U2 snRNP-associated SURP motif-containing protein OS=Homo sapiens OX=9606 GN=U2SURP PE=1 SV=2	0.002	0.011	0.004	6	3	8	118.2		High	High	High	3
	Medium	High	Medium	3	O15118	O15118	>sp|O15118|NPC1_HUMAN NPC intracellular cholesterol transporter 1 OS=Homo sapiens OX=9606 GN=NPC1 PE=1 SV=2	0.017	0.008	0.014	3	4	9	142.1		Medium	Low	Medium	2	O43653	O43653	>sp|O43653|PSCA_HUMAN Prostate stem cell antigen OS=Homo sapiens OX=9606 GN=PSCA PE=1 SV=2	0.014	0.035	0.012	9	1	5	12		Low	n/a	n/a	0	O15116		>sp|O15116|LSM1_HUMAN U6 snRNA-associated Sm-like protein LSm1 OS=Homo sapiens OX=9606 GN=LSM1 PE=1 SV=1	0.031			14	1	1	15.2		Medium	Medium	Medium	3
	Low	n/a	n/a	0	O15120		>sp|O15120|PLCB_HUMAN 1-acyl-sn-glycerol-3-phosphate acyltransferase beta OS=Homo sapiens OX=9606 GN=AGPAT2 PE=1 SV=1	0.078			5	2	2	30.9		n/a	n/a	Low	0	O43674		>sp|O43674|NDUB5_HUMAN NADH dehydrogenase [ubiquinone] 1 beta subcomplex subunit 5, mitochondrial OS=Homo sapiens OX=9606 GN=NDUFB5 PE=1 SV=1			0.091	6	1	1	21.7		Low	n/a	n/a	0	O15126	O15126	>sp|O15126|SCAM1_HUMAN Secretory carrier-associated membrane protein 1 OS=Homo sapiens OX=9606 GN=SCAMP1 PE=1 SV=2	0.074			6	1	1	37.9		n/a	Medium	Medium	2
	n/a	n/a	Low	0	O15121	O15121	>sp|O15121|DEGS1_HUMAN Sphingolipid delta(4)-desaturase DES1 OS=Homo sapiens OX=9606 GN=DEGS1 PE=1 SV=1			0.038	5	1	1	37.8		Low	Low	Low	0	O43688	O43688	>sp|O43688|PLPP2_HUMAN Phospholipid phosphatase 2 OS=Homo sapiens OX=9606 GN=PLPP2 PE=1 SV=1	0.055	0.074	0.092	3	1	3	32.6		High	Medium	Medium	3	O15143		>sp|O15143|ARC1B_HUMAN Actin-related protein 2/3 complex subunit 1B OS=Homo sapiens OX=9606 GN=ARPC1B PE=1 SV=3	0.009	0.011	0.026	4	1	5	40.9		n/a	n/a	Low	0
	Medium	n/a	Low	1	O15126	O15126	>sp|O15126|SCAM1_HUMAN Secretory carrier-associated membrane protein 1 OS=Homo sapiens OX=9606 GN=SCAMP1 PE=1 SV=2	0.013		0.032	7	2	3	37.9		High	High	High	3	O43699	O43699	>sp|O43699|SIGL6_HUMAN Sialic acid-binding Ig-like lectin 6 OS=Homo sapiens OX=9606 GN=SIGLEC6 PE=1 SV=2	0.003	0.005	0.004	15	6	39	49.9		Low	Low	Low	0	O15144	O15144	>sp|O15144|ARPC2_HUMAN Actin-related protein 2/3 complex subunit 2 OS=Homo sapiens OX=9606 GN=ARPC2 PE=1 SV=1	0.076	0.062	0.079	3	1	3	34.3		Medium	Medium	High	3
	Low	Medium	Low	1	O15127		>sp|O15127|SCAM2_HUMAN Secretory carrier-associated membrane protein 2 OS=Homo sapiens OX=9606 GN=SCAMP2 PE=1 SV=2	0.061	0.02	0.032	10	2	4	36.6		High	High	High	3	O43707	O43707	>sp|O43707|ACTN4_HUMAN Alpha-actinin-4 OS=Homo sapiens OX=9606 GN=ACTN4 PE=1 SV=2	0.004	0.007	0.003	15	12	28	104.8		High	High	High	3	O15145	O15145	>sp|O15145|ARPC3_HUMAN Actin-related protein 2/3 complex subunit 3 OS=Homo sapiens OX=9606 GN=ARPC3 PE=1 SV=3	0	0	0	13	2	17	20.5		Low	Low	Low	0
	n/a	n/a	Low	0	O15162	O15162	>sp|O15162|PLS1_HUMAN Phospholipid scramblase 1 OS=Homo sapiens OX=9606 GN=PLSCR1 PE=1 SV=1			0.079	8	1	1	35		n/a	Low	n/a	0	O43747	O43747	>sp|O43747|AP1G1_HUMAN AP-1 complex subunit gamma-1 OS=Homo sapiens OX=9606 GN=AP1G1 PE=1 SV=5		0.094		1	1	1	91.3		Low	n/a	n/a	0	O15156		>sp|O15156|ZBT7B_HUMAN Zinc finger and BTB domain-containing protein 7B OS=Homo sapiens OX=9606 GN=ZBTB7B PE=1 SV=2	0.073			5	1	1	58		High	High	High	3
	Medium	Medium	Medium	3	O15173	O15173	>sp|O15173|PGRC2_HUMAN Membrane-associated progesterone receptor component 2 OS=Homo sapiens OX=9606 GN=PGRMC2 PE=1 SV=1	0.025	0.03	0.013	18	3	5	23.8		Low	n/a	n/a	0	O43752	O43752	>sp|O43752|STX6_HUMAN Syntaxin-6 OS=Homo sapiens OX=9606 GN=STX6 PE=1 SV=1	0.053			5	1	1	29.2		High	Medium	High	3	O15160		>sp|O15160|RPAC1_HUMAN DNA-directed RNA polymerases I and III subunit RPAC1 OS=Homo sapiens OX=9606 GN=POLR1C PE=1 SV=1	0.001	0.011	0.003	6	1	8	39.2		n/a	n/a	Low	0
	n/a	n/a	Low	0	O15194		>sp|O15194|CTDSL_HUMAN CTD small phosphatase-like protein OS=Homo sapiens OX=9606 GN=CTDSPL PE=1 SV=2			0.064	5	1	1	31.1		n/a	Low	Medium	1	O43759	O43759	>sp|O43759|SNG1_HUMAN Synaptogyrin-1 OS=Homo sapiens OX=9606 GN=SYNGR1 PE=1 SV=2		0.035	0.027	5	1	2	25.4		Medium	Medium	Medium	3	O15173	O15173	>sp|O15173|PGRC2_HUMAN Membrane-associated progesterone receptor component 2 OS=Homo sapiens OX=9606 GN=PGRMC2 PE=1 SV=1	0.016	0.014	0.015	9	1	3	23.8		Medium	n/a	n/a	1
	n/a	n/a	Low	0	O15197	O15197	>sp|O15197|EPHB6_HUMAN Ephrin type-B receptor 6 OS=Homo sapiens OX=9606 GN=EPHB6 PE=1 SV=4			0.077	1	1	1	110.6		High	Medium	Medium	3	O43760	O43760	>sp|O43760|SNG2_HUMAN Synaptogyrin-2 OS=Homo sapiens OX=9606 GN=SYNGR2 PE=1 SV=1	0.008	0.015	0.012	17	4	10	24.8		n/a	Low	n/a	0	O15212		>sp|O15212|PFD6_HUMAN Prefoldin subunit 6 OS=Homo sapiens OX=9606 GN=PFDN6 PE=1 SV=1		0.091		6	1	1	14.6		High	High	High	3
	n/a	Low	n/a	0	O15230	O15230	>sp|O15230|LAMA5_HUMAN Laminin subunit alpha-5 OS=Homo sapiens OX=9606 GN=LAMA5 PE=1 SV=8		0.071		0	1	1	399.5		Low	Low	Low	0	O43813	O43813	>sp|O43813|LANC1_HUMAN Glutathione S-transferase LANCL1 OS=Homo sapiens OX=9606 GN=LANCL1 PE=1 SV=1	0.064	0.035	0.034	5	2	3	45.3		Medium	n/a	Low	1	O15213		>sp|O15213|WDR46_HUMAN WD repeat-containing protein 46 OS=Homo sapiens OX=9606 GN=WDR46 PE=1 SV=3	0.028		0.053	7	2	2	68		High	Medium	High	3
	Low	Low	Low	0	O15258	O15258	>sp|O15258|RER1_HUMAN Protein RER1 OS=Homo sapiens OX=9606 GN=RER1 PE=1 SV=1	0.069	0.045	0.081	14	3	3	22.9		Low	n/a	Low	0	O43837		>sp|O43837|IDH3B_HUMAN Isocitrate dehydrogenase [NAD] subunit beta, mitochondrial OS=Homo sapiens OX=9606 GN=IDH3B PE=1 SV=2	0.071		0.068	2	1	2	42.2		Medium	Medium	Medium	3	O15234	O15234	>sp|O15234|CASC3_HUMAN Protein CASC3 OS=Homo sapiens OX=9606 GN=CASC3 PE=1 SV=2	0.023	0.027	0.018	4	1	3	76.2		n/a	Low	n/a	0
	High	High	High	3	O15260		>sp|O15260|SURF4_HUMAN Surfeit locus protein 4 OS=Homo sapiens OX=9606 GN=SURF4 PE=1 SV=3	0.009	0.004	0.007	10	3	14	30.4		n/a	Low	n/a	0	O43847	O43847	>sp|O43847|NRDC_HUMAN Nardilysin OS=Homo sapiens OX=9606 GN=NRDC PE=1 SV=3		0.089		1	1	1	131.6		High	Medium	Medium	3	O15258	O15258	>sp|O15258|RER1_HUMAN Protein RER1 OS=Homo sapiens OX=9606 GN=RER1 PE=1 SV=1	0.008	0.011	0.017	9	1	5	22.9		n/a	n/a	Medium	1
	High	High	High	3	O15270		>sp|O15270|SPTC2_HUMAN Serine palmitoyltransferase 2 OS=Homo sapiens OX=9606 GN=SPTLC2 PE=1 SV=1	0.004	0.002	0.003	22	10	23	62.9		High	High	High	3	O43852	O43852	>sp|O43852|CALU_HUMAN Calumenin OS=Homo sapiens OX=9606 GN=CALU PE=1 SV=2	0.005	0.006	0.006	52	13	60	37.1		Low	n/a	Low	0	O15296	O15296	>sp|O15296|LX15B_HUMAN Arachidonate 15-lipoxygenase B OS=Homo sapiens OX=9606 GN=ALOX15B PE=1 SV=3	0.103		0.117	1	1	2	75.8		n/a	n/a	Medium	1
	High	High	High	3	O15321	O15321	>sp|O15321|TM9S1_HUMAN Transmembrane 9 superfamily member 1 OS=Homo sapiens OX=9606 GN=TM9SF1 PE=2 SV=2	0.004	0.004	0.007	8	5	13	68.8		High	High	High	3	O43865	O43865	>sp|O43865|SAHH2_HUMAN S-adenosylhomocysteine hydrolase-like protein 1 OS=Homo sapiens OX=9606 GN=AHCYL1 PE=1 SV=2	0.01	0.006	0.009	9	5	10	58.9		High	Medium	Medium	3	O15305		>sp|O15305|PMM2_HUMAN Phosphomannomutase 2 OS=Homo sapiens OX=9606 GN=PMM2 PE=1 SV=1	0.009	0.023	0.023	9	2	7	28.1		High	Medium	High	3
	High	High	High	3	O15355		>sp|O15355|PPM1G_HUMAN Protein phosphatase 1G OS=Homo sapiens OX=9606 GN=PPM1G PE=1 SV=1	0.003	0.002	0.003	21	9	27	59.2		Low	n/a	n/a	0	O43927		>sp|O43927|CXL13_HUMAN C-X-C motif chemokine 13 OS=Homo sapiens OX=9606 GN=CXCL13 PE=1 SV=1	0.065			6	1	1	12.7		Low	n/a	n/a	0	O15344		>sp|O15344|TRI18_HUMAN E3 ubiquitin-protein ligase Midline-1 OS=Homo sapiens OX=9606 GN=MID1 PE=1 SV=1	0.039			2	1	1	75.2		n/a	Low	n/a	0
	n/a	n/a	Low	0	O15357	O15357	>sp|O15357|SHIP2_HUMAN Phosphatidylinositol 3,4,5-trisphosphate 5-phosphatase 2 OS=Homo sapiens OX=9606 GN=INPPL1 PE=1 SV=2			0.069	1	1	1	138.5		n/a	n/a	Low	0	O60239	O60239	>sp|O60239|3BP5_HUMAN SH3 domain-binding protein 5 OS=Homo sapiens OX=9606 GN=SH3BP5 PE=1 SV=2			0.09	4	1	1	50.4		n/a	Medium	n/a	1	O15347		>sp|O15347|HMGB3_HUMAN High mobility group protein B3 OS=Homo sapiens OX=9606 GN=HMGB3 PE=1 SV=4		0.026		7	1	1	23		Medium	Medium	High	3
	Low	Low	n/a	0	O15382		>sp|O15382|BCAT2_HUMAN Branched-chain-amino-acid aminotransferase, mitochondrial OS=Homo sapiens OX=9606 GN=BCAT2 PE=1 SV=2	0.069	0.082		2	1	2	44.3		Medium	Low	Medium	2	O60245	O60245	>sp|O60245|PCDH7_HUMAN Protocadherin-7 OS=Homo sapiens OX=9606 GN=PCDH7 PE=1 SV=2	0.023	0.05	0.01	4	3	9	116		Medium	Medium	Low	2	O15355		>sp|O15355|PPM1G_HUMAN Protein phosphatase 1G OS=Homo sapiens OX=9606 GN=PPM1G PE=1 SV=1	0.016	0.018	0.045	3	1	5	59.2		Medium	Medium	High	3
	High	High	High	3	O15427	O15427	>sp|O15427|MOT4_HUMAN Monocarboxylate transporter 4 OS=Homo sapiens OX=9606 GN=SLC16A3 PE=1 SV=1	0.003	0.004	0.004	13	6	39	49.4		n/a	Low	n/a	0	O60264		>sp|O60264|SMCA5_HUMAN SWI/SNF-related matrix-associated actin-dependent regulator of chromatin subfamily A member 5 OS=Homo sapiens OX=9606 GN=SMARCA5 PE=1 SV=1		0.083		1	1	1	121.8		High	High	High	3	O15371		>sp|O15371|EIF3D_HUMAN Eukaryotic translation initiation factor 3 subunit D OS=Homo sapiens OX=9606 GN=EIF3D PE=1 SV=1	0	0	0	8	4	20	63.9		n/a	Low	n/a	0
	High	High	High	3	O15431	O15431	>sp|O15431|COPT1_HUMAN High affinity copper uptake protein 1 OS=Homo sapiens OX=9606 GN=SLC31A1 PE=1 SV=1	0.003	0.003	0.006	16	3	18	21.1		Medium	High	High	3	O60313		>sp|O60313|OPA1_HUMAN Dynamin-like 120 kDa protein, mitochondrial OS=Homo sapiens OX=9606 GN=OPA1 PE=1 SV=3	0.017	0.007	0.007	9	8	14	111.6		High	High	High	3	O15372		>sp|O15372|EIF3H_HUMAN Eukaryotic translation initiation factor 3 subunit H OS=Homo sapiens OX=9606 GN=EIF3H PE=1 SV=1	0.007	0.004	0.003	3	1	11	39.9		High	High	High	3
	High	High	High	3	O15438	O15438	>sp|O15438|MRP3_HUMAN Canalicular multispecific organic anion transporter 2 OS=Homo sapiens OX=9606 GN=ABCC3 PE=1 SV=3	0.002	0.002	0.006	5	6	18	169.2		High	High	High	3	O60318		>sp|O60318|GANP_HUMAN Germinal-center associated nuclear protein OS=Homo sapiens OX=9606 GN=MCM3AP PE=1 SV=2	0.004	0.004	0.004	1	2	123	218.3		n/a	Low	n/a	0	O15381	O15381	>sp|O15381|NVL_HUMAN Nuclear valosin-containing protein-like OS=Homo sapiens OX=9606 GN=NVL PE=1 SV=1		0.066		1	1	1	95		High	High	High	3
	High	High	High	3	O15440	O15440	>sp|O15440|MRP5_HUMAN Multidrug resistance-associated protein 5 OS=Homo sapiens OX=9606 GN=ABCC5 PE=1 SV=2	0	0	0	38	46	365	160.6		Low	Low	Low	0	O60333	O60333	>sp|O60333|KIF1B_HUMAN Kinesin-like protein KIF1B OS=Homo sapiens OX=9606 GN=KIF1B PE=1 SV=5	0.051	0.063	0.063	0	1	3	204.3		Low	Low	Low	0	O15394	O15394	>sp|O15394|NCAM2_HUMAN Neural cell adhesion molecule 2 OS=Homo sapiens OX=9606 GN=NCAM2 PE=1 SV=2	0.072	0.049	0.097	1	1	3	93		n/a	Low	n/a	0
	High	n/a	Medium	2	O15523		>sp|O15523|DDX3Y_HUMAN ATP-dependent RNA helicase DDX3Y OS=Homo sapiens OX=9606 GN=DDX3Y PE=1 SV=2	0.01		0.023	12	5	7	73.1		Low	n/a	n/a	0	O60353	O60353	>sp|O60353|FZD6_HUMAN Frizzled-6 OS=Homo sapiens OX=9606 GN=FZD6 PE=1 SV=2	0.066			2	1	1	79.2		Low	n/a	n/a	0	O15400	O15400	>sp|O15400|STX7_HUMAN Syntaxin-7 OS=Homo sapiens OX=9606 GN=STX7 PE=1 SV=4	0.032			5	1	1	29.8		Low	Low	Low	0
	Medium	Medium	Low	2	O15533		>sp|O15533|TPSN_HUMAN Tapasin OS=Homo sapiens OX=9606 GN=TAPBP PE=1 SV=1	0.025	0.027	0.07	2	1	3	47.6		High	High	High	3	O60449	O60449	>sp|O60449|LY75_HUMAN Lymphocyte antigen 75 OS=Homo sapiens OX=9606 GN=LY75 PE=1 SV=3	0.004	0.005	0.003	7	9	29	198.2		n/a	Low	Low	0	O15427	O15427	>sp|O15427|MOT4_HUMAN Monocarboxylate transporter 4 OS=Homo sapiens OX=9606 GN=SLC16A3 PE=1 SV=1		0.044	0.045	3	1	2	49.4		n/a	Low	Medium	1
	High	High	Medium	3	O15551	O15551	>sp|O15551|CLD3_HUMAN Claudin-3 OS=Homo sapiens OX=9606 GN=CLDN3 PE=1 SV=1	0.006	0.008	0.011	14	2	8	23.3		n/a	Low	n/a	0	O60476		>sp|O60476|MA1A2_HUMAN Mannosyl-oligosaccharide 1,2-alpha-mannosidase IB OS=Homo sapiens OX=9606 GN=MAN1A2 PE=1 SV=1		0.06		3	1	1	73		Low	n/a	n/a	0	O15440	O15440	>sp|O15440|MRP5_HUMAN Multidrug resistance-associated protein 5 OS=Homo sapiens OX=9606 GN=ABCC5 PE=1 SV=2	0.04			1	1	1	160.6		Low	Medium	Low	1
	High	High	High	3	O15554	O15554	>sp|O15554|KCNN4_HUMAN Intermediate conductance calcium-activated potassium channel protein 4 OS=Homo sapiens OX=9606 GN=KCNN4 PE=1 SV=1	0.003	0.003	0.004	21	8	34	47.7		High	High	High	3	O60487	O60487	>sp|O60487|MPZL2_HUMAN Myelin protein zero-like protein 2 OS=Homo sapiens OX=9606 GN=MPZL2 PE=1 SV=1	0.006	0.005	0.003	18	4	20	24.5		High	Medium	High	3	O15446		>sp|O15446|RPA34_HUMAN DNA-directed RNA polymerase I subunit RPA34 OS=Homo sapiens OX=9606 GN=CD3EAP PE=1 SV=1	0.002	0.011	0.004	14	3	8	55		Medium	n/a	n/a	1
	Low	Medium	Medium	2	O43143		>sp|O43143|DHX15_HUMAN Pre-mRNA-splicing factor ATP-dependent RNA helicase DHX15 OS=Homo sapiens OX=9606 GN=DHX15 PE=1 SV=2	0.039	0.011	0.01	4	2	7	90.9		High	High	High	3	O60503	O60503	>sp|O60503|ADCY9_HUMAN Adenylate cyclase type 9 OS=Homo sapiens OX=9606 GN=ADCY9 PE=1 SV=4	0.006	0.006	0.005	19	20	52	150.6		Low	Medium	Low	1	O15514		>sp|O15514|RPB4_HUMAN DNA-directed RNA polymerase II subunit RPB4 OS=Homo sapiens OX=9606 GN=POLR2D PE=1 SV=1	0.049	0.01	0.072	22	2	4	16.3		High	High	High	3
	Medium	Medium	High	3	O43148		>sp|O43148|MCES_HUMAN mRNA cap guanine-N7 methyltransferase OS=Homo sapiens OX=9606 GN=RNMT PE=1 SV=1	0.012	0.018	0.007	1	1	23	54.8		n/a	Low	n/a	0	O60518		>sp|O60518|RNBP6_HUMAN Ran-binding protein 6 OS=Homo sapiens OX=9606 GN=RANBP6 PE=1 SV=2		0.085		1	1	1	124.6		High	High	High	3	O43143		>sp|O43143|DHX15_HUMAN Pre-mRNA-splicing factor ATP-dependent RNA helicase DHX15 OS=Homo sapiens OX=9606 GN=DHX15 PE=1 SV=2	0	0	0.002	9	6	24	90.9		Medium	Low	High	2
	High	High	High	3	O43157	O43157	>sp|O43157|PLXB1_HUMAN Plexin-B1 OS=Homo sapiens OX=9606 GN=PLXNB1 PE=1 SV=3	0	0	0	24	37	162	232.2		n/a	Low	n/a	0	O60543		>sp|O60543|CIDEA_HUMAN Cell death activator CIDE-A OS=Homo sapiens OX=9606 GN=CIDEA PE=1 SV=1		0.094		3	1	1	24.7		n/a	n/a	Low	0	O43159	O43159	>sp|O43159|RRP8_HUMAN Ribosomal RNA-processing protein 8 OS=Homo sapiens OX=9606 GN=RRP8 PE=1 SV=2			0.089	4	1	1	50.7		High	High	High	3
	Low	n/a	n/a	0	O43175	O43175	>sp|O43175|SERA_HUMAN D-3-phosphoglycerate dehydrogenase OS=Homo sapiens OX=9606 GN=PHGDH PE=1 SV=4	0.062			2	1	1	56.6		Medium	Medium	High	3	O60568	O60568	>sp|O60568|PLOD3_HUMAN Multifunctional procollagen lysine hydroxylase and glycosyltransferase LH3 OS=Homo sapiens OX=9606 GN=PLOD3 PE=1 SV=1	0.023	0.022	0.009	8	5	13	84.7		n/a	n/a	Medium	1	O43169		>sp|O43169|CYB5B_HUMAN Cytochrome b5 type B OS=Homo sapiens OX=9606 GN=CYB5B PE=1 SV=2			0.018	23	1	1	16.3		n/a	Medium	Low	1
	n/a	Low	n/a	0	O43189		>sp|O43189|PHF1_HUMAN PHD finger protein 1 OS=Homo sapiens OX=9606 GN=PHF1 PE=1 SV=3		0.066		4	1	1	62.1		n/a	n/a	Low	0	O60583	O60583	>sp|O60583|CCNT2_HUMAN Cyclin-T2 OS=Homo sapiens OX=9606 GN=CCNT2 PE=1 SV=2			0.081	3	1	1	81		n/a	n/a	Low	0	O43237		>sp|O43237|DC1L2_HUMAN Cytoplasmic dynein 1 light intermediate chain 2 OS=Homo sapiens OX=9606 GN=DYNC1LI2 PE=1 SV=1			0.078	3	1	1	54.1		n/a	n/a	Medium	1
	Medium	Medium	Medium	3	O43194	O43194	>sp|O43194|GPR39_HUMAN G-protein coupled receptor 39 OS=Homo sapiens OX=9606 GN=GPR39 PE=1 SV=1	0.012	0.013	0.011	5	2	8	51.3		Low	n/a	n/a	0	O60602	O60602	>sp|O60602|TLR5_HUMAN Toll-like receptor 5 OS=Homo sapiens OX=9606 GN=TLR5 PE=1 SV=4	0.061			2	1	1	97.8		High	High	High	3	O43242		>sp|O43242|PSMD3_HUMAN 26S proteasome non-ATPase regulatory subunit 3 OS=Homo sapiens OX=9606 GN=PSMD3 PE=1 SV=2	0	0	0	13	5	18	60.9		n/a	n/a	Low	0
	Low	n/a	Low	0	O43252		>sp|O43252|PAPS1_HUMAN Bifunctional 3'-phosphoadenosine 5'-phosphosulfate synthase 1 OS=Homo sapiens OX=9606 GN=PAPSS1 PE=1 SV=2	0.078		0.071	2	1	3	70.8		Low	Low	Low	0	O60609	O60609	>sp|O60609|GFRA3_HUMAN GDNF family receptor alpha-3 OS=Homo sapiens OX=9606 GN=GFRA3 PE=1 SV=2	0.062	0.078	0.089	3	1	3	44.5		n/a	Medium	Medium	2	O43252		>sp|O43252|PAPS1_HUMAN Bifunctional 3'-phosphoadenosine 5'-phosphosulfate synthase 1 OS=Homo sapiens OX=9606 GN=PAPSS1 PE=1 SV=2		0.026	0.017	3	1	2	70.8		High	High	High	3
	n/a	Medium	Medium	2	O43272		>sp|O43272|PROD_HUMAN Proline dehydrogenase 1, mitochondrial OS=Homo sapiens OX=9606 GN=PRODH PE=1 SV=3		0.02	0.024	10	4	4	68		Low	Low	Low	0	O60610	O60610	>sp|O60610|DIAP1_HUMAN Protein diaphanous homolog 1 OS=Homo sapiens OX=9606 GN=DIAPH1 PE=1 SV=2	0.058	0.101	0.1	2	2	4	141.3		Low	Low	Medium	1	O43264	O43264	>sp|O43264|ZW10_HUMAN Centromere/kinetochore protein zw10 homolog OS=Homo sapiens OX=9606 GN=ZW10 PE=1 SV=3	0.071	0.031	0.027	4	2	3	88.8		High	Medium	High	3
	High	High	High	3	O43278	O43278	>sp|O43278|SPIT1_HUMAN Kunitz-type protease inhibitor 1 OS=Homo sapiens OX=9606 GN=SPINT1 PE=1 SV=2	0	0	0	29	17	164	58.4		Low	n/a	n/a	0	O60635	O60635	>sp|O60635|TSN1_HUMAN Tetraspanin-1 OS=Homo sapiens OX=9606 GN=TSPAN1 PE=1 SV=2	0.067			5	1	1	26.3		High	High	High	3	O43278	O43278	>sp|O43278|SPIT1_HUMAN Kunitz-type protease inhibitor 1 OS=Homo sapiens OX=9606 GN=SPINT1 PE=1 SV=2	0	0	0	9	6	42	58.4		Low	n/a	Medium	1
	High	High	High	3	O43291	O43291	>sp|O43291|SPIT2_HUMAN Kunitz-type protease inhibitor 2 OS=Homo sapiens OX=9606 GN=SPINT2 PE=1 SV=2	0.003	0.003	0.003	25	6	30	28.2		Low	Low	n/a	0	O60673		>sp|O60673|REV3L_HUMAN DNA polymerase zeta catalytic subunit OS=Homo sapiens OX=9606 GN=REV3L PE=1 SV=2	0.074	0.096		0	1	3	352.6		Low	Low	n/a	0	O43286	O43286	>sp|O43286|B4GT5_HUMAN Beta-1,4-galactosyltransferase 5 OS=Homo sapiens OX=9606 GN=B4GALT5 PE=1 SV=1	0.06	0.052		7	2	2	45.1		High	High	High	3
	Low	n/a	n/a	0	O43292		>sp|O43292|GPAA1_HUMAN Glycosylphosphatidylinositol anchor attachment 1 protein OS=Homo sapiens OX=9606 GN=GPAA1 PE=1 SV=3	0.032			2	1	1	67.6		High	High	High	3	O60716	O60716	>sp|O60716|CTND1_HUMAN Catenin delta-1 OS=Homo sapiens OX=9606 GN=CTNND1 PE=1 SV=1	0.011	0.007	0.006	12	10	21	108.1		High	High	High	3	O43290		>sp|O43290|SNUT1_HUMAN U4/U6.U5 tri-snRNP-associated protein 1 OS=Homo sapiens OX=9606 GN=SART1 PE=1 SV=1	0.001	0.001	0.003	7	3	9	90.2		Low	Low	n/a	0
	High	High	High	3	O43306	O43306	>sp|O43306|ADCY6_HUMAN Adenylate cyclase type 6 OS=Homo sapiens OX=9606 GN=ADCY6 PE=1 SV=2	0	0	0	26	26	169	130.5		High	Medium	High	3	O60779	O60779	>sp|O60779|S19A2_HUMAN Thiamine transporter 1 OS=Homo sapiens OX=9606 GN=SLC19A2 PE=1 SV=2	0.01	0.012	0.005	11	4	10	55.4		Low	Low	n/a	0	O43292		>sp|O43292|GPAA1_HUMAN Glycosylphosphatidylinositol anchor attachment 1 protein OS=Homo sapiens OX=9606 GN=GPAA1 PE=1 SV=3	0.069	0.037		2	1	2	67.6		High	High	High	3
	Low	n/a	n/a	0	O43379		>sp|O43379|WDR62_HUMAN WD repeat-containing protein 62 OS=Homo sapiens OX=9606 GN=WDR62 PE=1 SV=4	0.061			1	1	1	165.8		n/a	Medium	High	2	O60831		>sp|O60831|PRAF2_HUMAN PRA1 family protein 2 OS=Homo sapiens OX=9606 GN=PRAF2 PE=1 SV=1		0.012	0.009	6	1	4	19.2		n/a	Low	n/a	0	O43295		>sp|O43295|SRGP3_HUMAN SLIT-ROBO Rho GTPase-activating protein 3 OS=Homo sapiens OX=9606 GN=SRGAP3 PE=1 SV=3		0.036		3	1	1	124.4		Low	Low	Low	0
	High	High	High	3	O43493	O43493	>sp|O43493|TGON2_HUMAN Trans-Golgi network integral membrane protein 2 OS=Homo sapiens OX=9606 GN=TGOLN2 PE=1 SV=3	0.005	0.008	0.006	18	8	27	51		n/a	Low	n/a	0	O60832		>sp|O60832|DKC1_HUMAN H/ACA ribonucleoprotein complex subunit DKC1 OS=Homo sapiens OX=9606 GN=DKC1 PE=1 SV=3		0.085		2	1	1	57.6		High	Medium	Medium	3	O43306	O43306	>sp|O43306|ADCY6_HUMAN Adenylate cyclase type 6 OS=Homo sapiens OX=9606 GN=ADCY6 PE=1 SV=2	0.009	0.01	0.013	3	2	6	130.5		Medium	Low	Medium	2
	n/a	Low	n/a	0	O43506	O43506	>sp|O43506|ADA20_HUMAN Disintegrin and metalloproteinase domain-containing protein 20 OS=Homo sapiens OX=9606 GN=ADAM20 PE=2 SV=2		0.031		4	1	1	81.5		n/a	n/a	Low	0	O60928		>sp|O60928|KCJ13_HUMAN Inward rectifier potassium channel 13 OS=Homo sapiens OX=9606 GN=KCNJ13 PE=1 SV=1			0.084	5	1	1	40.5		High	High	High	3	O43390		>sp|O43390|HNRPR_HUMAN Heterogeneous nuclear ribonucleoprotein R OS=Homo sapiens OX=9606 GN=HNRNPR PE=1 SV=1	0.002	0	0	12	5	23	70.9		High	High	High	3
	Medium	High	High	3	O43520	O43520	>sp|O43520|AT8B1_HUMAN Phospholipid-transporting ATPase IC OS=Homo sapiens OX=9606 GN=ATP8B1 PE=1 SV=3	0.012	0.004	0.006	9	9	13	143.6		Low	Low	Low	0	O60938		>sp|O60938|KERA_HUMAN Keratocan OS=Homo sapiens OX=9606 GN=KERA PE=1 SV=1	0.077	0.103	0.103	3	1	12	40.5		High	Medium	Medium	3	O43395		>sp|O43395|PRPF3_HUMAN U4/U6 small nuclear ribonucleoprotein Prp3 OS=Homo sapiens OX=9606 GN=PRPF3 PE=1 SV=2	0.009	0.01	0.014	4	1	5	77.5		Medium	Medium	High	3
	Low	Low	Low	0	O43548		>sp|O43548|TGM5_HUMAN Protein-glutamine gamma-glutamyltransferase 5 OS=Homo sapiens OX=9606 GN=TGM5 PE=1 SV=4	0.074	0.085	0.086	1	1	4	80.7		n/a	Low	Low	0	O75027		>sp|O75027|ABCB7_HUMAN ATP-binding cassette sub-family B member 7, mitochondrial OS=Homo sapiens OX=9606 GN=ABCB7 PE=1 SV=2		0.079	0.065	1	1	2	82.6		High	Medium	High	3	O43396		>sp|O43396|TXNL1_HUMAN Thioredoxin-like protein 1 OS=Homo sapiens OX=9606 GN=TXNL1 PE=1 SV=3	0.002	0.011	0.003	10	2	9	32.2		High	High	High	3
	Low	Low	Low	0	O43556	O43556	>sp|O43556|SGCE_HUMAN Epsilon-sarcoglycan OS=Homo sapiens OX=9606 GN=SGCE PE=1 SV=6	0.054	0.076	0.081	9	3	4	49.8		High	High	High	3	O75051	O75051	>sp|O75051|PLXA2_HUMAN Plexin-A2 OS=Homo sapiens OX=9606 GN=PLXNA2 PE=1 SV=4	0.007	0.007	0.008	15	26	88	211		High	High	High	3	O43399		>sp|O43399|TPD54_HUMAN Tumor protein D54 OS=Homo sapiens OX=9606 GN=TPD52L2 PE=1 SV=2	0	0	0	26	4	23	22.2		High	High	High	3
	High	High	High	3	O43570	O43570	>sp|O43570|CAH12_HUMAN Carbonic anhydrase 12 OS=Homo sapiens OX=9606 GN=CA12 PE=1 SV=1	0	0	0	45	12	163	39.4		High	High	High	3	O75054	O75054	>sp|O75054|IGSF3_HUMAN Immunoglobulin superfamily member 3 OS=Homo sapiens OX=9606 GN=IGSF3 PE=2 SV=3	0	0	0	39	37	324	135.1		High	High	High	3	O43464	O43464	>sp|O43464|HTRA2_HUMAN Serine protease HTRA2, mitochondrial OS=Homo sapiens OX=9606 GN=HTRA2 PE=1 SV=2	0.001	0.002	0.002	9	2	11	48.8		n/a	n/a	High	1
	n/a	n/a	Low	0	O43581	O43581	>sp|O43581|SYT7_HUMAN Synaptotagmin-7 OS=Homo sapiens OX=9606 GN=SYT7 PE=1 SV=3			0.08	2	1	1	45.5		n/a	n/a	Low	0	O75063	O75063	>sp|O75063|XYLK_HUMAN Glycosaminoglycan xylosylkinase OS=Homo sapiens OX=9606 GN=FAM20B PE=1 SV=1			0.096	3	1	1	46.4		n/a	Medium	Medium	2	O43504		>sp|O43504|LTOR5_HUMAN Ragulator complex protein LAMTOR5 OS=Homo sapiens OX=9606 GN=LAMTOR5 PE=1 SV=1		0.018	0.017	15	1	2	9.6		High	High	High	3
	n/a	n/a	Low	0	O43602	O43602	>sp|O43602|DCX_HUMAN Neuronal migration protein doublecortin OS=Homo sapiens OX=9606 GN=DCX PE=1 SV=4			0.084	3	1	1	40.5		n/a	n/a	Low	0	O75081		>sp|O75081|MTG16_HUMAN Protein CBFA2T3 OS=Homo sapiens OX=9606 GN=CBFA2T3 PE=1 SV=2			0.087	2	1	1	71.1		n/a	n/a	Low	0	O43516	O43516	>sp|O43516|WIPF1_HUMAN WAS/WASL-interacting protein family member 1 OS=Homo sapiens OX=9606 GN=WIPF1 PE=1 SV=3			0.092	2	1	1	51.2		Medium	Medium	n/a	2
	High	High	High	3	O43615	O43615	>sp|O43615|TIM44_HUMAN Mitochondrial import inner membrane translocase subunit TIM44 OS=Homo sapiens OX=9606 GN=TIMM44 PE=1 SV=2	0.005	0.002	0.009	13	5	13	51.3		n/a	n/a	Low	0	O75083	O75083	>sp|O75083|WDR1_HUMAN WD repeat-containing protein 1 OS=Homo sapiens OX=9606 GN=WDR1 PE=1 SV=4			0.098	3	1	1	66.2		High	High	Medium	3	O43583		>sp|O43583|DENR_HUMAN Density-regulated protein OS=Homo sapiens OX=9606 GN=DENR PE=1 SV=2	0.005	0.004	0.014	8	1	5	22.1		n/a	Low	Low	0
	Medium	Medium	Medium	3	O43653	O43653	>sp|O43653|PSCA_HUMAN Prostate stem cell antigen OS=Homo sapiens OX=9606 GN=PSCA PE=1 SV=2	0.012	0.02	0.014	9	1	6	12		n/a	Low	Low	0	O75093	O75093	>sp|O75093|SLIT1_HUMAN Slit homolog 1 protein OS=Homo sapiens OX=9606 GN=SLIT1 PE=2 SV=4		0.097	0.095	1	1	2	167.8		High	High	High	3	O43615	O43615	>sp|O43615|TIM44_HUMAN Mitochondrial import inner membrane translocase subunit TIM44 OS=Homo sapiens OX=9606 GN=TIMM44 PE=1 SV=2	0.002	0.002	0.003	6	2	11	51.3		n/a	Low	n/a	0
	Low	Low	Low	0	O43657	O43657	>sp|O43657|TSN6_HUMAN Tetraspanin-6 OS=Homo sapiens OX=9606 GN=TSPAN6 PE=1 SV=1	0.075	0.073	0.064	4	1	3	27.5		Low	Low	Medium	1	O75110	O75110	>sp|O75110|ATP9A_HUMAN Probable phospholipid-transporting ATPase IIA OS=Homo sapiens OX=9606 GN=ATP9A PE=1 SV=3	0.053	0.085	0.023	3	3	5	118.5		n/a	Low	Low	0	O43633	O43633	>sp|O43633|CHM2A_HUMAN Charged multivesicular body protein 2a OS=Homo sapiens OX=9606 GN=CHMP2A PE=1 SV=1		0.108	0.101	3	1	2	25.1		Medium	Medium	High	3
	High	Medium	Low	2	O43688	O43688	>sp|O43688|PLPP2_HUMAN Phospholipid phosphatase 2 OS=Homo sapiens OX=9606 GN=PLPP2 PE=1 SV=1	0.009	0.012	0.038	8	2	9	32.6		n/a	Low	n/a	0	O75116	O75116	>sp|O75116|ROCK2_HUMAN Rho-associated protein kinase 2 OS=Homo sapiens OX=9606 GN=ROCK2 PE=1 SV=4		0.054		1	1	1	160.8		Medium	n/a	n/a	1	O43663	O43663	>sp|O43663|PRC1_HUMAN Protein regulator of cytokinesis 1 OS=Homo sapiens OX=9606 GN=PRC1 PE=1 SV=2	0.017			6	2	2	71.6		Low	Low	Medium	1
	High	High	High	3	O43699	O43699	>sp|O43699|SIGL6_HUMAN Sialic acid-binding Ig-like lectin 6 OS=Homo sapiens OX=9606 GN=SIGLEC6 PE=1 SV=2	0.003	0.003	0.003	13	5	25	49.9		High	High	High	3	O75121	O75121	>sp|O75121|MFA3L_HUMAN Microfibrillar-associated protein 3-like OS=Homo sapiens OX=9606 GN=MFAP3L PE=1 SV=3	0.006	0.006	0.006	30	12	64	45.4		Medium	Medium	Medium	3	O43665	O43665	>sp|O43665|RGS10_HUMAN Regulator of G-protein signaling 10 OS=Homo sapiens OX=9606 GN=RGS10 PE=1 SV=2	0.011	0.012	0.014	10	2	6	20.2		High	Medium	High	3
	High	High	High	3	O43707	O43707	>sp|O43707|ACTN4_HUMAN Alpha-actinin-4 OS=Homo sapiens OX=9606 GN=ACTN4 PE=1 SV=2	0.003	0.003	0.004	22	16	37	104.8		High	High	High	3	O75131	O75131	>sp|O75131|CPNE3_HUMAN Copine-3 OS=Homo sapiens OX=9606 GN=CPNE3 PE=1 SV=1	0.005	0.004	0.006	29	12	44	60.1		Low	Low	Low	0	O43676		>sp|O43676|NDUB3_HUMAN NADH dehydrogenase [ubiquinone] 1 beta subcomplex subunit 3 OS=Homo sapiens OX=9606 GN=NDUFB3 PE=1 SV=3	0.095	0.076	0.109	7	1	3	11.4		n/a	Low	n/a	0
	n/a	n/a	Low	0	O43719		>sp|O43719|HTSF1_HUMAN HIV Tat-specific factor 1 OS=Homo sapiens OX=9606 GN=HTATSF1 PE=1 SV=1			0.073	1	1	1	85.8		High	High	High	3	O75144	O75144	>sp|O75144|ICOSL_HUMAN ICOS ligand OS=Homo sapiens OX=9606 GN=ICOSLG PE=1 SV=2	0.003	0.005	0.005	16	4	19	33.3		n/a	n/a	Low	0	O43678	O43678	>sp|O43678|NDUA2_HUMAN NADH dehydrogenase [ubiquinone] 1 alpha subcomplex subunit 2 OS=Homo sapiens OX=9606 GN=NDUFA2 PE=1 SV=3			0.079	10	1	1	10.9		Low	n/a	Low	0
	Medium	Low	n/a	1	O43752	O43752	>sp|O43752|STX6_HUMAN Syntaxin-6 OS=Homo sapiens OX=9606 GN=STX6 PE=1 SV=1	0.026	0.03		5	1	2	29.2		n/a	n/a	Low	0	O75146	O75146	>sp|O75146|HIP1R_HUMAN Huntingtin-interacting protein 1-related protein OS=Homo sapiens OX=9606 GN=HIP1R PE=1 SV=2			0.078	1	1	1	119.3		n/a	n/a	Low	0	O43679	O43679	>sp|O43679|LDB2_HUMAN LIM domain-binding protein 2 OS=Homo sapiens OX=9606 GN=LDB2 PE=1 SV=1			0.054	6	1	1	42.8		Medium	Medium	High	3
	n/a	n/a	Low	0	O43759	O43759	>sp|O43759|SNG1_HUMAN Synaptogyrin-1 OS=Homo sapiens OX=9606 GN=SYNGR1 PE=1 SV=2			0.031	5	1	1	25.4		Low	n/a	Low	0	O75197	O75197	>sp|O75197|LRP5_HUMAN Low-density lipoprotein receptor-related protein 5 OS=Homo sapiens OX=9606 GN=LRP5 PE=1 SV=2	0.063		0.07	2	2	2	179		Medium	Medium	Low	2	O43681		>sp|O43681|ASNA_HUMAN ATPase ASNA1 OS=Homo sapiens OX=9606 GN=ASNA1 PE=1 SV=2	0.023	0.022	0.045	5	2	5	38.8		Low	Low	Low	0
	High	High	High	3	O43760	O43760	>sp|O43760|SNG2_HUMAN Synaptogyrin-2 OS=Homo sapiens OX=9606 GN=SYNGR2 PE=1 SV=1	0.004	0.009	0.008	17	4	13	24.8		n/a	Low	n/a	0	O75208		>sp|O75208|COQ9_HUMAN Ubiquinone biosynthesis protein COQ9, mitochondrial OS=Homo sapiens OX=9606 GN=COQ9 PE=1 SV=1		0.036		3	1	1	35.5		Medium	Medium	Medium	3	O43684		>sp|O43684|BUB3_HUMAN Mitotic checkpoint protein BUB3 OS=Homo sapiens OX=9606 GN=BUB3 PE=1 SV=1	0.018	0.018	0.016	6	2	6	37.1		Low	Low	Low	0
	Low	n/a	n/a	0	O43763		>sp|O43763|TLX2_HUMAN T-cell leukemia homeobox protein 2 OS=Homo sapiens OX=9606 GN=TLX2 PE=1 SV=2	0.034			6	1	1	30.2		High	Medium	High	3	O75326	O75326	>sp|O75326|SEM7A_HUMAN Semaphorin-7A OS=Homo sapiens OX=9606 GN=SEMA7A PE=1 SV=1	0.009	0.015	0.007	8	5	15	74.8		High	High	High	3	O43707	O43707	>sp|O43707|ACTN4_HUMAN Alpha-actinin-4 OS=Homo sapiens OX=9606 GN=ACTN4 PE=1 SV=2	0	0	0	26	16	131	104.8		Low	Low	Medium	1
	Medium	High	Medium	3	O43813	O43813	>sp|O43813|LANC1_HUMAN Glutathione S-transferase LANCL1 OS=Homo sapiens OX=9606 GN=LANCL1 PE=1 SV=1	0.012	0.003	0.011	13	4	10	45.3		Low	Low	Low	0	O75351	O75351	>sp|O75351|VPS4B_HUMAN Vacuolar protein sorting-associated protein 4B OS=Homo sapiens OX=9606 GN=VPS4B PE=1 SV=2	0.065	0.077	0.089	3	1	3	49.3		Low	Low	Low	0	O43747	O43747	>sp|O43747|AP1G1_HUMAN AP-1 complex subunit gamma-1 OS=Homo sapiens OX=9606 GN=AP1G1 PE=1 SV=5	0.076	0.078	0.084	1	1	3	91.3		Medium	n/a	Medium	2
	n/a	Low	Low	0	O43819		>sp|O43819|SCO2_HUMAN Protein SCO2 homolog, mitochondrial OS=Homo sapiens OX=9606 GN=SCO2 PE=1 SV=3		0.076	0.083	3	1	2	29.8		Medium	Low	Medium	2	O75352	O75352	>sp|O75352|MPU1_HUMAN Mannose-P-dolichol utilization defect 1 protein OS=Homo sapiens OX=9606 GN=MPDU1 PE=1 SV=2	0.014	0.034	0.029	10	2	5	26.6		n/a	n/a	Medium	1	O43752	O43752	>sp|O43752|STX6_HUMAN Syntaxin-6 OS=Homo sapiens OX=9606 GN=STX6 PE=1 SV=1			0.014	10	1	1	29.2		High	High	High	3
	Medium	Medium	High	3	O43837		>sp|O43837|IDH3B_HUMAN Isocitrate dehydrogenase [NAD] subunit beta, mitochondrial OS=Homo sapiens OX=9606 GN=IDH3B PE=1 SV=2	0.012	0.011	0.006	28	7	13	42.2		Medium	Low	Low	1	O75355	O75355	>sp|O75355|ENTP3_HUMAN Ectonucleoside triphosphate diphosphohydrolase 3 OS=Homo sapiens OX=9606 GN=ENTPD3 PE=1 SV=2	0.028	0.092	0.069	3	2	4	59.1		Medium	Medium	Low	2	O43765		>sp|O43765|SGTA_HUMAN Small glutamine-rich tetratricopeptide repeat-containing protein alpha OS=Homo sapiens OX=9606 GN=SGTA PE=1 SV=1	0.018	0.01	0.037	8	2	5	34		Low	n/a	n/a	0
	Low	Low	n/a	0	O43847	O43847	>sp|O43847|NRDC_HUMAN Nardilysin OS=Homo sapiens OX=9606 GN=NRDC PE=1 SV=3	0.071	0.066		1	1	2	131.6		High	High	High	3	O75363		>sp|O75363|BCAS1_HUMAN Breast carcinoma-amplified sequence 1 OS=Homo sapiens OX=9606 GN=BCAS1 PE=1 SV=2	0.004	0.004	0.004	21	8	31	61.7		High	High	High	3	O43776		>sp|O43776|SYNC_HUMAN Asparagine--tRNA ligase, cytoplasmic OS=Homo sapiens OX=9606 GN=NARS PE=1 SV=1	0	0	0	9	4	34	62.9		Low	Low	Low	0
	High	High	High	3	O43852	O43852	>sp|O43852|CALU_HUMAN Calumenin OS=Homo sapiens OX=9606 GN=CALU PE=1 SV=2	0	0	0.011	58	16	121	37.1		High	High	High	3	O75369	O75369	>sp|O75369|FLNB_HUMAN Filamin-B OS=Homo sapiens OX=9606 GN=FLNB PE=1 SV=2	0	0	0	36	69	230	278		Low	Low	n/a	0	O43790		>sp|O43790|KRT86_HUMAN Keratin, type II cuticular Hb6 OS=Homo sapiens OX=9606 GN=KRT86 PE=1 SV=1	0.085	0.091		3	2	2	53.5		Medium	Medium	n/a	2
	High	Medium	High	3	O43865	O43865	>sp|O43865|SAHH2_HUMAN S-adenosylhomocysteine hydrolase-like protein 1 OS=Homo sapiens OX=9606 GN=AHCYL1 PE=1 SV=2	0.004	0.011	0.005	14	7	18	58.9		High	Medium	High	3	O75390		>sp|O75390|CISY_HUMAN Citrate synthase, mitochondrial OS=Homo sapiens OX=9606 GN=CS PE=1 SV=2	0.009	0.012	0.005	14	6	11	51.7		High	High	High	3	O43809		>sp|O43809|CPSF5_HUMAN Cleavage and polyadenylation specificity factor subunit 5 OS=Homo sapiens OX=9606 GN=NUDT21 PE=1 SV=1	0.002	0.002	0.002	8	2	9	26.2		Low	Low	Medium	1
	n/a	Low	Medium	1	O60239	O60239	>sp|O60239|3BP5_HUMAN SH3 domain-binding protein 5 OS=Homo sapiens OX=9606 GN=SH3BP5 PE=1 SV=2		0.067	0.03	4	1	4	50.4		n/a	n/a	Medium	1	O75396	O75396	>sp|O75396|SC22B_HUMAN Vesicle-trafficking protein SEC22b OS=Homo sapiens OX=9606 GN=SEC22B PE=1 SV=4			0.027	6	1	1	24.6		n/a	n/a	Low	0	O43819		>sp|O43819|SCO2_HUMAN Protein SCO2 homolog, mitochondrial OS=Homo sapiens OX=9606 GN=SCO2 PE=1 SV=3			0.033	11	1	1	29.8		High	High	High	3
	Medium	Low	Medium	2	O60245	O60245	>sp|O60245|PCDH7_HUMAN Protocadherin-7 OS=Homo sapiens OX=9606 GN=PCDH7 PE=1 SV=2	0.013	0.051	0.024	3	2	5	116		n/a	Low	n/a	0	O75400		>sp|O75400|PR40A_HUMAN Pre-mRNA-processing factor 40 homolog A OS=Homo sapiens OX=9606 GN=PRPF40A PE=1 SV=2		0.093		1	1	1	108.7		Low	n/a	n/a	0	O43822	O43822	>sp|O43822|CF410_HUMAN Cilia- and flagella-associated protein 410 OS=Homo sapiens OX=9606 GN=CFAP410 PE=1 SV=1	0.069			9	1	1	28.3		n/a	n/a	Low	0
	n/a	Medium	Low	1	O60291	O60291	>sp|O60291|MGRN1_HUMAN E3 ubiquitin-protein ligase MGRN1 OS=Homo sapiens OX=9606 GN=MGRN1 PE=1 SV=2		0.023	0.034	2	1	3	60.7		n/a	n/a	Low	0	O75414		>sp|O75414|NDK6_HUMAN Nucleoside diphosphate kinase 6 OS=Homo sapiens OX=9606 GN=NME6 PE=1 SV=3			0.096	9	1	1	21.1		High	High	High	3	O43823		>sp|O43823|AKAP8_HUMAN A-kinase anchor protein 8 OS=Homo sapiens OX=9606 GN=AKAP8 PE=1 SV=1	0.001	0.004	0.003	3	2	10	76.1		High	High	High	3
	n/a	n/a	Low	0	O60296		>sp|O60296|TRAK2_HUMAN Trafficking kinesin-binding protein 2 OS=Homo sapiens OX=9606 GN=TRAK2 PE=1 SV=2			0.078	4	1	1	101.4		n/a	Low	n/a	0	O75417		>sp|O75417|DPOLQ_HUMAN DNA polymerase theta OS=Homo sapiens OX=9606 GN=POLQ PE=1 SV=2		0.079		0	1	1	289.4		High	High	High	3	O43837		>sp|O43837|IDH3B_HUMAN Isocitrate dehydrogenase [NAD] subunit beta, mitochondrial OS=Homo sapiens OX=9606 GN=IDH3B PE=1 SV=2	0.001	0.001	0.003	4	1	9	42.2		Low	n/a	n/a	0
	n/a	n/a	Low	0	O60307		>sp|O60307|MAST3_HUMAN Microtubule-associated serine/threonine-protein kinase 3 OS=Homo sapiens OX=9606 GN=MAST3 PE=1 SV=2			0.078	1	1	1	143		Low	Low	Low	0	O75439		>sp|O75439|MPPB_HUMAN Mitochondrial-processing peptidase subunit beta OS=Homo sapiens OX=9606 GN=PMPCB PE=1 SV=2	0.052	0.073	0.079	6	3	4	54.3		High	High	High	3	O43852	O43852	>sp|O43852|CALU_HUMAN Calumenin OS=Homo sapiens OX=9606 GN=CALU PE=1 SV=2	0	0	0	30	7	47	37.1		n/a	Low	n/a	0
	n/a	n/a	Low	0	O60308	O60308	>sp|O60308|CE104_HUMAN Centrosomal protein of 104 kDa OS=Homo sapiens OX=9606 GN=CEP104 PE=1 SV=1			0.076	1	1	1	104.4		Low	Low	Low	0	O75534	O75534	>sp|O75534|CSDE1_HUMAN Cold shock domain-containing protein E1 OS=Homo sapiens OX=9606 GN=CSDE1 PE=1 SV=2	0.075	0.055	0.083	2	1	4	88.8		n/a	n/a	Low	0	O43924	O43924	>sp|O43924|PDE6D_HUMAN Retinal rod rhodopsin-sensitive cGMP 3',5'-cyclic phosphodiesterase subunit delta OS=Homo sapiens OX=9606 GN=PDE6D PE=1 SV=1			0.08	8	1	1	17.4		High	High	High	3
	High	High	High	3	O60313		>sp|O60313|OPA1_HUMAN Dynamin-like 120 kDa protein, mitochondrial OS=Homo sapiens OX=9606 GN=OPA1 PE=1 SV=3	0.003	0.008	0.002	17	13	25	111.6		Low	Medium	Medium	2	O75581	O75581	>sp|O75581|LRP6_HUMAN Low-density lipoprotein receptor-related protein 6 OS=Homo sapiens OX=9606 GN=LRP6 PE=1 SV=2	0.077	0.012	0.027	3	4	7	180.3		High	High	Medium	3	O60216		>sp|O60216|RAD21_HUMAN Double-strand-break repair protein rad21 homolog OS=Homo sapiens OX=9606 GN=RAD21 PE=1 SV=2	0.009	0.001	0.014	5	2	8	71.6		High	High	High	3
	High	High	High	3	O60318		>sp|O60318|GANP_HUMAN Germinal-center associated nuclear protein OS=Homo sapiens OX=9606 GN=MCM3AP PE=1 SV=2	0.005	0.005	0.006	0	1	253	218.3		n/a	Low	Low	0	O75582		>sp|O75582|KS6A5_HUMAN Ribosomal protein S6 kinase alpha-5 OS=Homo sapiens OX=9606 GN=RPS6KA5 PE=1 SV=1		0.08	0.094	1	1	2	89.8		Low	n/a	Low	0	O60220	O60220	>sp|O60220|TIM8A_HUMAN Mitochondrial import inner membrane translocase subunit Tim8 A OS=Homo sapiens OX=9606 GN=TIMM8A PE=1 SV=1	0.031		0.03	30	1	2	11		High	High	High	3
	Low	n/a	n/a	0	O60333	O60333	>sp|O60333|KIF1B_HUMAN Kinesin-like protein KIF1B OS=Homo sapiens OX=9606 GN=KIF1B PE=1 SV=5	0.06			0	1	1	204.3		n/a	n/a	Low	0	O75689	O75689	>sp|O75689|ADAP1_HUMAN Arf-GAP with dual PH domain-containing protein 1 OS=Homo sapiens OX=9606 GN=ADAP1 PE=1 SV=2			0.083	2	1	1	43.4		n/a	Medium	Medium	2	O60231		>sp|O60231|DHX16_HUMAN Pre-mRNA-splicing factor ATP-dependent RNA helicase DHX16 OS=Homo sapiens OX=9606 GN=DHX16 PE=1 SV=2		0.019	0.014	4	3	4	119.2		n/a	n/a	Low	0
	n/a	Low	Low	0	O60353	O60353	>sp|O60353|FZD6_HUMAN Frizzled-6 OS=Homo sapiens OX=9606 GN=FZD6 PE=1 SV=2		0.07	0.074	1	1	2	79.2		n/a	n/a	Low	0	O75694	O75694	>sp|O75694|NU155_HUMAN Nuclear pore complex protein Nup155 OS=Homo sapiens OX=9606 GN=NUP155 PE=1 SV=1			0.084	1	1	1	155.1		Low	n/a	n/a	0	O60245	O60245	>sp|O60245|PCDH7_HUMAN Protocadherin-7 OS=Homo sapiens OX=9606 GN=PCDH7 PE=1 SV=2	0.047			2	1	1	116		Low	n/a	n/a	0
	High	High	High	3	O60449	O60449	>sp|O60449|LY75_HUMAN Lymphocyte antigen 75 OS=Homo sapiens OX=9606 GN=LY75 PE=1 SV=3	0.003	0.003	0.003	6	8	24	198.2		Medium	Low	Medium	2	O75695	O75695	>sp|O75695|XRP2_HUMAN Protein XRP2 OS=Homo sapiens OX=9606 GN=RP2 PE=1 SV=4	0.014	0.032	0.03	12	5	8	39.6		High	High	High	3	O60256		>sp|O60256|KPRB_HUMAN Phosphoribosyl pyrophosphate synthase-associated protein 2 OS=Homo sapiens OX=9606 GN=PRPSAP2 PE=1 SV=1	0.009	0.003	0.003	10	2	8	40.9		High	High	High	3
	High	High	High	3	O60487	O60487	>sp|O60487|MPZL2_HUMAN Myelin protein zero-like protein 2 OS=Homo sapiens OX=9606 GN=MPZL2 PE=1 SV=1	0.004	0.002	0.007	18	4	20	24.5		Medium	High	Low	2	O75844		>sp|O75844|FACE1_HUMAN CAAX prenyl protease 1 homolog OS=Homo sapiens OX=9606 GN=ZMPSTE24 PE=1 SV=2	0.027	0.01	0.079	7	3	7	54.8		High	High	High	3	O60264		>sp|O60264|SMCA5_HUMAN SWI/SNF-related matrix-associated actin-dependent regulator of chromatin subfamily A member 5 OS=Homo sapiens OX=9606 GN=SMARCA5 PE=1 SV=1	0	0	0	5	4	23	121.8		Medium	Medium	Medium	3
	High	High	High	3	O60503	O60503	>sp|O60503|ADCY9_HUMAN Adenylate cyclase type 9 OS=Homo sapiens OX=9606 GN=ADCY9 PE=1 SV=4	0.003	0.003	0.003	15	15	35	150.6		Low	n/a	Low	0	O75874		>sp|O75874|IDHC_HUMAN Isocitrate dehydrogenase [NADP] cytoplasmic OS=Homo sapiens OX=9606 GN=IDH1 PE=1 SV=2	0.056		0.091	10	2	2	46.6		High	High	High	3	O60271		>sp|O60271|JIP4_HUMAN C-Jun-amino-terminal kinase-interacting protein 4 OS=Homo sapiens OX=9606 GN=SPAG9 PE=1 SV=4	0.002	0.002	0.003	6	4	9	146.1		Low	Low	Medium	1
	Low	n/a	Low	0	O60506		>sp|O60506|HNRPQ_HUMAN Heterogeneous nuclear ribonucleoprotein Q OS=Homo sapiens OX=9606 GN=SYNCRIP PE=1 SV=2	0.061		0.072	3	2	2	69.6		High	High	High	3	O75882	O75882	>sp|O75882|ATRN_HUMAN Attractin OS=Homo sapiens OX=9606 GN=ATRN PE=1 SV=2	0.005	0.004	0.005	9	11	38	158.4		Low	n/a	n/a	0	O60281		>sp|O60281|ZN292_HUMAN Zinc finger protein 292 OS=Homo sapiens OX=9606 GN=ZNF292 PE=1 SV=3	0.048			1	1	1	304.6		High	High	High	3
	n/a	Low	n/a	0	O60543		>sp|O60543|CIDEA_HUMAN Cell death activator CIDE-A OS=Homo sapiens OX=9606 GN=CIDEA PE=1 SV=1		0.068		3	1	1	24.7		n/a	Low	Low	0	O75886	O75886	>sp|O75886|STAM2_HUMAN Signal transducing adapter molecule 2 OS=Homo sapiens OX=9606 GN=STAM2 PE=1 SV=1		0.091	0.063	2	1	2	58.1		n/a	Medium	Medium	2	O60287		>sp|O60287|NPA1P_HUMAN Nucleolar pre-ribosomal-associated protein 1 OS=Homo sapiens OX=9606 GN=URB1 PE=1 SV=4		0.026	0.027	1	1	2	254.2		High	High	High	3
	High	High	High	3	O60568	O60568	>sp|O60568|PLOD3_HUMAN Multifunctional procollagen lysine hydroxylase and glycosyltransferase LH3 OS=Homo sapiens OX=9606 GN=PLOD3 PE=1 SV=1	0.004	0.003	0.003	29	16	37	84.7		Low	Low	Low	0	O75912	O75912	>sp|O75912|DGKI_HUMAN Diacylglycerol kinase iota OS=Homo sapiens OX=9606 GN=DGKI PE=1 SV=1	0.076	0.098	0.091	1	1	5	116.9		n/a	Low	n/a	0	O60303	O60303	>sp|O60303|K0556_HUMAN Protein KIAA0556 OS=Homo sapiens OX=9606 GN=KIAA0556 PE=1 SV=4		0.095		1	1	1	180.8		High	High	High	3
	n/a	Low	Low	0	O60583	O60583	>sp|O60583|CCNT2_HUMAN Cyclin-T2 OS=Homo sapiens OX=9606 GN=CCNT2 PE=1 SV=2		0.069	0.064	3	1	3	81		Low	Low	n/a	0	O75915	O75915	>sp|O75915|PRAF3_HUMAN PRA1 family protein 3 OS=Homo sapiens OX=9606 GN=ARL6IP5 PE=1 SV=1	0.043	0.055		5	1	2	21.6		Low	n/a	n/a	0	O60304		>sp|O60304|ZN500_HUMAN Zinc finger protein 500 OS=Homo sapiens OX=9606 GN=ZNF500 PE=2 SV=2	0.033			5	1	1	53.6		n/a	Low	n/a	0
	Medium	n/a	n/a	1	O60602	O60602	>sp|O60602|TLR5_HUMAN Toll-like receptor 5 OS=Homo sapiens OX=9606 GN=TLR5 PE=1 SV=4	0.028			2	1	1	97.8		Low	Low	Low	0	O75928		>sp|O75928|PIAS2_HUMAN E3 SUMO-protein ligase PIAS2 OS=Homo sapiens OX=9606 GN=PIAS2 PE=1 SV=3	0.074	0.083	0.082	1	1	4	68.2		Medium	Medium	Low	2	O60313		>sp|O60313|OPA1_HUMAN Dynamin-like 120 kDa protein, mitochondrial OS=Homo sapiens OX=9606 GN=OPA1 PE=1 SV=3	0.011	0.011	0.05	4	3	5	111.6		Medium	Medium	High	3
	n/a	Low	Low	0	O60609	O60609	>sp|O60609|GFRA3_HUMAN GDNF family receptor alpha-3 OS=Homo sapiens OX=9606 GN=GFRA3 PE=1 SV=2		0.075	0.086	3	1	4	44.5		Low	n/a	n/a	0	O75947		>sp|O75947|ATP5H_HUMAN ATP synthase subunit d, mitochondrial OS=Homo sapiens OX=9606 GN=ATP5PD PE=1 SV=3	0.071			11	1	1	18.5		Low	Medium	n/a	1	O60343		>sp|O60343|TBCD4_HUMAN TBC1 domain family member 4 OS=Homo sapiens OX=9606 GN=TBC1D4 PE=1 SV=2	0.032	0.026		1	1	2	146.5		Low	n/a	Medium	1
	n/a	Low	n/a	0	O60664	O60664	>sp|O60664|PLIN3_HUMAN Perilipin-3 OS=Homo sapiens OX=9606 GN=PLIN3 PE=1 SV=3		0.074		3	1	1	47		Medium	High	Medium	3	O75954	O75954	>sp|O75954|TSN9_HUMAN Tetraspanin-9 OS=Homo sapiens OX=9606 GN=TSPAN9 PE=1 SV=1	0.023	0.01	0.014	6	1	4	26.8		High	High	High	3	O60437	O60437	>sp|O60437|PEPL_HUMAN Periplakin OS=Homo sapiens OX=9606 GN=PPL PE=1 SV=4	0.006	0.004	0.003	3	4	8	204.6		Low	High	High	2
	Low	n/a	Low	0	O60673		>sp|O60673|REV3L_HUMAN DNA polymerase zeta catalytic subunit OS=Homo sapiens OX=9606 GN=REV3L PE=1 SV=2	0.069		0.082	0	1	2	352.6		High	High	High	3	O75976	O75976	>sp|O75976|CBPD_HUMAN Carboxypeptidase D OS=Homo sapiens OX=9606 GN=CPD PE=1 SV=2	0.004	0.004	0.005	12	15	38	152.8		n/a	Low	n/a	0	O60447		>sp|O60447|EVI5_HUMAN Ecotropic viral integration site 5 protein homolog OS=Homo sapiens OX=9606 GN=EVI5 PE=1 SV=3		0.119		1	1	1	92.9		n/a	Medium	n/a	1
	High	High	High	3	O60716	O60716	>sp|O60716|CTND1_HUMAN Catenin delta-1 OS=Homo sapiens OX=9606 GN=CTNND1 PE=1 SV=1	0.003	0.003	0.003	15	11	33	108.1		n/a	n/a	Low	0	O76031		>sp|O76031|CLPX_HUMAN ATP-dependent Clp protease ATP-binding subunit clpX-like, mitochondrial OS=Homo sapiens OX=9606 GN=CLPX PE=1 SV=2			0.093	2	1	1	69.2		Low	n/a	n/a	0	O60449	O60449	>sp|O60449|LY75_HUMAN Lymphocyte antigen 75 OS=Homo sapiens OX=9606 GN=LY75 PE=1 SV=3	0.1			1	1	1	198.2		n/a	n/a	Medium	1
	Low	Low	n/a	0	O60762		>sp|O60762|DPM1_HUMAN Dolichol-phosphate mannosyltransferase subunit 1 OS=Homo sapiens OX=9606 GN=DPM1 PE=1 SV=1	0.031	0.043		4	1	2	29.6		High	High	High	3	O76082	O76082	>sp|O76082|S22A5_HUMAN Solute carrier family 22 member 5 OS=Homo sapiens OX=9606 GN=SLC22A5 PE=1 SV=1	0.003	0.006	0.003	11	5	25	62.7		High	High	Medium	3	O60488	O60488	>sp|O60488|ACSL4_HUMAN Long-chain-fatty-acid--CoA ligase 4 OS=Homo sapiens OX=9606 GN=ACSL4 PE=1 SV=2	0.001	0.004	0.012	3	1	8	79.1		High	High	High	3
	Low	Low	n/a	0	O60763	O60763	>sp|O60763|USO1_HUMAN General vesicular transport factor p115 OS=Homo sapiens OX=9606 GN=USO1 PE=1 SV=2	0.055	0.071		1	1	2	107.8		Low	Low	Low	0	O76083	O76083	>sp|O76083|PDE9A_HUMAN High affinity cGMP-specific 3',5'-cyclic phosphodiesterase 9A OS=Homo sapiens OX=9606 GN=PDE9A PE=1 SV=1	0.077	0.05	0.053	3	1	15	68.4		High	High	High	3	O60493	O60493	>sp|O60493|SNX3_HUMAN Sorting nexin-3 OS=Homo sapiens OX=9606 GN=SNX3 PE=1 SV=3	0.002	0.002	0.003	19	3	14	18.8		n/a	n/a	Low	0
	n/a	n/a	Low	0	O60774		>sp|O60774|FMO6_HUMAN Putative dimethylaniline monooxygenase [N-oxide-forming] 6 OS=Homo sapiens OX=9606 GN=FMO6P PE=5 SV=1			0.081	1	1	1	61.3		Low	n/a	Low	0	O76100	O76100	>sp|O76100|OR7AA_HUMAN Olfactory receptor 7A10 OS=Homo sapiens OX=9606 GN=OR7A10 PE=3 SV=1	0.058		0.085	3	1	2	34.4		n/a	Low	Medium	1	O60494	O60494	>sp|O60494|CUBN_HUMAN Cubilin OS=Homo sapiens OX=9606 GN=CUBN PE=1 SV=5		0.065	0.014	1	1	3	398.5		n/a	Medium	Medium	2
	High	High	High	3	O60779	O60779	>sp|O60779|S19A2_HUMAN Thiamine transporter 1 OS=Homo sapiens OX=9606 GN=SLC19A2 PE=1 SV=2	0.005	0.004	0.006	9	3	12	55.4		Low	n/a	n/a	0	O94876		>sp|O94876|TMCC1_HUMAN Transmembrane and coiled-coil domains protein 1 OS=Homo sapiens OX=9606 GN=TMCC1 PE=1 SV=3	0.068			1	1	1	72		Low	Low	Low	0	O60499		>sp|O60499|STX10_HUMAN Syntaxin-10 OS=Homo sapiens OX=9606 GN=STX10 PE=1 SV=1	0.031	0.052	0.03	9	1	3	28.1		High	High	High	3
	Low	Low	Low	0	O60784	O60784	>sp|O60784|TOM1_HUMAN Target of Myb protein 1 OS=Homo sapiens OX=9606 GN=TOM1 PE=1 SV=2	0.056	0.054	0.069	10	3	3	53.8		High	High	High	3	O94886	O94886	>sp|O94886|CSCL1_HUMAN CSC1-like protein 1 OS=Homo sapiens OX=9606 GN=TMEM63A PE=1 SV=3	0.01	0.005	0.004	15	11	39	92.1		Medium	Medium	High	3	O60502		>sp|O60502|OGA_HUMAN Protein O-GlcNAcase OS=Homo sapiens OX=9606 GN=OGA PE=1 SV=2	0.011	0.011	0.004	5	3	7	102.8		High	High	High	3
	Low	Low	n/a	0	O60830		>sp|O60830|TI17B_HUMAN Mitochondrial import inner membrane translocase subunit Tim17-B OS=Homo sapiens OX=9606 GN=TIMM17B PE=1 SV=1	0.062	0.074		12	1	2	18.3		Low	Low	Low	0	O94910	O94910	>sp|O94910|AGRL1_HUMAN Adhesion G protein-coupled receptor L1 OS=Homo sapiens OX=9606 GN=ADGRL1 PE=1 SV=1	0.034	0.034	0.059	2	2	4	162.6		High	High	High	3	O60506		>sp|O60506|HNRPQ_HUMAN Heterogeneous nuclear ribonucleoprotein Q OS=Homo sapiens OX=9606 GN=SYNCRIP PE=1 SV=2	0	0	0	13	4	30	69.6		Low	Low	n/a	0
	Medium	Medium	High	3	O60832		>sp|O60832|DKC1_HUMAN H/ACA ribonucleoprotein complex subunit DKC1 OS=Homo sapiens OX=9606 GN=DKC1 PE=1 SV=3	0.012	0.024	0.007	16	7	17	57.6		Low	Medium	High	2	O94979	O94979	>sp|O94979|SC31A_HUMAN Protein transport protein Sec31A OS=Homo sapiens OX=9606 GN=SEC31A PE=1 SV=3	0.071	0.019	0.009	3	4	7	132.9		n/a	n/a	Medium	1	O60508		>sp|O60508|PRP17_HUMAN Pre-mRNA-processing factor 17 OS=Homo sapiens OX=9606 GN=CDC40 PE=1 SV=1			0.026	3	1	1	65.5		Medium	n/a	Medium	2
	n/a	Low	n/a	0	O60888	O60888	>sp|O60888|CUTA_HUMAN Protein CutA OS=Homo sapiens OX=9606 GN=CUTA PE=1 SV=2		0.078		8	1	1	19.1		Medium	High	High	3	O94985	O94985	>sp|O94985|CSTN1_HUMAN Calsyntenin-1 OS=Homo sapiens OX=9606 GN=CLSTN1 PE=1 SV=1	0.019	0.006	0.003	8	8	15	109.7		Medium	Medium	Medium	3	O60524		>sp|O60524|NEMF_HUMAN Nuclear export mediator factor NEMF OS=Homo sapiens OX=9606 GN=NEMF PE=1 SV=4	0.016	0.017	0.017	2	1	3	122.9		High	High	High	3
	Low	Low	n/a	0	O60928		>sp|O60928|KCJ13_HUMAN Inward rectifier potassium channel 13 OS=Homo sapiens OX=9606 GN=KCNJ13 PE=1 SV=1	0.066	0.073		5	1	2	40.5		n/a	Low	n/a	0	O94986		>sp|O94986|CE152_HUMAN Centrosomal protein of 152 kDa OS=Homo sapiens OX=9606 GN=CEP152 PE=1 SV=4		0.091		1	1	1	195.5		Low	Low	Low	0	O60568	O60568	>sp|O60568|PLOD3_HUMAN Multifunctional procollagen lysine hydroxylase and glycosyltransferase LH3 OS=Homo sapiens OX=9606 GN=PLOD3 PE=1 SV=1	0.075	0.073	0.079	1	1	3	84.7		n/a	Medium	Medium	2
	Low	Low	Low	0	O60938		>sp|O60938|KERA_HUMAN Keratocan OS=Homo sapiens OX=9606 GN=KERA PE=1 SV=1	0.078	0.085	0.087	3	1	11	40.5		Low	n/a	n/a	0	O95180	O95180	>sp|O95180|CAC1H_HUMAN Voltage-dependent T-type calcium channel subunit alpha-1H OS=Homo sapiens OX=9606 GN=CACNA1H PE=1 SV=4	0.043			1	1	1	259		High	High	High	3	O60610	O60610	>sp|O60610|DIAP1_HUMAN Protein diaphanous homolog 1 OS=Homo sapiens OX=9606 GN=DIAPH1 PE=1 SV=2	0	0	0	5	4	16	141.3		High	High	High	3
	n/a	Medium	Medium	2	O75027		>sp|O75027|ABCB7_HUMAN ATP-binding cassette sub-family B member 7, mitochondrial OS=Homo sapiens OX=9606 GN=ABCB7 PE=1 SV=2		0.024	0.023	4	3	5	82.6		Medium	Medium	High	3	O95197		>sp|O95197|RTN3_HUMAN Reticulon-3 OS=Homo sapiens OX=9606 GN=RTN3 PE=1 SV=2	0.013	0.012	0.006	2	2	8	112.5		Low	Low	Low	0	O60613		>sp|O60613|SEP15_HUMAN Selenoprotein F OS=Homo sapiens OX=9606 GN=SELENOF PE=1 SV=4	0.041	0.032	0.078	10	1	3	18.1		Low	n/a	n/a	0
	Low	n/a	Low	0	O75030		>sp|O75030|MITF_HUMAN Microphthalmia-associated transcription factor OS=Homo sapiens OX=9606 GN=MITF PE=1 SV=2	0.068		0.074	1	1	2	58.8		Medium	Low	Medium	2	O95202		>sp|O95202|LETM1_HUMAN Mitochondrial proton/calcium exchanger protein OS=Homo sapiens OX=9606 GN=LETM1 PE=1 SV=1	0.022	0.092	0.018	3	2	6	83.3		Low	Low	Low	0	O60645	O60645	>sp|O60645|EXOC3_HUMAN Exocyst complex component 3 OS=Homo sapiens OX=9606 GN=EXOC3 PE=1 SV=2	0.042	0.036	0.049	3	1	3	86.8		n/a	n/a	Medium	1
	n/a	n/a	Low	0	O75044	O75044	>sp|O75044|SRGP2_HUMAN SLIT-ROBO Rho GTPase-activating protein 2 OS=Homo sapiens OX=9606 GN=SRGAP2 PE=1 SV=3			0.077	1	1	1	120.8		Medium	Low	Low	1	O95274	O95274	>sp|O95274|LYPD3_HUMAN Ly6/PLAUR domain-containing protein 3 OS=Homo sapiens OX=9606 GN=LYPD3 PE=1 SV=2	0.015	0.053	0.065	7	2	6	35.9		High	High	High	3	O60664	O60664	>sp|O60664|PLIN3_HUMAN Perilipin-3 OS=Homo sapiens OX=9606 GN=PLIN3 PE=1 SV=3	0	0	0	12	3	17	47		High	High	High	3
	High	High	High	3	O75051	O75051	>sp|O75051|PLXA2_HUMAN Plexin-A2 OS=Homo sapiens OX=9606 GN=PLXNA2 PE=1 SV=4	0.007	0.005	0.005	20	31	84	211		High	Low	Medium	2	O95292		>sp|O95292|VAPB_HUMAN Vesicle-associated membrane protein-associated protein B/C OS=Homo sapiens OX=9606 GN=VAPB PE=1 SV=3	0.01	0.078	0.029	9	2	6	27.2		Medium	Medium	Medium	3	O60701		>sp|O60701|UGDH_HUMAN UDP-glucose 6-dehydrogenase OS=Homo sapiens OX=9606 GN=UGDH PE=1 SV=1	0.016	0.019	0.015	8	3	6	55		Low	Low	Low	0
	High	High	High	3	O75054	O75054	>sp|O75054|IGSF3_HUMAN Immunoglobulin superfamily member 3 OS=Homo sapiens OX=9606 GN=IGSF3 PE=2 SV=3	0	0	0	37	37	334	135.1		High	High	High	3	O95297	O95297	>sp|O95297|MPZL1_HUMAN Myelin protein zero-like protein 1 OS=Homo sapiens OX=9606 GN=MPZL1 PE=1 SV=1	0.007	0.007	0.008	22	8	61	29.1		High	Medium	Medium	3	O60716	O60716	>sp|O60716|CTND1_HUMAN Catenin delta-1 OS=Homo sapiens OX=9606 GN=CTNND1 PE=1 SV=1	0.002	0.016	0.014	5	3	5	108.1		Medium	Medium	High	3
	Medium	Low	Medium	2	O75063	O75063	>sp|O75063|XYLK_HUMAN Glycosaminoglycan xylosylkinase OS=Homo sapiens OX=9606 GN=FAM20B PE=1 SV=1	0.015	0.061	0.023	16	4	6	46.4		Low	n/a	n/a	0	O95299		>sp|O95299|NDUAA_HUMAN NADH dehydrogenase [ubiquinone] 1 alpha subcomplex subunit 10, mitochondrial OS=Homo sapiens OX=9606 GN=NDUFA10 PE=1 SV=1	0.059			3	1	1	40.7		High	High	High	3	O60763	O60763	>sp|O60763|USO1_HUMAN General vesicular transport factor p115 OS=Homo sapiens OX=9606 GN=USO1 PE=1 SV=2	0	0	0	9	5	17	107.8		Medium	High	High	3
	n/a	n/a	Low	0	O75084	O75084	>sp|O75084|FZD7_HUMAN Frizzled-7 OS=Homo sapiens OX=9606 GN=FZD7 PE=1 SV=2			0.073	1	1	1	63.6		Low	n/a	n/a	0	O95302	O95302	>sp|O95302|FKBP9_HUMAN Peptidyl-prolyl cis-trans isomerase FKBP9 OS=Homo sapiens OX=9606 GN=FKBP9 PE=1 SV=2	0.076			4	2	2	63		Medium	Medium	Medium	3	O60783		>sp|O60783|RT14_HUMAN 28S ribosomal protein S14, mitochondrial OS=Homo sapiens OX=9606 GN=MRPS14 PE=1 SV=1	0.023	0.02	0.017	12	1	3	15.1		n/a	n/a	Low	0
	n/a	n/a	Low	0	O75093	O75093	>sp|O75093|SLIT1_HUMAN Slit homolog 1 protein OS=Homo sapiens OX=9606 GN=SLIT1 PE=2 SV=4			0.071	0	1	1	167.8		High	High	High	3	O95359	O95359	>sp|O95359|TACC2_HUMAN Transforming acidic coiled-coil-containing protein 2 OS=Homo sapiens OX=9606 GN=TACC2 PE=1 SV=3	0.003	0.005	0.003	5	11	25	309.2		High	Medium	Medium	3	O60784	O60784	>sp|O60784|TOM1_HUMAN Target of Myb protein 1 OS=Homo sapiens OX=9606 GN=TOM1 PE=1 SV=2	0.001	0.011	0.014	10	2	5	53.8		Low	Low	Low	0
	Low	Low	Low	0	O75096	O75096	>sp|O75096|LRP4_HUMAN Low-density lipoprotein receptor-related protein 4 OS=Homo sapiens OX=9606 GN=LRP4 PE=1 SV=4	0.075	0.083	0.059	2	2	4	211.9		n/a	Low	Low	0	O95373		>sp|O95373|IPO7_HUMAN Importin-7 OS=Homo sapiens OX=9606 GN=IPO7 PE=1 SV=1		0.089	0.031	3	3	3	119.4		Low	Low	n/a	0	O60826		>sp|O60826|CCD22_HUMAN Coiled-coil domain-containing protein 22 OS=Homo sapiens OX=9606 GN=CCDC22 PE=1 SV=1	0.074	0.066		2	1	2	70.7		High	High	High	3
	Medium	Low	n/a	1	O75110	O75110	>sp|O75110|ATP9A_HUMAN Probable phospholipid-transporting ATPase IIA OS=Homo sapiens OX=9606 GN=ATP9A PE=1 SV=3	0.013	0.039		3	3	3	118.5		n/a	n/a	Low	0	O95425	O95425	>sp|O95425|SVIL_HUMAN Supervillin OS=Homo sapiens OX=9606 GN=SVIL PE=1 SV=2			0.09	0	1	1	247.6		High	High	High	3	O60828		>sp|O60828|PQBP1_HUMAN Polyglutamine-binding protein 1 OS=Homo sapiens OX=9606 GN=PQBP1 PE=1 SV=1	0.002	0.001	0.003	17	2	7	30.5		Medium	Medium	Medium	3
	High	High	High	3	O75121	O75121	>sp|O75121|MFA3L_HUMAN Microfibrillar-associated protein 3-like OS=Homo sapiens OX=9606 GN=MFAP3L PE=1 SV=3	0.005	0.005	0.004	30	11	60	45.4		n/a	n/a	Low	0	O95487	O95487	>sp|O95487|SC24B_HUMAN Protein transport protein Sec24B OS=Homo sapiens OX=9606 GN=SEC24B PE=1 SV=2			0.064	1	1	1	137.3		Low	n/a	n/a	0	O60830		>sp|O60830|TI17B_HUMAN Mitochondrial import inner membrane translocase subunit Tim17-B OS=Homo sapiens OX=9606 GN=TIMM17B PE=1 SV=1	0.067			9	1	1	18.3		High	High	High	3
	High	High	High	3	O75131	O75131	>sp|O75131|CPNE3_HUMAN Copine-3 OS=Homo sapiens OX=9606 GN=CPNE3 PE=1 SV=1	0.007	0.007	0.006	38	17	76	60.1		High	High	High	3	O95490	O95490	>sp|O95490|AGRL2_HUMAN Adhesion G protein-coupled receptor L2 OS=Homo sapiens OX=9606 GN=ADGRL2 PE=1 SV=2	0.01	0.005	0.003	5	6	18	163.2		Low	n/a	n/a	0	O60831		>sp|O60831|PRAF2_HUMAN PRA1 family protein 2 OS=Homo sapiens OX=9606 GN=PRAF2 PE=1 SV=1	0.039			6	1	1	19.2		High	High	High	3
	High	High	High	3	O75144	O75144	>sp|O75144|ICOSL_HUMAN ICOS ligand OS=Homo sapiens OX=9606 GN=ICOSLG PE=1 SV=2	0.004	0.003	0.003	16	4	23	33.3		Medium	Medium	Medium	3	O95571		>sp|O95571|ETHE1_HUMAN Persulfide dioxygenase ETHE1, mitochondrial OS=Homo sapiens OX=9606 GN=ETHE1 PE=1 SV=2	0.027	0.012	0.023	9	2	4	27.9		High	High	High	3	O60832		>sp|O60832|DKC1_HUMAN H/ACA ribonucleoprotein complex subunit DKC1 OS=Homo sapiens OX=9606 GN=DKC1 PE=1 SV=3	0.001	0.002	0.002	6	2	10	57.6		n/a	n/a	Medium	1
	Medium	Medium	Low	2	O75208		>sp|O75208|COQ9_HUMAN Ubiquinone biosynthesis protein COQ9, mitochondrial OS=Homo sapiens OX=9606 GN=COQ9 PE=1 SV=1	0.012	0.021	0.038	6	2	5	35.5		High	High	High	3	O95573		>sp|O95573|ACSL3_HUMAN Long-chain-fatty-acid--CoA ligase 3 OS=Homo sapiens OX=9606 GN=ACSL3 PE=1 SV=3	0.009	0.005	0.005	11	6	17	80.4		High	High	High	3	O60841	O60841	>sp|O60841|IF2P_HUMAN Eukaryotic translation initiation factor 5B OS=Homo sapiens OX=9606 GN=EIF5B PE=1 SV=4	0	0	0	8	9	51	138.7		High	High	High	3
	Low	n/a	n/a	0	O75298	O75298	>sp|O75298|RTN2_HUMAN Reticulon-2 OS=Homo sapiens OX=9606 GN=RTN2 PE=1 SV=1	0.063			2	1	1	59.2		Low	Low	Low	0	O95602		>sp|O95602|RPA1_HUMAN DNA-directed RNA polymerase I subunit RPA1 OS=Homo sapiens OX=9606 GN=POLR1A PE=1 SV=2	0.071	0.1	0.089	1	1	8	194.7		High	High	High	3	O60884	O60884	>sp|O60884|DNJA2_HUMAN DnaJ homolog subfamily A member 2 OS=Homo sapiens OX=9606 GN=DNAJA2 PE=1 SV=1	0	0	0	12	2	16	45.7		High	High	High	3
	Low	n/a	Low	0	O75306	O75306	>sp|O75306|NDUS2_HUMAN NADH dehydrogenase [ubiquinone] iron-sulfur protein 2, mitochondrial OS=Homo sapiens OX=9606 GN=NDUFS2 PE=1 SV=2	0.055		0.059	2	1	2	52.5		n/a	n/a	Low	0	O95613		>sp|O95613|PCNT_HUMAN Pericentrin OS=Homo sapiens OX=9606 GN=PCNT PE=1 SV=4			0.081	0	1	1	377.8		High	High	High	3	O60888	O60888	>sp|O60888|CUTA_HUMAN Protein CutA OS=Homo sapiens OX=9606 GN=CUTA PE=1 SV=2	0	0	0	23	2	15	19.1		High	High	High	3
	Medium	Medium	Medium	3	O75326	O75326	>sp|O75326|SEM7A_HUMAN Semaphorin-7A OS=Homo sapiens OX=9606 GN=SEMA7A PE=1 SV=1	0.022	0.02	0.011	6	4	9	74.8		n/a	Low	Low	0	O95714	O95714	>sp|O95714|HERC2_HUMAN E3 ubiquitin-protein ligase HERC2 OS=Homo sapiens OX=9606 GN=HERC2 PE=1 SV=2		0.084	0.085	0	1	2	526.9		High	Medium	Medium	3	O60921		>sp|O60921|HUS1_HUMAN Checkpoint protein HUS1 OS=Homo sapiens OX=9606 GN=HUS1 PE=1 SV=1	0.009	0.011	0.02	7	1	5	31.7		High	High	High	3
	Low	Low	Low	0	O75351	O75351	>sp|O75351|VPS4B_HUMAN Vacuolar protein sorting-associated protein 4B OS=Homo sapiens OX=9606 GN=VPS4B PE=1 SV=2	0.056	0.075	0.053	3	1	3	49.3		Medium	Medium	High	3	O95747		>sp|O95747|OXSR1_HUMAN Serine/threonine-protein kinase OSR1 OS=Homo sapiens OX=9606 GN=OXSR1 PE=1 SV=1	0.018	0.022	0.006	7	3	8	58		High	High	High	3	O60934		>sp|O60934|NBN_HUMAN Nibrin OS=Homo sapiens OX=9606 GN=NBN PE=1 SV=1	0.001	0.004	0.004	5	2	10	84.9		Low	Low	Medium	1
	High	Medium	High	3	O75352	O75352	>sp|O75352|MPU1_HUMAN Mannose-P-dolichol utilization defect 1 protein OS=Homo sapiens OX=9606 GN=MPDU1 PE=1 SV=2	0.009	0.02	0.009	10	2	8	26.6		n/a	n/a	Low	0	O95789		>sp|O95789|ZMYM6_HUMAN Zinc finger MYM-type protein 6 OS=Homo sapiens OX=9606 GN=ZMYM6 PE=1 SV=2			0.099	1	1	1	148		Medium	Medium	Medium	3	O60936		>sp|O60936|NOL3_HUMAN Nucleolar protein 3 OS=Homo sapiens OX=9606 GN=NOL3 PE=1 SV=2	0.015	0.026	0.025	25	2	3	22.6		High	High	High	3
	Low	n/a	n/a	0	O75354	O75354	>sp|O75354|ENTP6_HUMAN Ectonucleoside triphosphate diphosphohydrolase 6 OS=Homo sapiens OX=9606 GN=ENTPD6 PE=1 SV=3	0.058			2	1	1	53.2		Low	n/a	n/a	0	O95817	O95817	>sp|O95817|BAG3_HUMAN BAG family molecular chaperone regulator 3 OS=Homo sapiens OX=9606 GN=BAG3 PE=1 SV=3	0.076			2	1	1	61.6		n/a	n/a	Medium	1	O75037	O75037	>sp|O75037|KI21B_HUMAN Kinesin-like protein KIF21B OS=Homo sapiens OX=9606 GN=KIF21B PE=1 SV=2			0.014	1	1	2	182.5		n/a	Medium	Low	1
	Low	Low	Low	0	O75355	O75355	>sp|O75355|ENTP3_HUMAN Ectonucleoside triphosphate diphosphohydrolase 3 OS=Homo sapiens OX=9606 GN=ENTPD3 PE=1 SV=2	0.063	0.074	0.058	2	1	3	59.1		Low	Low	Medium	1	O95831		>sp|O95831|AIFM1_HUMAN Apoptosis-inducing factor 1, mitochondrial OS=Homo sapiens OX=9606 GN=AIFM1 PE=1 SV=1	0.053	0.093	0.013	7	4	6	66.9		Low	n/a	n/a	0	O75054	O75054	>sp|O75054|IGSF3_HUMAN Immunoglobulin superfamily member 3 OS=Homo sapiens OX=9606 GN=IGSF3 PE=2 SV=3	0.087			1	1	1	135.1		n/a	Low	n/a	0
	High	High	High	3	O75363		>sp|O75363|BCAS1_HUMAN Breast carcinoma-amplified sequence 1 OS=Homo sapiens OX=9606 GN=BCAS1 PE=1 SV=2	0.006	0.006	0.007	39	15	67	61.7		High	High	High	3	O95858	O95858	>sp|O95858|TSN15_HUMAN Tetraspanin-15 OS=Homo sapiens OX=9606 GN=TSPAN15 PE=1 SV=1	0.007	0.007	0.008	15	5	83	33.1		High	High	High	3	O75083	O75083	>sp|O75083|WDR1_HUMAN WD repeat-containing protein 1 OS=Homo sapiens OX=9606 GN=WDR1 PE=1 SV=4	0	0	0	19	7	27	66.2		n/a	n/a	Medium	1
	High	High	High	3	O75369	O75369	>sp|O75369|FLNB_HUMAN Filamin-B OS=Homo sapiens OX=9606 GN=FLNB PE=1 SV=2	0	0	0	35	65	210	278		n/a	Low	Low	0	O95881		>sp|O95881|TXD12_HUMAN Thioredoxin domain-containing protein 12 OS=Homo sapiens OX=9606 GN=TXNDC12 PE=1 SV=1		0.074	0.08	5	1	2	19.2		High	High	High	3	O75116	O75116	>sp|O75116|ROCK2_HUMAN Rho-associated protein kinase 2 OS=Homo sapiens OX=9606 GN=ROCK2 PE=1 SV=4	0.002	0.002	0.003	5	4	12	160.8		n/a	Low	n/a	0
	High	High	High	3	O75390		>sp|O75390|CISY_HUMAN Citrate synthase, mitochondrial OS=Homo sapiens OX=9606 GN=CS PE=1 SV=2	0.003	0.003	0.002	15	7	27	51.7		Low	n/a	n/a	0	O95985		>sp|O95985|TOP3B_HUMAN DNA topoisomerase 3-beta-1 OS=Homo sapiens OX=9606 GN=TOP3B PE=1 SV=1	0.069			1	1	1	96.6		Medium	Medium	n/a	2	O75122	O75122	>sp|O75122|CLAP2_HUMAN CLIP-associating protein 2 OS=Homo sapiens OX=9606 GN=CLASP2 PE=1 SV=3	0.024	0.026		1	1	2	141		High	High	High	3
	Low	Low	Medium	1	O75396	O75396	>sp|O75396|SC22B_HUMAN Vesicle-trafficking protein SEC22b OS=Homo sapiens OX=9606 GN=SEC22B PE=1 SV=4	0.038	0.045	0.023	17	3	7	24.6		High	High	High	3	O95994	O95994	>sp|O95994|AGR2_HUMAN Anterior gradient protein 2 homolog OS=Homo sapiens OX=9606 GN=AGR2 PE=1 SV=1	0.006	0.007	0.007	26	4	18	20		Medium	Medium	Low	2	O75131	O75131	>sp|O75131|CPNE3_HUMAN Copine-3 OS=Homo sapiens OX=9606 GN=CPNE3 PE=1 SV=1	0.024	0.026	0.08	2	1	5	60.1		Medium	n/a	n/a	1
	Medium	Low	Low	1	O75400		>sp|O75400|PR40A_HUMAN Pre-mRNA-processing factor 40 homolog A OS=Homo sapiens OX=9606 GN=PRPF40A PE=1 SV=2	0.012	0.082	0.034	3	3	5	108.7		Low	n/a	n/a	0	O95996		>sp|O95996|APCL_HUMAN Adenomatous polyposis coli protein 2 OS=Homo sapiens OX=9606 GN=APC2 PE=1 SV=1	0.065			1	1	1	243.8		Low	Low	Low	0	O75152		>sp|O75152|ZC11A_HUMAN Zinc finger CCCH domain-containing protein 11A OS=Homo sapiens OX=9606 GN=ZC3H11A PE=1 SV=3	0.041	0.033	0.051	1	1	3	89.1		n/a	n/a	Medium	1
	Medium	Medium	Low	2	O75439		>sp|O75439|MPPB_HUMAN Mitochondrial-processing peptidase subunit beta OS=Homo sapiens OX=9606 GN=PMPCB PE=1 SV=2	0.026	0.012	0.058	8	4	5	54.3		Low	n/a	Low	0	O95999		>sp|O95999|BCL10_HUMAN B-cell lymphoma/leukemia 10 OS=Homo sapiens OX=9606 GN=BCL10 PE=1 SV=1	0.06		0.094	3	1	2	26.2		High	High	High	3	O75153		>sp|O75153|CLU_HUMAN Clustered mitochondria protein homolog OS=Homo sapiens OX=9606 GN=CLUH PE=1 SV=2	0	0	0	9	8	23	146.6		Medium	Low	High	2
	Low	n/a	n/a	0	O75445	O75445	>sp|O75445|USH2A_HUMAN Usherin OS=Homo sapiens OX=9606 GN=USH2A PE=1 SV=3	0.076			1	2	2	575.2		Low	Low	Medium	1	O96005	O96005	>sp|O96005|CLPT1_HUMAN Cleft lip and palate transmembrane protein 1 OS=Homo sapiens OX=9606 GN=CLPTM1 PE=1 SV=1	0.06	0.091	0.015	3	2	5	76		Medium	Medium	Low	2	O75165	O75165	>sp|O75165|DJC13_HUMAN DnaJ homolog subfamily C member 13 OS=Homo sapiens OX=9606 GN=DNAJC13 PE=1 SV=5	0.016	0.019	0.079	2	3	5	254.3		n/a	n/a	Low	0
	Low	Low	n/a	0	O75448		>sp|O75448|MED24_HUMAN Mediator of RNA polymerase II transcription subunit 24 OS=Homo sapiens OX=9606 GN=MED24 PE=1 SV=1	0.071	0.078		1	1	2	110.2		n/a	Low	Low	0	O96008		>sp|O96008|TOM40_HUMAN Mitochondrial import receptor subunit TOM40 homolog OS=Homo sapiens OX=9606 GN=TOMM40 PE=1 SV=1		0.095	0.063	3	1	2	37.9		High	Medium	High	3	O75190		>sp|O75190|DNJB6_HUMAN DnaJ homolog subfamily B member 6 OS=Homo sapiens OX=9606 GN=DNAJB6 PE=1 SV=2	0.006	0.011	0.006	6	1	6	36.1		Medium	Low	Medium	2
	Low	n/a	n/a	0	O75528		>sp|O75528|TADA3_HUMAN Transcriptional adapter 3 OS=Homo sapiens OX=9606 GN=TADA3 PE=1 SV=1	0.063			3	1	1	48.9		Medium	Medium	Medium	3	P00338		>sp|P00338|LDHA_HUMAN L-lactate dehydrogenase A chain OS=Homo sapiens OX=9606 GN=LDHA PE=1 SV=2	0.022	0.012	0.012	14	5	11	36.7		Medium	Medium	Medium	3	O75208		>sp|O75208|COQ9_HUMAN Ubiquinone biosynthesis protein COQ9, mitochondrial OS=Homo sapiens OX=9606 GN=COQ9 PE=1 SV=1	0.022	0.027	0.018	7	1	3	35.5		High	High	High	3
	Low	Low	n/a	0	O75534	O75534	>sp|O75534|CSDE1_HUMAN Cold shock domain-containing protein E1 OS=Homo sapiens OX=9606 GN=CSDE1 PE=1 SV=2	0.063	0.072		2	1	2	88.8		High	High	High	3	P00367		>sp|P00367|DHE3_HUMAN Glutamate dehydrogenase 1, mitochondrial OS=Homo sapiens OX=9606 GN=GLUD1 PE=1 SV=2	0.009	0.005	0.005	17	8	20	61.4		High	High	High	3	O75223		>sp|O75223|GGCT_HUMAN Gamma-glutamylcyclotransferase OS=Homo sapiens OX=9606 GN=GGCT PE=1 SV=1	0.002	0.002	0.002	12	3	15	21		Medium	n/a	High	2
	n/a	n/a	Low	0	O75581	O75581	>sp|O75581|LRP6_HUMAN Low-density lipoprotein receptor-related protein 6 OS=Homo sapiens OX=9606 GN=LRP6 PE=1 SV=2			0.051	1	1	1	180.3		n/a	n/a	Low	0	P00374		>sp|P00374|DYR_HUMAN Dihydrofolate reductase OS=Homo sapiens OX=9606 GN=DHFR PE=1 SV=2			0.089	13	1	1	21.4		Low	Low	n/a	0	O75306	O75306	>sp|O75306|NDUS2_HUMAN NADH dehydrogenase [ubiquinone] iron-sulfur protein 2, mitochondrial OS=Homo sapiens OX=9606 GN=NDUFS2 PE=1 SV=2	0.075	0.077		2	1	2	52.5		High	High	Medium	3
	High	Medium	High	3	O75582		>sp|O75582|KS6A5_HUMAN Ribosomal protein S6 kinase alpha-5 OS=Homo sapiens OX=9606 GN=RPS6KA5 PE=1 SV=1	0.008	0.021	0.009	9	7	15	89.8		High	High	High	3	P00387		>sp|P00387|NB5R3_HUMAN NADH-cytochrome b5 reductase 3 OS=Homo sapiens OX=9606 GN=CYB5R3 PE=1 SV=3	0.005	0.006	0.003	31	8	25	34.2		Low	n/a	Medium	1	O75312	O75312	>sp|O75312|ZPR1_HUMAN Zinc finger protein ZPR1 OS=Homo sapiens OX=9606 GN=ZPR1 PE=1 SV=1	0.033		0.025	3	1	2	50.9		Medium	Medium	Medium	3
	Low	Low	n/a	0	O75592	O75592	>sp|O75592|MYCB2_HUMAN E3 ubiquitin-protein ligase MYCBP2 OS=Homo sapiens OX=9606 GN=MYCBP2 PE=1 SV=4	0.065	0.067		0	1	2	513.3		High	High	High	3	P00390	P00390	>sp|P00390|GSHR_HUMAN Glutathione reductase, mitochondrial OS=Homo sapiens OX=9606 GN=GSR PE=1 SV=2	0.005	0.005	0.004	23	9	36	56.2		Medium	Medium	Medium	3	O75340	O75340	>sp|O75340|PDCD6_HUMAN Programmed cell death protein 6 OS=Homo sapiens OX=9606 GN=PDCD6 PE=1 SV=1	0.023	0.026	0.017	14	1	3	21.9		High	High	High	3
	Low	Medium	Medium	2	O75616	O75616	>sp|O75616|ERAL1_HUMAN GTPase Era, mitochondrial OS=Homo sapiens OX=9606 GN=ERAL1 PE=1 SV=2	0.03	0.024	0.022	7	2	5	48.3		n/a	Low	n/a	0	P00451		>sp|P00451|FA8_HUMAN Coagulation factor VIII OS=Homo sapiens OX=9606 GN=F8 PE=1 SV=1		0.082		1	1	1	266.8		High	High	High	3	O75347		>sp|O75347|TBCA_HUMAN Tubulin-specific chaperone A OS=Homo sapiens OX=9606 GN=TBCA PE=1 SV=3	0	0	0	14	2	13	12.8		n/a	Low	Medium	1
	Low	n/a	n/a	0	O75643		>sp|O75643|U520_HUMAN U5 small nuclear ribonucleoprotein 200 kDa helicase OS=Homo sapiens OX=9606 GN=SNRNP200 PE=1 SV=2	0.076			1	2	2	244.4		High	High	High	3	P00505	P00505	>sp|P00505|AATM_HUMAN Aspartate aminotransferase, mitochondrial OS=Homo sapiens OX=9606 GN=GOT2 PE=1 SV=3	0.004	0.004	0.004	23	10	29	47.5		Low	Medium	Medium	2	O75348	O75348	>sp|O75348|VATG1_HUMAN V-type proton ATPase subunit G 1 OS=Homo sapiens OX=9606 GN=ATP6V1G1 PE=1 SV=3	0.032	0.026	0.026	9	1	3	13.7		n/a	Low	Medium	1
	n/a	Low	Low	0	O75674	O75674	>sp|O75674|TM1L1_HUMAN TOM1-like protein 1 OS=Homo sapiens OX=9606 GN=TOM1L1 PE=1 SV=2		0.072	0.086	7	1	3	53		High	High	High	3	P00533	P00533	>sp|P00533|EGFR_HUMAN Epidermal growth factor receptor OS=Homo sapiens OX=9606 GN=EGFR PE=1 SV=2	0	0	0	40	38	407	134.2		n/a	Low	Low	0	O75352	O75352	>sp|O75352|MPU1_HUMAN Mannose-P-dolichol utilization defect 1 protein OS=Homo sapiens OX=9606 GN=MPDU1 PE=1 SV=2		0.062	0.074	4	1	2	26.6		Medium	n/a	High	2
	Low	Low	Low	0	O75694	O75694	>sp|O75694|NU155_HUMAN Nuclear pore complex protein Nup155 OS=Homo sapiens OX=9606 GN=NUP155 PE=1 SV=1	0.077	0.039	0.072	1	2	4	155.1		Medium	Medium	Medium	3	P00558		>sp|P00558|PGK1_HUMAN Phosphoglycerate kinase 1 OS=Homo sapiens OX=9606 GN=PGK1 PE=1 SV=3	0.017	0.012	0.015	12	4	10	44.6		High	High	High	3	O75363		>sp|O75363|BCAS1_HUMAN Breast carcinoma-amplified sequence 1 OS=Homo sapiens OX=9606 GN=BCAS1 PE=1 SV=2	0	0	0	28	8	72	61.7		High	High	High	3
	High	High	High	3	O75695	O75695	>sp|O75695|XRP2_HUMAN Protein XRP2 OS=Homo sapiens OX=9606 GN=RP2 PE=1 SV=4	0.004	0.002	0.007	13	6	17	39.6		n/a	n/a	Low	0	P00711		>P00711|LALBA_BOVIN Alpha-lactalbumin - Bos taurus (Bovine).			0.088	11	1	1	16.2		High	High	High	3	O75369	O75369	>sp|O75369|FLNB_HUMAN Filamin-B OS=Homo sapiens OX=9606 GN=FLNB PE=1 SV=2	0	0	0	23	36	174	278		Medium	Low	Medium	2
	n/a	n/a	Low	0	O75791	O75791	>sp|O75791|GRAP2_HUMAN GRB2-related adapter protein 2 OS=Homo sapiens OX=9606 GN=GRAP2 PE=1 SV=1			0.069	7	1	1	37.9		n/a	n/a	Low	0	P00734	P00734	>sp|P00734|THRB_HUMAN Prothrombin OS=Homo sapiens OX=9606 GN=F2 PE=1 SV=2			0.079	1	1	1	70		High	High	High	3	O75382	O75382	>sp|O75382|TRIM3_HUMAN Tripartite motif-containing protein 3 OS=Homo sapiens OX=9606 GN=TRIM3 PE=1 SV=2	0	0.001	0.003	2	2	11	80.8		Low	Low	Low	0
	High	High	High	3	O75844		>sp|O75844|FACE1_HUMAN CAAX prenyl protease 1 homolog OS=Homo sapiens OX=9606 GN=ZMPSTE24 PE=1 SV=2	0.005	0.002	0.006	12	5	23	54.8		n/a	Low	n/a	0	P00749	P00749	>sp|P00749|UROK_HUMAN Urokinase-type plasminogen activator OS=Homo sapiens OX=9606 GN=PLAU PE=1 SV=2		0.078		2	1	1	48.5		n/a	Low	n/a	0	O75385		>sp|O75385|ULK1_HUMAN Serine/threonine-protein kinase ULK1 OS=Homo sapiens OX=9606 GN=ULK1 PE=1 SV=2		0.046		4	1	1	112.6		High	High	High	3
	n/a	Low	Low	0	O75880		>sp|O75880|SCO1_HUMAN Protein SCO1 homolog, mitochondrial OS=Homo sapiens OX=9606 GN=SCO1 PE=1 SV=1		0.079	0.065	3	1	2	33.8		High	High	High	3	P00761		>sp|P00761|TRYP_PIG Trypsin OS=Sus scrofa PE=1 SV=1	0	0	0	35	7	157	24.4		High	High	High	3	O75390		>sp|O75390|CISY_HUMAN Citrate synthase, mitochondrial OS=Homo sapiens OX=9606 GN=CS PE=1 SV=2	0	0	0	32	7	33	51.7		High	High	High	3
	High	High	High	3	O75882	O75882	>sp|O75882|ATRN_HUMAN Attractin OS=Homo sapiens OX=9606 GN=ATRN PE=1 SV=2	0.004	0.005	0.004	10	13	43	158.4		Low	n/a	n/a	0	P00966		>sp|P00966|ASSY_HUMAN Argininosuccinate synthase OS=Homo sapiens OX=9606 GN=ASS1 PE=1 SV=2	0.076			2	1	1	46.5		High	Medium	High	3	O75396	O75396	>sp|O75396|SC22B_HUMAN Vesicle-trafficking protein SEC22b OS=Homo sapiens OX=9606 GN=SEC22B PE=1 SV=4	0.005	0.011	0.005	9	1	6	24.6		High	High	High	3
	Medium	Low	High	2	O75886	O75886	>sp|O75886|STAM2_HUMAN Signal transducing adapter molecule 2 OS=Homo sapiens OX=9606 GN=STAM2 PE=1 SV=1	0.017	0.037	0.007	11	5	9	58.1		High	High	High	3	P01130	P01130	>sp|P01130|LDLR_HUMAN Low-density lipoprotein receptor OS=Homo sapiens OX=9606 GN=LDLR PE=1 SV=1	0.004	0.006	0.003	10	8	29	95.3		High	Medium	Medium	3	O75400		>sp|O75400|PR40A_HUMAN Pre-mRNA-processing factor 40 homolog A OS=Homo sapiens OX=9606 GN=PRPF40A PE=1 SV=2	0.009	0.011	0.013	2	1	6	108.7		High	High	High	3
	Low	Low	Low	0	O75912	O75912	>sp|O75912|DGKI_HUMAN Diacylglycerol kinase iota OS=Homo sapiens OX=9606 GN=DGKI PE=1 SV=1	0.077	0.082	0.087	1	1	7	116.9		High	High	High	3	P01889	P01889	>sp|P01889|1B07_HUMAN HLA class I histocompatibility antigen, B-7 alpha chain OS=Homo sapiens OX=9606 GN=HLA-B PE=1 SV=3	0.004	0.004	0.004	20	6	22	40.4		n/a	Low	n/a	0	O75420		>sp|O75420|GGYF1_HUMAN GRB10-interacting GYF protein 1 OS=Homo sapiens OX=9606 GN=GIGYF1 PE=1 SV=2		0.117		1	1	1	114.5		High	High	High	3
	Low	Medium	Medium	2	O75915	O75915	>sp|O75915|PRAF3_HUMAN PRA1 family protein 3 OS=Homo sapiens OX=9606 GN=ARL6IP5 PE=1 SV=1	0.031	0.02	0.025	20	3	6	21.6		High	High	High	3	P01892	P01892	>sp|P01892|1A02_HUMAN HLA class I histocompatibility antigen, A-2 alpha chain OS=Homo sapiens OX=9606 GN=HLA-A PE=1 SV=1	0.005	0.006	0.004	18	5	28	40.9		High	High	Medium	3	O75436	O75436	>sp|O75436|VP26A_HUMAN Vacuolar protein sorting-associated protein 26A OS=Homo sapiens OX=9606 GN=VPS26A PE=1 SV=2	0.001	0.004	0.013	16	3	8	38.1		High	High	Medium	3
	n/a	Low	Low	0	O75928		>sp|O75928|PIAS2_HUMAN E3 SUMO-protein ligase PIAS2 OS=Homo sapiens OX=9606 GN=PIAS2 PE=1 SV=3		0.083	0.072	1	1	3	68.2		Low	Low	n/a	0	P01966		>P01966|HBA_BOVIN Hemoglobin subunit alpha - Bos taurus (Bovine).	0.063	0.101		22	3	3	15		High	n/a	Medium	2	O75475		>sp|O75475|PSIP1_HUMAN PC4 and SFRS1-interacting protein OS=Homo sapiens OX=9606 GN=PSIP1 PE=1 SV=1	0.009		0.025	3	1	4	60.1		n/a	n/a	Low	0
	n/a	Medium	Low	1	O75947		>sp|O75947|ATP5H_HUMAN ATP synthase subunit d, mitochondrial OS=Homo sapiens OX=9606 GN=ATP5PD PE=1 SV=3		0.027	0.034	11	1	2	18.5		Medium	n/a	n/a	1	P02100		>sp|P02100|HBE_HUMAN Hemoglobin subunit epsilon OS=Homo sapiens OX=9606 GN=HBE1 PE=1 SV=2	0.027			7	1	1	16.2		n/a	n/a	Low	0	O75489		>sp|O75489|NDUS3_HUMAN NADH dehydrogenase [ubiquinone] iron-sulfur protein 3, mitochondrial OS=Homo sapiens OX=9606 GN=NDUFS3 PE=1 SV=1			0.082	6	1	1	30.2		Medium	Medium	n/a	2
	Medium	Medium	n/a	2	O75954	O75954	>sp|O75954|TSN9_HUMAN Tetraspanin-9 OS=Homo sapiens OX=9606 GN=TSPAN9 PE=1 SV=1	0.025	0.012		6	1	3	26.8		Low	n/a	n/a	0	P02647	P02647	>sp|P02647|APOA1_HUMAN Apolipoprotein A-I OS=Homo sapiens OX=9606 GN=APOA1 PE=1 SV=1	0.071			3	1	1	30.8		n/a	Medium	Medium	2	O75494		>sp|O75494|SRS10_HUMAN Serine/arginine-rich splicing factor 10 OS=Homo sapiens OX=9606 GN=SRSF10 PE=1 SV=1		0.025	0.028	4	1	2	31.3		n/a	n/a	Low	0
	High	High	High	3	O75976	O75976	>sp|O75976|CBPD_HUMAN Carboxypeptidase D OS=Homo sapiens OX=9606 GN=CPD PE=1 SV=2	0.007	0	0.008	27	30	98	152.8		High	High	High	3	P02649		>sp|P02649|APOE_HUMAN Apolipoprotein E OS=Homo sapiens OX=9606 GN=APOE PE=1 SV=1	0.01	0.004	0.003	11	4	24	36.1		Medium	n/a	n/a	1	O75506		>sp|O75506|HSBP1_HUMAN Heat shock factor-binding protein 1 OS=Homo sapiens OX=9606 GN=HSBP1 PE=1 SV=1	0.029			25	1	1	8.5		Low	Medium	High	2
	High	Medium	Medium	3	O76031		>sp|O76031|CLPX_HUMAN ATP-dependent Clp protease ATP-binding subunit clpX-like, mitochondrial OS=Homo sapiens OX=9606 GN=CLPX PE=1 SV=2	0.005	0.021	0.023	12	6	10	69.2		n/a	High	High	2	P02656	P02656	>sp|P02656|APOC3_HUMAN Apolipoprotein C-III OS=Homo sapiens OX=9606 GN=APOC3 PE=1 SV=1		0.006	0.008	16	1	5	10.8		High	High	High	3	O75531		>sp|O75531|BAF_HUMAN Barrier-to-autointegration factor OS=Homo sapiens OX=9606 GN=BANF1 PE=1 SV=1	0.006	0.001	0.003	27	1	8	10.1		Medium	Low	Medium	2
	Low	Low	Low	0	O76041		>sp|O76041|NEBL_HUMAN Nebulette OS=Homo sapiens OX=9606 GN=NEBL PE=1 SV=1	0.06	0.077	0.033	3	2	4	116.4		High	Low	High	2	P02769		>P02769|ALBU_BOVIN Serum albumin - Bos taurus (Bovine).	0.01	0.034	0.005	11	6	12	69.2		High	High	High	3	O75533		>sp|O75533|SF3B1_HUMAN Splicing factor 3B subunit 1 OS=Homo sapiens OX=9606 GN=SF3B1 PE=1 SV=3	0	0	0	6	6	33	145.7		Medium	n/a	n/a	1
	High	High	High	3	O76082	O76082	>sp|O76082|S22A5_HUMAN Solute carrier family 22 member 5 OS=Homo sapiens OX=9606 GN=SLC22A5 PE=1 SV=1	0.003	0.003	0.004	16	7	34	62.7		High	High	High	3	P02786	P02786	>sp|P02786|TFR1_HUMAN Transferrin receptor protein 1 OS=Homo sapiens OX=9606 GN=TFRC PE=1 SV=2	0	0	0	57	39	1551	84.8		Low	Low	n/a	0	O75534	O75534	>sp|O75534|CSDE1_HUMAN Cold shock domain-containing protein E1 OS=Homo sapiens OX=9606 GN=CSDE1 PE=1 SV=2	0.034	0.035		2	1	2	88.8		n/a	Low	n/a	0
	Low	Medium	Low	1	O76083	O76083	>sp|O76083|PDE9A_HUMAN High affinity cGMP-specific 3',5'-cyclic phosphodiesterase 9A OS=Homo sapiens OX=9606 GN=PDE9A PE=1 SV=1	0.078	0.023	0.038	3	1	15	68.4		Low	n/a	n/a	0	P02788	P02788	>sp|P02788|TRFL_HUMAN Lactotransferrin OS=Homo sapiens OX=9606 GN=LTF PE=1 SV=6	0.043			1	1	1	78.1		Low	n/a	n/a	0	O75592	O75592	>sp|O75592|MYCB2_HUMAN E3 ubiquitin-protein ligase MYCBP2 OS=Homo sapiens OX=9606 GN=MYCBP2 PE=1 SV=4	0.041			1	1	1	513.3		High	High	High	3
	n/a	n/a	Low	0	O76095	O76095	>sp|O76095|JTB_HUMAN Protein JTB OS=Homo sapiens OX=9606 GN=JTB PE=1 SV=1			0.063	9	1	1	16.3		Low	n/a	n/a	0	P03886		>sp|P03886|NU1M_HUMAN NADH-ubiquinone oxidoreductase chain 1 OS=Homo sapiens OX=9606 GN=MT-ND1 PE=1 SV=1	0.059			3	1	1	35.6		High	High	High	3	O75643		>sp|O75643|U520_HUMAN U5 small nuclear ribonucleoprotein 200 kDa helicase OS=Homo sapiens OX=9606 GN=SNRNP200 PE=1 SV=2	0	0	0	6	9	48	244.4		High	High	High	3
	Low	n/a	n/a	0	O94766		>sp|O94766|B3GA3_HUMAN Galactosylgalactosylxylosylprotein 3-beta-glucuronosyltransferase 3 OS=Homo sapiens OX=9606 GN=B3GAT3 PE=1 SV=2	0.074			4	1	1	37.1		Low	n/a	n/a	0	P03952		>sp|P03952|KLKB1_HUMAN Plasma kallikrein OS=Homo sapiens OX=9606 GN=KLKB1 PE=1 SV=1	0.069			4	1	1	71.3		High	Medium	High	3	O75663		>sp|O75663|TIPRL_HUMAN TIP41-like protein OS=Homo sapiens OX=9606 GN=TIPRL PE=1 SV=2	0.002	0.017	0.003	8	1	7	31.4		Low	Low	Medium	1
	Low	n/a	n/a	0	O94819		>sp|O94819|KBTBB_HUMAN Kelch repeat and BTB domain-containing protein 11 OS=Homo sapiens OX=9606 GN=KBTBD11 PE=1 SV=1	0.076			1	1	2	65.7		Medium	Medium	Medium	3	P04003	P04003	>sp|P04003|C4BPA_HUMAN C4b-binding protein alpha chain OS=Homo sapiens OX=9606 GN=C4BPA PE=1 SV=2	0.028	0.03	0.02	1	1	6	67		n/a	Low	Low	0	O75688		>sp|O75688|PPM1B_HUMAN Protein phosphatase 1B OS=Homo sapiens OX=9606 GN=PPM1B PE=1 SV=1		0.108	0.082	3	1	2	52.6		n/a	Low	Low	0
	n/a	Low	Low	0	O94826		>sp|O94826|TOM70_HUMAN Mitochondrial import receptor subunit TOM70 OS=Homo sapiens OX=9606 GN=TOMM70 PE=1 SV=1		0.067	0.071	1	1	2	67.4		High	High	High	3	P04004	P04004	>sp|P04004|VTNC_HUMAN Vitronectin OS=Homo sapiens OX=9606 GN=VTN PE=1 SV=1	0.006	0.007	0.007	3	1	11	54.3		Low	Low	Low	0	O75689	O75689	>sp|O75689|ADAP1_HUMAN Arf-GAP with dual PH domain-containing protein 1 OS=Homo sapiens OX=9606 GN=ADAP1 PE=1 SV=2	0.069	0.048	0.034	5	1	3	43.4		High	High	High	3
	High	High	High	3	O94886	O94886	>sp|O94886|CSCL1_HUMAN CSC1-like protein 1 OS=Homo sapiens OX=9606 GN=TMEM63A PE=1 SV=3	0.006	0.006	0.007	15	13	72	92.1		Medium	Low	n/a	1	P04040	P04040	>sp|P04040|CATA_HUMAN Catalase OS=Homo sapiens OX=9606 GN=CAT PE=1 SV=3	0.027	0.035		4	2	2	59.7		Low	Low	n/a	0	O75695	O75695	>sp|O75695|XRP2_HUMAN Protein XRP2 OS=Homo sapiens OX=9606 GN=RP2 PE=1 SV=4	0.076	0.095		3	1	2	39.6		Medium	High	High	3
	Medium	Medium	High	3	O94910	O94910	>sp|O94910|AGRL1_HUMAN Adhesion G protein-coupled receptor L1 OS=Homo sapiens OX=9606 GN=ADGRL1 PE=1 SV=1	0.012	0.027	0.008	4	4	7	162.6		Medium	Low	Low	1	P04062	P04062	>sp|P04062|GLCM_HUMAN Lysosomal acid glucosylceramidase OS=Homo sapiens OX=9606 GN=GBA PE=1 SV=3	0.027	0.063	0.032	12	5	9	59.7		Medium	Medium	Medium	3	O75746		>sp|O75746|CMC1_HUMAN Calcium-binding mitochondrial carrier protein Aralar1 OS=Homo sapiens OX=9606 GN=SLC25A12 PE=1 SV=2	0.023	0.026	0.025	2	1	3	74.7		Low	n/a	n/a	0
	n/a	n/a	Low	0	O94919		>sp|O94919|ENDD1_HUMAN Endonuclease domain-containing 1 protein OS=Homo sapiens OX=9606 GN=ENDOD1 PE=1 SV=2			0.051	7	1	1	55		High	High	High	3	P04075		>sp|P04075|ALDOA_HUMAN Fructose-bisphosphate aldolase A OS=Homo sapiens OX=9606 GN=ALDOA PE=1 SV=2	0.009	0.006	0.005	13	4	15	39.4		Medium	Medium	Medium	3	O75821		>sp|O75821|EIF3G_HUMAN Eukaryotic translation initiation factor 3 subunit G OS=Homo sapiens OX=9606 GN=EIF3G PE=1 SV=2	0.01	0.026	0.026	5	1	4	35.6		Low	n/a	Low	0
	Low	Low	Low	0	O94925		>sp|O94925|GLSK_HUMAN Glutaminase kidney isoform, mitochondrial OS=Homo sapiens OX=9606 GN=GLS PE=1 SV=1	0.064	0.082	0.077	6	3	4	73.4		Low	n/a	Low	0	P04080		>sp|P04080|CYTB_HUMAN Cystatin-B OS=Homo sapiens OX=9606 GN=CSTB PE=1 SV=2	0.071		0.095	12	1	2	11.1		High	Medium	Medium	3	O75822		>sp|O75822|EIF3J_HUMAN Eukaryotic translation initiation factor 3 subunit J OS=Homo sapiens OX=9606 GN=EIF3J PE=1 SV=2	0.009	0.011	0.025	8	3	7	29		Low	Low	Low	0
	Low	n/a	n/a	0	O94972		>sp|O94972|TRI37_HUMAN E3 ubiquitin-protein ligase TRIM37 OS=Homo sapiens OX=9606 GN=TRIM37 PE=1 SV=2	0.067			1	1	1	107.8		Low	Low	Low	0	P04083	P04083	>sp|P04083|ANXA1_HUMAN Annexin A1 OS=Homo sapiens OX=9606 GN=ANXA1 PE=1 SV=2	0.04	0.09	0.086	6	2	3	38.7		Low	Low	Low	0	O75828		>sp|O75828|CBR3_HUMAN Carbonyl reductase [NADPH] 3 OS=Homo sapiens OX=9606 GN=CBR3 PE=1 SV=3	0.049	0.046	0.056	4	1	3	30.8		Low	n/a	n/a	0
	High	Low	Medium	2	O94979	O94979	>sp|O94979|SC31A_HUMAN Protein transport protein Sec31A OS=Homo sapiens OX=9606 GN=SEC31A PE=1 SV=3	0.01	0.073	0.025	5	5	8	132.9		High	High	High	3	P04156	P04156	>sp|P04156|PRIO_HUMAN Major prion protein OS=Homo sapiens OX=9606 GN=PRNP PE=1 SV=1	0.003	0.004	0.003	12	3	25	27.6		Low	Medium	Medium	2	O75843	O75843	>sp|O75843|AP1G2_HUMAN AP-1 complex subunit gamma-like 2 OS=Homo sapiens OX=9606 GN=AP1G2 PE=1 SV=1	0.033	0.026	0.026	1	1	3	87.1		Low	n/a	n/a	0
	High	High	High	3	O94985	O94985	>sp|O94985|CSTN1_HUMAN Calsyntenin-1 OS=Homo sapiens OX=9606 GN=CLSTN1 PE=1 SV=1	0.003	0.004	0.002	16	14	30	109.7		High	High	High	3	P04181		>sp|P04181|OAT_HUMAN Ornithine aminotransferase, mitochondrial OS=Homo sapiens OX=9606 GN=OAT PE=1 SV=1	0.01	0.003	0.004	43	13	29	48.5		High	Medium	Medium	3	O75844		>sp|O75844|FACE1_HUMAN CAAX prenyl protease 1 homolog OS=Homo sapiens OX=9606 GN=ZMPSTE24 PE=1 SV=2	0.001	0.01	0.012	9	3	9	54.8		Medium	Medium	Medium	3
	n/a	Low	n/a	0	O94986		>sp|O94986|CE152_HUMAN Centrosomal protein of 152 kDa OS=Homo sapiens OX=9606 GN=CEP152 PE=1 SV=4		0.074		0	1	1	195.5		n/a	Low	Low	0	P04183		>sp|P04183|KITH_HUMAN Thymidine kinase, cytosolic OS=Homo sapiens OX=9606 GN=TK1 PE=1 SV=2		0.063	0.087	11	2	2	25.5		Medium	Medium	Medium	3	O75874		>sp|O75874|IDHC_HUMAN Isocitrate dehydrogenase [NADP] cytoplasmic OS=Homo sapiens OX=9606 GN=IDH1 PE=1 SV=2	0.015	0.025	0.014	3	2	8	46.6		Medium	Medium	High	3
	High	Medium	Medium	3	O95197		>sp|O95197|RTN3_HUMAN Reticulon-3 OS=Homo sapiens OX=9606 GN=RTN3 PE=1 SV=2	0.006	0.012	0.01	1	1	7	112.5		High	High	High	3	P04222	P04222	>sp|P04222|1C03_HUMAN HLA class I histocompatibility antigen, Cw-3 alpha chain OS=Homo sapiens OX=9606 GN=HLA-C PE=1 SV=2	0.004	0.003	0.004	19	6	23	40.8		High	Medium	n/a	2	O75909		>sp|O75909|CCNK_HUMAN Cyclin-K OS=Homo sapiens OX=9606 GN=CCNK PE=1 SV=2	0.001	0.029		3	1	4	64.2		Low	Low	Low	0
	High	Medium	High	3	O95202		>sp|O95202|LETM1_HUMAN Mitochondrial proton/calcium exchanger protein OS=Homo sapiens OX=9606 GN=LETM1 PE=1 SV=1	0.005	0.011	0.007	12	7	13	83.3		High	High	High	3	P04259		>sp|P04259|K2C6B_HUMAN Keratin, type II cytoskeletal 6B OS=Homo sapiens OX=9606 GN=KRT6B PE=1 SV=5	0.003	0.003	0.004	17	9	33	60		High	High	High	3	O75947		>sp|O75947|ATP5H_HUMAN ATP synthase subunit d, mitochondrial OS=Homo sapiens OX=9606 GN=ATP5PD PE=1 SV=3	0	0	0.002	32	3	18	18.5		n/a	Low	n/a	0
	Medium	Medium	Low	2	O95232		>sp|O95232|LC7L3_HUMAN Luc7-like protein 3 OS=Homo sapiens OX=9606 GN=LUC7L3 PE=1 SV=2	0.012	0.025	0.064	7	3	6	51.4		High	High	High	3	P04264	P04264	>sp|P04264|K2C1_HUMAN Keratin, type II cytoskeletal 1 OS=Homo sapiens OX=9606 GN=KRT1 PE=1 SV=6	0.007	0.007	0.007	25	16	67	66		Low	Low	Low	0	O75964		>sp|O75964|ATP5L_HUMAN ATP synthase subunit g, mitochondrial OS=Homo sapiens OX=9606 GN=ATP5MG PE=1 SV=3	0.055	0.046	0.047	13	1	3	11.4		High	High	High	3
	Low	Low	Low	0	O95239		>sp|O95239|KIF4A_HUMAN Chromosome-associated kinesin KIF4A OS=Homo sapiens OX=9606 GN=KIF4A PE=1 SV=3	0.078	0.043	0.087	2	2	9	139.8		Low	n/a	Low	0	P04275	P04275	>sp|P04275|VWF_HUMAN von Willebrand factor OS=Homo sapiens OX=9606 GN=VWF PE=1 SV=4	0.07		0.062	0	1	2	309.1		High	Medium	Medium	3	O75976	O75976	>sp|O75976|CBPD_HUMAN Carboxypeptidase D OS=Homo sapiens OX=9606 GN=CPD PE=1 SV=2	0.007	0.01	0.021	1	1	5	152.8		Medium	Medium	High	3
	Low	n/a	n/a	0	O95243		>sp|O95243|MBD4_HUMAN Methyl-CpG-binding domain protein 4 OS=Homo sapiens OX=9606 GN=MBD4 PE=1 SV=1	0.064			2	1	1	66		High	High	High	3	P04350	P04350	>sp|P04350|TBB4A_HUMAN Tubulin beta-4A chain OS=Homo sapiens OX=9606 GN=TUBB4A PE=1 SV=2	0	0	0	42	14	154	49.6		n/a	Medium	Low	1	O76003		>sp|O76003|GLRX3_HUMAN Glutaredoxin-3 OS=Homo sapiens OX=9606 GN=GLRX3 PE=1 SV=2		0.019	0.045	3	1	3	37.4		Medium	High	High	3
	High	High	Medium	3	O95274	O95274	>sp|O95274|LYPD3_HUMAN Ly6/PLAUR domain-containing protein 3 OS=Homo sapiens OX=9606 GN=LYPD3 PE=1 SV=2	0.002	0.002	0.011	13	3	19	35.9		High	High	High	3	P04406	P04406	>sp|P04406|G3P_HUMAN Glyceraldehyde-3-phosphate dehydrogenase OS=Homo sapiens OX=9606 GN=GAPDH PE=1 SV=3	0.003	0.004	0.004	31	7	24	36		High	High	High	3	O76021	O76021	>sp|O76021|RL1D1_HUMAN Ribosomal L1 domain-containing protein 1 OS=Homo sapiens OX=9606 GN=RSL1D1 PE=1 SV=3	0.009	0.004	0.003	3	1	9	54.9		Low	n/a	n/a	0
	High	High	High	3	O95292		>sp|O95292|VAPB_HUMAN Vesicle-associated membrane protein-associated protein B/C OS=Homo sapiens OX=9606 GN=VAPB PE=1 SV=3	0.004	0.009	0.008	33	7	14	27.2		High	High	High	3	P04626	P04626	>sp|P04626|ERBB2_HUMAN Receptor tyrosine-protein kinase erbB-2 OS=Homo sapiens OX=9606 GN=ERBB2 PE=1 SV=1	0	0	0	37	37	2320	137.8		Low	Low	n/a	0	O76024		>sp|O76024|WFS1_HUMAN Wolframin OS=Homo sapiens OX=9606 GN=WFS1 PE=1 SV=2	0.051	0.037		1	1	2	100.2		Low	n/a	n/a	0
	High	High	High	3	O95297	O95297	>sp|O95297|MPZL1_HUMAN Myelin protein zero-like protein 1 OS=Homo sapiens OX=9606 GN=MPZL1 PE=1 SV=1	0.007	0.006	0.006	22	8	58	29.1		Low	Low	Low	0	P04632	P04632	>sp|P04632|CPNS1_HUMAN Calpain small subunit 1 OS=Homo sapiens OX=9606 GN=CAPNS1 PE=1 SV=1	0.057	0.099	0.101	6	2	5	28.3		n/a	Low	Medium	1	O76094	O76094	>sp|O76094|SRP72_HUMAN Signal recognition particle subunit SRP72 OS=Homo sapiens OX=9606 GN=SRP72 PE=1 SV=3		0.034	0.014	3	1	3	74.6		High	High	High	3
	Medium	Low	Low	1	O95299		>sp|O95299|NDUAA_HUMAN NADH dehydrogenase [ubiquinone] 1 alpha subcomplex subunit 10, mitochondrial OS=Homo sapiens OX=9606 GN=NDUFA10 PE=1 SV=1	0.012	0.031	0.034	15	4	5	40.7		High	High	High	3	P04792	P04792	>sp|P04792|HSPB1_HUMAN Heat shock protein beta-1 OS=Homo sapiens OX=9606 GN=HSPB1 PE=1 SV=2	0.005	0.005	0.006	54	9	40	22.8		High	High	High	3	O94760	O94760	>sp|O94760|DDAH1_HUMAN N(G),N(G)-dimethylarginine dimethylaminohydrolase 1 OS=Homo sapiens OX=9606 GN=DDAH1 PE=1 SV=3	0.007	0.001	0.004	10	2	7	31.1		Low	Low	n/a	0
	Medium	Low	Medium	2	O95302	O95302	>sp|O95302|FKBP9_HUMAN Peptidyl-prolyl cis-trans isomerase FKBP9 OS=Homo sapiens OX=9606 GN=FKBP9 PE=1 SV=2	0.015	0.045	0.013	7	4	8	63		High	High	High	3	P04843	P04843	>sp|P04843|RPN1_HUMAN Dolichyl-diphosphooligosaccharide--protein glycosyltransferase subunit 1 OS=Homo sapiens OX=9606 GN=RPN1 PE=1 SV=1	0.009	0.006	0.007	16	9	18	68.5		Low	Medium	Medium	2	O94776		>sp|O94776|MTA2_HUMAN Metastasis-associated protein MTA2 OS=Homo sapiens OX=9606 GN=MTA2 PE=1 SV=1	0.039	0.014	0.014	2	1	5	75		High	High	High	3
	Low	n/a	n/a	0	O95342	O95342	>sp|O95342|ABCBB_HUMAN Bile salt export pump OS=Homo sapiens OX=9606 GN=ABCB11 PE=1 SV=2	0.063			1	1	1	146.3		Medium	High	n/a	2	P04899	P04899	>sp|P04899|GNAI2_HUMAN Guanine nucleotide-binding protein G(i) subunit alpha-2 OS=Homo sapiens OX=9606 GN=GNAI2 PE=1 SV=3	0.028	0.006		8	3	6	40.4		High	Medium	High	3	O94804	O94804	>sp|O94804|STK10_HUMAN Serine/threonine-protein kinase 10 OS=Homo sapiens OX=9606 GN=STK10 PE=1 SV=1	0.009	0.011	0.004	2	2	6	112.1		Low	Low	Low	0
	High	High	High	3	O95359	O95359	>sp|O95359|TACC2_HUMAN Transforming acidic coiled-coil-containing protein 2 OS=Homo sapiens OX=9606 GN=TACC2 PE=1 SV=3	0.005	0.003	0.003	13	24	55	309.2		High	High	High	3	P04920	P04920	>sp|P04920|B3A2_HUMAN Anion exchange protein 2 OS=Homo sapiens OX=9606 GN=SLC4A2 PE=1 SV=4	0	0	0	23	25	162	136.9		Low	Low	Medium	1	O94822		>sp|O94822|LTN1_HUMAN E3 ubiquitin-protein ligase listerin OS=Homo sapiens OX=9606 GN=LTN1 PE=1 SV=6	0.031	0.04	0.016	2	1	3	200.4		Medium	Medium	Medium	3
	Low	n/a	Low	0	O95373		>sp|O95373|IPO7_HUMAN Importin-7 OS=Homo sapiens OX=9606 GN=IPO7 PE=1 SV=1	0.073		0.081	1	1	2	119.4		High	High	High	3	P05023	P05023	>sp|P05023|AT1A1_HUMAN Sodium/potassium-transporting ATPase subunit alpha-1 OS=Homo sapiens OX=9606 GN=ATP1A1 PE=1 SV=1	0	0	0	45	40	313	112.8		High	High	High	3	O94826		>sp|O94826|TOM70_HUMAN Mitochondrial import receptor subunit TOM70 OS=Homo sapiens OX=9606 GN=TOMM70 PE=1 SV=1	0.001	0.004	0.003	4	2	9	67.4		n/a	Low	n/a	0
	n/a	n/a	Low	0	O95479		>sp|O95479|G6PE_HUMAN GDH/6PGL endoplasmic bifunctional protein OS=Homo sapiens OX=9606 GN=H6PD PE=1 SV=2			0.059	1	1	1	88.8		High	High	High	3	P05026	P05026	>sp|P05026|AT1B1_HUMAN Sodium/potassium-transporting ATPase subunit beta-1 OS=Homo sapiens OX=9606 GN=ATP1B1 PE=1 SV=1	0	0	0	56	17	423	35		High	High	Medium	3	O94874		>sp|O94874|UFL1_HUMAN E3 UFM1-protein ligase 1 OS=Homo sapiens OX=9606 GN=UFL1 PE=1 SV=2	0.004	0.004	0.014	3	1	5	89.5		Low	n/a	n/a	0
	High	Medium	High	3	O95490	O95490	>sp|O95490|AGRL2_HUMAN Adhesion G protein-coupled receptor L2 OS=Homo sapiens OX=9606 GN=ADGRL2 PE=1 SV=2	0.005	0.012	0.006	6	7	16	163.2		High	High	High	3	P05067	P05067	>sp|P05067|A4_HUMAN Amyloid-beta precursor protein OS=Homo sapiens OX=9606 GN=APP PE=1 SV=3	0.01	0.007	0.005	8	5	16	86.9		n/a	Low	Medium	1	O94880		>sp|O94880|PHF14_HUMAN PHD finger protein 14 OS=Homo sapiens OX=9606 GN=PHF14 PE=1 SV=2		0.067	0.027	1	1	2	100		n/a	Low	n/a	0
	n/a	Low	Low	0	O95563		>sp|O95563|MPC2_HUMAN Mitochondrial pyruvate carrier 2 OS=Homo sapiens OX=9606 GN=MPC2 PE=1 SV=1		0.052	0.053	6	1	2	14.3		High	High	High	3	P05091		>sp|P05091|ALDH2_HUMAN Aldehyde dehydrogenase, mitochondrial OS=Homo sapiens OX=9606 GN=ALDH2 PE=1 SV=2	0.007	0.006	0.005	35	15	57	56.3		Low	Low	n/a	0	O94888		>sp|O94888|UBXN7_HUMAN UBX domain-containing protein 7 OS=Homo sapiens OX=9606 GN=UBXN7 PE=1 SV=2	0.058	0.042		3	1	2	54.8		High	High	High	3
	n/a	Medium	Low	1	O95571		>sp|O95571|ETHE1_HUMAN Persulfide dioxygenase ETHE1, mitochondrial OS=Homo sapiens OX=9606 GN=ETHE1 PE=1 SV=2		0.024	0.033	6	1	2	27.9		High	High	High	3	P05141	P05141	>sp|P05141|ADT2_HUMAN ADP/ATP translocase 2 OS=Homo sapiens OX=9606 GN=SLC25A5 PE=1 SV=7	0.007	0.007	0.006	27	9	60	32.8		Medium	Medium	Medium	3	O94901	O94901	>sp|O94901|SUN1_HUMAN SUN domain-containing protein 1 OS=Homo sapiens OX=9606 GN=SUN1 PE=1 SV=3	0.016	0.019	0.012	5	2	6	90		Low	Medium	Medium	2
	High	High	High	3	O95573		>sp|O95573|ACSL3_HUMAN Long-chain-fatty-acid--CoA ligase 3 OS=Homo sapiens OX=9606 GN=ACSL3 PE=1 SV=3	0.004	0.003	0.003	25	12	35	80.4		High	High	High	3	P05165		>sp|P05165|PCCA_HUMAN Propionyl-CoA carboxylase alpha chain, mitochondrial OS=Homo sapiens OX=9606 GN=PCCA PE=1 SV=4	0	0	0	61	39	899	80		n/a	Low	n/a	0	O94910	O94910	>sp|O94910|AGRL1_HUMAN Adhesion G protein-coupled receptor L1 OS=Homo sapiens OX=9606 GN=ADGRL1 PE=1 SV=1		0.092		1	1	1	162.6		Medium	High	High	3
	Medium	High	Medium	3	O95602		>sp|O95602|RPA1_HUMAN DNA-directed RNA polymerase I subunit RPA1 OS=Homo sapiens OX=9606 GN=POLR1A PE=1 SV=2	0.012	0.005	0.023	1	1	82	194.7		Medium	High	Medium	3	P05166		>sp|P05166|PCCB_HUMAN Propionyl-CoA carboxylase beta chain, mitochondrial OS=Homo sapiens OX=9606 GN=PCCB PE=1 SV=3	0.021	0.006	0.012	24	9	16	58.2		Low	n/a	n/a	0	O94915		>sp|O94915|FRYL_HUMAN Protein furry homolog-like OS=Homo sapiens OX=9606 GN=FRYL PE=1 SV=2	0.057			1	1	1	339.4		High	High	High	3
	n/a	n/a	Low	0	O95665	O95665	>sp|O95665|NTR2_HUMAN Neurotensin receptor type 2 OS=Homo sapiens OX=9606 GN=NTSR2 PE=1 SV=2			0.079	2	1	1	45.4		High	High	High	3	P05187	P05187	>sp|P05187|PPB1_HUMAN Alkaline phosphatase, placental type OS=Homo sapiens OX=9606 GN=ALPP PE=1 SV=2	0.004	0.004	0.003	30	13	36	57.9		n/a	Low	Low	0	O94929	O94929	>sp|O94929|ABLM3_HUMAN Actin-binding LIM protein 3 OS=Homo sapiens OX=9606 GN=ABLIM3 PE=1 SV=3		0.052	0.057	4	1	2	77.8		Medium	Medium	High	3
	n/a	Low	n/a	0	O95714	O95714	>sp|O95714|HERC2_HUMAN E3 ubiquitin-protein ligase HERC2 OS=Homo sapiens OX=9606 GN=HERC2 PE=1 SV=2		0.072		0	1	1	526.9		High	Medium	High	3	P05362	P05362	>sp|P05362|ICAM1_HUMAN Intercellular adhesion molecule 1 OS=Homo sapiens OX=9606 GN=ICAM1 PE=1 SV=2	0.01	0.012	0.007	10	4	10	57.8		Low	Low	Medium	1	O94933	O94933	>sp|O94933|SLIK3_HUMAN SLIT and NTRK-like protein 3 OS=Homo sapiens OX=9606 GN=SLITRK3 PE=2 SV=2	0.035	0.035	0.026	3	1	3	108.9		Low	Low	Low	0
	Low	High	High	2	O95716	O95716	>sp|O95716|RAB3D_HUMAN Ras-related protein Rab-3D OS=Homo sapiens OX=9606 GN=RAB3D PE=1 SV=1	0.031	0.004	0.008	28	6	10	24.3		High	High	High	3	P05556	P05556	>sp|P05556|ITB1_HUMAN Integrin beta-1 OS=Homo sapiens OX=9606 GN=ITGB1 PE=1 SV=2	0	0	0	24	17	140	88.4		Low	Medium	Medium	2	O94979	O94979	>sp|O94979|SC31A_HUMAN Protein transport protein Sec31A OS=Homo sapiens OX=9606 GN=SEC31A PE=1 SV=3	0.053	0.019	0.018	1	2	5	132.9		n/a	n/a	Medium	1
	High	High	High	3	O95747		>sp|O95747|OXSR1_HUMAN Serine/threonine-protein kinase OSR1 OS=Homo sapiens OX=9606 GN=OXSR1 PE=1 SV=1	0.005	0.008	0.009	16	6	12	58		High	High	High	3	P05783	P05783	>sp|P05783|K1C18_HUMAN Keratin, type I cytoskeletal 18 OS=Homo sapiens OX=9606 GN=KRT18 PE=1 SV=2	0.004	0.006	0.005	27	12	51	48		n/a	Medium	Medium	2	O94985	O94985	>sp|O94985|CSTN1_HUMAN Calsyntenin-1 OS=Homo sapiens OX=9606 GN=CLSTN1 PE=1 SV=1		0.025	0.025	2	1	2	109.7		Low	n/a	Medium	1
	n/a	n/a	Low	0	O95810	O95810	>sp|O95810|CAVN2_HUMAN Caveolae-associated protein 2 OS=Homo sapiens OX=9606 GN=CAVIN2 PE=1 SV=3			0.083	2	1	1	47.1		High	High	High	3	P05787		>sp|P05787|K2C8_HUMAN Keratin, type II cytoskeletal 8 OS=Homo sapiens OX=9606 GN=KRT8 PE=1 SV=7	0.008	0.009	0	52	27	103	53.7		n/a	Low	n/a	0	O94993		>sp|O94993|SOX30_HUMAN Transcription factor SOX-30 OS=Homo sapiens OX=9606 GN=SOX30 PE=1 SV=1		0.111		3	1	1	81.8		Low	High	High	2
	Low	Low	n/a	0	O95817	O95817	>sp|O95817|BAG3_HUMAN BAG family molecular chaperone regulator 3 OS=Homo sapiens OX=9606 GN=BAG3 PE=1 SV=3	0.063	0.061		4	2	2	61.6		High	High	High	3	P06213	P06213	>sp|P06213|INSR_HUMAN Insulin receptor OS=Homo sapiens OX=9606 GN=INSR PE=1 SV=4	0.003	0.006	0.003	5	7	25	156.2		n/a	n/a	Medium	1	O95049	O95049	>sp|O95049|ZO3_HUMAN Tight junction protein ZO-3 OS=Homo sapiens OX=9606 GN=TJP3 PE=1 SV=3			0.024	2	1	1	101.3		Low	Low	Medium	1
	High	High	High	3	O95831		>sp|O95831|AIFM1_HUMAN Apoptosis-inducing factor 1, mitochondrial OS=Homo sapiens OX=9606 GN=AIFM1 PE=1 SV=1	0.008	0.002	0.008	16	7	16	66.9		Medium	Medium	Low	2	P06493		>sp|P06493|CDK1_HUMAN Cyclin-dependent kinase 1 OS=Homo sapiens OX=9606 GN=CDK1 PE=1 SV=3	0.021	0.019	0.032	6	2	6	34.1		n/a	Low	n/a	0	O95070		>sp|O95070|YIF1A_HUMAN Protein YIF1A OS=Homo sapiens OX=9606 GN=YIF1A PE=1 SV=2		0.113		5	1	1	32		n/a	n/a	Low	0
	n/a	Low	n/a	0	O95835		>sp|O95835|LATS1_HUMAN Serine/threonine-protein kinase LATS1 OS=Homo sapiens OX=9606 GN=LATS1 PE=1 SV=1		0.07		2	1	1	126.8		High	High	High	3	P06576	P06576	>sp|P06576|ATPB_HUMAN ATP synthase subunit beta, mitochondrial OS=Homo sapiens OX=9606 GN=ATP5F1B PE=1 SV=3	0.005	0.005	0.005	37	15	41	56.5		n/a	Low	n/a	0	O95096		>sp|O95096|NKX22_HUMAN Homeobox protein Nkx-2.2 OS=Homo sapiens OX=9606 GN=NKX2-2 PE=2 SV=1		0.046		10	1	1	30.1		n/a	n/a	Low	0
	n/a	Low	Low	0	O95837		>sp|O95837|GNA14_HUMAN Guanine nucleotide-binding protein subunit alpha-14 OS=Homo sapiens OX=9606 GN=GNA14 PE=1 SV=1		0.078	0.035	8	2	2	41.5		Medium	High	Medium	3	P06703	P06703	>sp|P06703|S10A6_HUMAN Protein S100-A6 OS=Homo sapiens OX=9606 GN=S100A6 PE=1 SV=1	0.014	0.007	0.012	48	4	16	10.2		Low	Medium	Medium	2	O95104		>sp|O95104|SFR15_HUMAN Splicing factor, arginine/serine-rich 15 OS=Homo sapiens OX=9606 GN=SCAF4 PE=1 SV=3	0.032	0.026	0.018	2	1	3	125.8		n/a	Low	n/a	0
	High	High	High	3	O95858	O95858	>sp|O95858|TSN15_HUMAN Tetraspanin-15 OS=Homo sapiens OX=9606 GN=TSPAN15 PE=1 SV=1	0.005	0.006	0.004	17	6	49	33.1		High	High	High	3	P06733	P06733	>sp|P06733|ENOA_HUMAN Alpha-enolase OS=Homo sapiens OX=9606 GN=ENO1 PE=1 SV=2	0.004	0.004	0.004	24	8	32	47.1		High	High	High	3	O95139		>sp|O95139|NDUB6_HUMAN NADH dehydrogenase [ubiquinone] 1 beta subcomplex subunit 6 OS=Homo sapiens OX=9606 GN=NDUFB6 PE=1 SV=3	0.001	0.004	0.003	14	1	11	15.5		Low	Low	n/a	0
	n/a	n/a	Low	0	O95870		>sp|O95870|ABHGA_HUMAN Protein ABHD16A OS=Homo sapiens OX=9606 GN=ABHD16A PE=1 SV=3			0.077	2	1	1	63.2		Low	Medium	Low	1	P06744	P06744	>sp|P06744|G6PI_HUMAN Glucose-6-phosphate isomerase OS=Homo sapiens OX=9606 GN=GPI PE=1 SV=4	0.043	0.019	0.064	8	3	6	63.1		n/a	n/a	Medium	1	O95140		>sp|O95140|MFN2_HUMAN Mitofusin-2 OS=Homo sapiens OX=9606 GN=MFN2 PE=1 SV=3			0.025	2	1	1	86.3		Low	Low	Medium	1
	Low	n/a	n/a	0	O95872		>sp|O95872|GPAN1_HUMAN G patch domain and ankyrin repeat-containing protein 1 OS=Homo sapiens OX=9606 GN=GPANK1 PE=1 SV=1	0.073			5	1	1	39.3		High	High	Medium	3	P06748		>sp|P06748|NPM_HUMAN Nucleophosmin OS=Homo sapiens OX=9606 GN=NPM1 PE=1 SV=2	0.009	0.007	0.013	12	2	10	32.6		n/a	Low	n/a	0	O95155		>sp|O95155|UBE4B_HUMAN Ubiquitin conjugation factor E4 B OS=Homo sapiens OX=9606 GN=UBE4B PE=1 SV=1		0.055		1	1	1	146.1		n/a	n/a	Low	0
	Medium	n/a	n/a	1	O95881		>sp|O95881|TXD12_HUMAN Thioredoxin domain-containing protein 12 OS=Homo sapiens OX=9606 GN=TXNDC12 PE=1 SV=1	0.025			9	1	1	19.2		High	High	High	3	P06756	P06756	>sp|P06756|ITAV_HUMAN Integrin alpha-V OS=Homo sapiens OX=9606 GN=ITGAV PE=1 SV=2	0	0	0	46	44	607	116		n/a	Medium	Medium	2	O95167		>sp|O95167|NDUA3_HUMAN NADH dehydrogenase [ubiquinone] 1 alpha subcomplex subunit 3 OS=Homo sapiens OX=9606 GN=NDUFA3 PE=1 SV=1		0.028	0.022	29	1	2	9.3		Medium	n/a	n/a	1
	Low	n/a	n/a	0	O95985		>sp|O95985|TOP3B_HUMAN DNA topoisomerase 3-beta-1 OS=Homo sapiens OX=9606 GN=TOP3B PE=1 SV=1	0.072			1	1	1	96.6		Medium	Low	Low	1	P06865	P06865	>sp|P06865|HEXA_HUMAN Beta-hexosaminidase subunit alpha OS=Homo sapiens OX=9606 GN=HEXA PE=1 SV=2	0.021	0.061	0.033	5	3	6	60.7		Low	Medium	Medium	2	O95168		>sp|O95168|NDUB4_HUMAN NADH dehydrogenase [ubiquinone] 1 beta subcomplex subunit 4 OS=Homo sapiens OX=9606 GN=NDUFB4 PE=1 SV=3	0.033	0.012	0.027	22	2	4	15.2		Medium	Medium	Medium	3
	High	High	High	3	O95994	O95994	>sp|O95994|AGR2_HUMAN Anterior gradient protein 2 homolog OS=Homo sapiens OX=9606 GN=AGR2 PE=1 SV=1	0.004	0.002	0.006	26	4	20	20		High	Medium	High	3	P07099		>sp|P07099|HYEP_HUMAN Epoxide hydrolase 1 OS=Homo sapiens OX=9606 GN=EPHX1 PE=1 SV=1	0.008	0.012	0.009	17	8	16	52.9		High	Medium	Medium	3	O95169		>sp|O95169|NDUB8_HUMAN NADH dehydrogenase [ubiquinone] 1 beta subcomplex subunit 8, mitochondrial OS=Homo sapiens OX=9606 GN=NDUFB8 PE=1 SV=1	0.009	0.026	0.013	10	1	5	21.8		High	High	High	3
	Low	n/a	n/a	0	O95999		>sp|O95999|BCL10_HUMAN B-cell lymphoma/leukemia 10 OS=Homo sapiens OX=9606 GN=BCL10 PE=1 SV=1	0.061			3	1	1	26.2		High	High	High	3	P07204	P07204	>sp|P07204|TRBM_HUMAN Thrombomodulin OS=Homo sapiens OX=9606 GN=THBD PE=1 SV=2	0.009	0.005	0.007	6	3	15	60.3		n/a	Low	n/a	0	O95197		>sp|O95197|RTN3_HUMAN Reticulon-3 OS=Homo sapiens OX=9606 GN=RTN3 PE=1 SV=2		0.038		1	1	1	112.5		Medium	Medium	Medium	3
	Low	n/a	n/a	0	O96000	O96000	>sp|O96000|NDUBA_HUMAN NADH dehydrogenase [ubiquinone] 1 beta subcomplex subunit 10 OS=Homo sapiens OX=9606 GN=NDUFB10 PE=1 SV=3	0.071			6	1	1	20.8		High	High	High	3	P07237	P07237	>sp|P07237|PDIA1_HUMAN Protein disulfide-isomerase OS=Homo sapiens OX=9606 GN=P4HB PE=1 SV=3	0	0.009	0.009	47	21	92	57.1		High	High	High	3	O95202		>sp|O95202|LETM1_HUMAN Mitochondrial proton/calcium exchanger protein OS=Homo sapiens OX=9606 GN=LETM1 PE=1 SV=1	0	0	0	13	5	18	83.3		Low	n/a	n/a	0
	High	High	High	3	O96005	O96005	>sp|O96005|CLPT1_HUMAN Cleft lip and palate transmembrane protein 1 OS=Homo sapiens OX=9606 GN=CLPTM1 PE=1 SV=1	0.005	0.008	0.006	12	7	15	76		High	Medium	High	3	P07333	P07333	>sp|P07333|CSF1R_HUMAN Macrophage colony-stimulating factor 1 receptor OS=Homo sapiens OX=9606 GN=CSF1R PE=1 SV=2	0.003	0.013	0.006	12	10	22	107.9		Low	Medium	Medium	2	O95210	O95210	>sp|O95210|STBD1_HUMAN Starch-binding domain-containing protein 1 OS=Homo sapiens OX=9606 GN=STBD1 PE=1 SV=1	0.032	0.026	0.012	3	1	4	39		Low	Low	Medium	1
	Medium	Low	Low	1	O96011		>sp|O96011|PX11B_HUMAN Peroxisomal membrane protein 11B OS=Homo sapiens OX=9606 GN=PEX11B PE=1 SV=1	0.013	0.046	0.033	13	3	5	28.4		High	High	High	3	P07339	P07339	>sp|P07339|CATD_HUMAN Cathepsin D OS=Homo sapiens OX=9606 GN=CTSD PE=1 SV=1	0.004	0.006	0.003	21	8	31	44.5		n/a	n/a	Low	0	O95218		>sp|O95218|ZRAB2_HUMAN Zinc finger Ran-binding domain-containing protein 2 OS=Homo sapiens OX=9606 GN=ZRANB2 PE=1 SV=2			0.114	4	1	1	37.4		Medium	Medium	High	3
	n/a	Low	Medium	1	O96013	O96013	>sp|O96013|PAK4_HUMAN Serine/threonine-protein kinase PAK 4 OS=Homo sapiens OX=9606 GN=PAK4 PE=1 SV=1		0.043	0.023	5	2	3	64		Low	Low	Low	0	P07384	P07384	>sp|P07384|CAN1_HUMAN Calpain-1 catalytic subunit OS=Homo sapiens OX=9606 GN=CAPN1 PE=1 SV=1	0.063	0.064	0.089	1	1	3	81.8		n/a	n/a	Low	0	O95255	O95255	>sp|O95255|MRP6_HUMAN Multidrug resistance-associated protein 6 OS=Homo sapiens OX=9606 GN=ABCC6 PE=1 SV=2			0.119	2	1	1	164.8		n/a	Low	n/a	0
	Low	High	High	2	P00338		>sp|P00338|LDHA_HUMAN L-lactate dehydrogenase A chain OS=Homo sapiens OX=9606 GN=LDHA PE=1 SV=2	0.031	0.004	0.01	16	5	13	36.7		High	High	High	3	P07437	P07437	>sp|P07437|TBB5_HUMAN Tubulin beta chain OS=Homo sapiens OX=9606 GN=TUBB PE=1 SV=2	0	0	0	59	19	252	49.6		Low	Medium	Low	1	O95260		>sp|O95260|ATE1_HUMAN Arginyl-tRNA--protein transferase 1 OS=Homo sapiens OX=9606 GN=ATE1 PE=1 SV=2	0.073	0.022	0.03	12	3	3	59.1		High	High	High	3
	High	High	High	3	P00367		>sp|P00367|DHE3_HUMAN Glutamate dehydrogenase 1, mitochondrial OS=Homo sapiens OX=9606 GN=GLUD1 PE=1 SV=2	0.003	0.002	0.003	20	10	27	61.4		High	High	High	3	P07476		>sp|P07476|INVO_HUMAN Involucrin OS=Homo sapiens OX=9606 GN=IVL PE=1 SV=2	0.007	0.008	0.008	50	20	70	68.4		Low	n/a	n/a	0	O95274	O95274	>sp|O95274|LYPD3_HUMAN Ly6/PLAUR domain-containing protein 3 OS=Homo sapiens OX=9606 GN=LYPD3 PE=1 SV=2	0.062			6	1	1	35.9		Low	Low	n/a	0
	High	High	High	3	P00387		>sp|P00387|NB5R3_HUMAN NADH-cytochrome b5 reductase 3 OS=Homo sapiens OX=9606 GN=CYB5R3 PE=1 SV=3	0.003	0.003	0.003	32	8	28	34.2		High	High	High	3	P07477		>sp|P07477|TRY1_HUMAN Trypsin-1 OS=Homo sapiens OX=9606 GN=PRSS1 PE=1 SV=1	0.01	0.008	0.009	8	1	10	26.5		n/a	Medium	Medium	2	O95292		>sp|O95292|VAPB_HUMAN Vesicle-associated membrane protein-associated protein B/C OS=Homo sapiens OX=9606 GN=VAPB PE=1 SV=3		0.026	0.027	6	1	2	27.2		n/a	Medium	Low	1
	High	High	High	3	P00390	P00390	>sp|P00390|GSHR_HUMAN Glutathione reductase, mitochondrial OS=Homo sapiens OX=9606 GN=GSR PE=1 SV=2	0.003	0.004	0.004	30	10	38	56.2		High	High	High	3	P07602	P07602	>sp|P07602|SAP_HUMAN Prosaposin OS=Homo sapiens OX=9606 GN=PSAP PE=1 SV=2	0.011	0.008	0.003	14	7	16	58.1		Medium	n/a	n/a	1	O95297	O95297	>sp|O95297|MPZL1_HUMAN Myelin protein zero-like protein 1 OS=Homo sapiens OX=9606 GN=MPZL1 PE=1 SV=1	0.023			5	1	1	29.1		Low	n/a	Low	0
	n/a	n/a	Low	0	P00441	P00441	>sp|P00441|SODC_HUMAN Superoxide dismutase [Cu-Zn] OS=Homo sapiens OX=9606 GN=SOD1 PE=1 SV=2			0.076	23	1	1	15.9		Medium	Medium	High	3	P07686	P07686	>sp|P07686|HEXB_HUMAN Beta-hexosaminidase subunit beta OS=Homo sapiens OX=9606 GN=HEXB PE=1 SV=3	0.021	0.015	0.009	8	5	11	63.1		Low	Low	Low	0	O95299		>sp|O95299|NDUAA_HUMAN NADH dehydrogenase [ubiquinone] 1 alpha subcomplex subunit 10, mitochondrial OS=Homo sapiens OX=9606 GN=NDUFA10 PE=1 SV=1	0.076	0.062	0.079	3	1	3	40.7		High	High	High	3
	High	High	High	3	P00505	P00505	>sp|P00505|AATM_HUMAN Aspartate aminotransferase, mitochondrial OS=Homo sapiens OX=9606 GN=GOT2 PE=1 SV=3	0.005	0.004	0.005	30	13	59	47.5		Medium	Low	Low	1	P07737	P07737	>sp|P07737|PROF1_HUMAN Profilin-1 OS=Homo sapiens OX=9606 GN=PFN1 PE=1 SV=2	0.027	0.036	0.101	26	3	6	15		High	High	High	3	O95336		>sp|O95336|6PGL_HUMAN 6-phosphogluconolactonase OS=Homo sapiens OX=9606 GN=PGLS PE=1 SV=2	0	0	0	26	4	20	27.5		High	High	High	3
	High	High	High	3	P00533	P00533	>sp|P00533|EGFR_HUMAN Epidermal growth factor receptor OS=Homo sapiens OX=9606 GN=EGFR PE=1 SV=2	0	0	0	41	37	395	134.2		High	High	High	3	P07814	P07814	>sp|P07814|SYEP_HUMAN Bifunctional glutamate/proline--tRNA ligase OS=Homo sapiens OX=9606 GN=EPRS PE=1 SV=5	0.01	0.007	0.006	8	12	20	170.5		High	High	High	3	O95359	O95359	>sp|O95359|TACC2_HUMAN Transforming acidic coiled-coil-containing protein 2 OS=Homo sapiens OX=9606 GN=TACC2 PE=1 SV=3	0	0	0	13	18	82	309.2		Medium	High	High	3
	Low	Low	n/a	0	P00540		>sp|P00540|MOS_HUMAN Proto-oncogene serine/threonine-protein kinase mos OS=Homo sapiens OX=9606 GN=MOS PE=1 SV=1	0.061	0.071		3	1	2	37.8		High	High	High	3	P07900	P07900	>sp|P07900|HS90A_HUMAN Heat shock protein HSP 90-alpha OS=Homo sapiens OX=9606 GN=HSP90AA1 PE=1 SV=5	0.004	0.004	0.005	27	17	51	84.6		High	High	High	3	O95373		>sp|O95373|IPO7_HUMAN Importin-7 OS=Homo sapiens OX=9606 GN=IPO7 PE=1 SV=1	0.009	0.001	0.003	5	3	10	119.4		Medium	High	High	3
	High	Medium	Low	2	P00558		>sp|P00558|PGK1_HUMAN Phosphoglycerate kinase 1 OS=Homo sapiens OX=9606 GN=PGK1 PE=1 SV=3	0.009	0.013	0.044	11	4	7	44.6		n/a	Low	n/a	0	P07902		>sp|P07902|GALT_HUMAN Galactose-1-phosphate uridylyltransferase OS=Homo sapiens OX=9606 GN=GALT PE=1 SV=3		0.09		5	1	1	43.3		High	Medium	Medium	3	O95376		>sp|O95376|ARI2_HUMAN E3 ubiquitin-protein ligase ARIH2 OS=Homo sapiens OX=9606 GN=ARIH2 PE=1 SV=1	0.009	0.011	0.012	3	1	6	57.8		Low	n/a	Medium	1
	Low	Low	Low	0	P00749	P00749	>sp|P00749|UROK_HUMAN Urokinase-type plasminogen activator OS=Homo sapiens OX=9606 GN=PLAU PE=1 SV=2	0.065	0.068	0.041	6	2	3	48.5		High	High	High	3	P07942	P07942	>sp|P07942|LAMB1_HUMAN Laminin subunit beta-1 OS=Homo sapiens OX=9606 GN=LAMB1 PE=1 SV=2	0.009	0.008	0.006	6	9	15	197.9		High	High	High	3	O95433		>sp|O95433|AHSA1_HUMAN Activator of 90 kDa heat shock protein ATPase homolog 1 OS=Homo sapiens OX=9606 GN=AHSA1 PE=1 SV=1	0.002	0.002	0	25	5	15	38.3		Low	n/a	n/a	0
	High	High	High	3	P00761		>sp|P00761|TRYP_PIG Trypsin OS=Sus scrofa PE=1 SV=1	0	0	0	35	7	158	24.4		High	High	High	3	P07947	P07947	>sp|P07947|YES_HUMAN Tyrosine-protein kinase Yes OS=Homo sapiens OX=9606 GN=YES1 PE=1 SV=3	0.01	0.006	0.005	21	9	20	60.8		Low	Low	Low	0	O95470		>sp|O95470|SGPL1_HUMAN Sphingosine-1-phosphate lyase 1 OS=Homo sapiens OX=9606 GN=SGPL1 PE=1 SV=3	0.075	0.074	0.078	1	1	3	63.5		Low	n/a	n/a	0
	Low	Low	Low	0	P00966		>sp|P00966|ASSY_HUMAN Argininosuccinate synthase OS=Homo sapiens OX=9606 GN=ASS1 PE=1 SV=2	0.06	0.049	0.07	6	3	6	46.5		Low	Low	Low	0	P07954		>sp|P07954|FUMH_HUMAN Fumarate hydratase, mitochondrial OS=Homo sapiens OX=9606 GN=FH PE=1 SV=3	0.058	0.073	0.099	6	3	4	54.6		n/a	n/a	Low	0	O95477	O95477	>sp|O95477|ABCA1_HUMAN ATP-binding cassette sub-family A member 1 OS=Homo sapiens OX=9606 GN=ABCA1 PE=1 SV=3			0.112	0	1	1	254.1		n/a	Low	n/a	0
	n/a	n/a	Low	0	P01009	P01009	>sp|P01009|A1AT_HUMAN Alpha-1-antitrypsin OS=Homo sapiens OX=9606 GN=SERPINA1 PE=1 SV=3			0.072	2	1	1	46.7		Medium	Medium	Medium	3	P07996	P07996	>sp|P07996|TSP1_HUMAN Thrombospondin-1 OS=Homo sapiens OX=9606 GN=THBS1 PE=1 SV=2	0.016	0.012	0.013	7	7	13	129.3		Low	n/a	n/a	0	O95497	O95497	>sp|O95497|VNN1_HUMAN Pantetheinase OS=Homo sapiens OX=9606 GN=VNN1 PE=1 SV=2	0.043			4	1	1	57		High	High	High	3
	n/a	n/a	Low	0	P01031		>sp|P01031|CO5_HUMAN Complement C5 OS=Homo sapiens OX=9606 GN=C5 PE=1 SV=4			0.082	1	1	1	188.2		High	High	High	3	P08069	P08069	>sp|P08069|IGF1R_HUMAN Insulin-like growth factor 1 receptor OS=Homo sapiens OX=9606 GN=IGF1R PE=1 SV=1	0.004	0.003	0.003	11	14	32	154.7		Low	Medium	Medium	2	O95544		>sp|O95544|NADK_HUMAN NAD kinase OS=Homo sapiens OX=9606 GN=NADK PE=1 SV=1	0.032	0.019	0.021	4	1	3	49.2		Low	Low	Low	0
	Low	Medium	n/a	1	P01111	P01111	>sp|P01111|RASN_HUMAN GTPase NRas OS=Homo sapiens OX=9606 GN=NRAS PE=1 SV=1	0.056	0.024		13	2	2	21.2		High	High	High	3	P08133		>sp|P08133|ANXA6_HUMAN Annexin A6 OS=Homo sapiens OX=9606 GN=ANXA6 PE=1 SV=3	0.005	0.006	0.007	29	18	64	75.8		High	High	Medium	3	O95571		>sp|O95571|ETHE1_HUMAN Persulfide dioxygenase ETHE1, mitochondrial OS=Homo sapiens OX=9606 GN=ETHE1 PE=1 SV=2	0.002	0.001	0.013	12	2	9	27.9		Medium	Low	Low	1
	High	High	High	3	P01130	P01130	>sp|P01130|LDLR_HUMAN Low-density lipoprotein receptor OS=Homo sapiens OX=9606 GN=LDLR PE=1 SV=1	0.004	0.004	0.004	13	9	41	95.3		Low	Low	Low	0	P08134	P08134	>sp|P08134|RHOC_HUMAN Rho-related GTP-binding protein RhoC OS=Homo sapiens OX=9606 GN=RHOC PE=1 SV=1	0.06	0.073	0.076	4	1	3	22		High	Low	High	2	O95602		>sp|O95602|RPA1_HUMAN DNA-directed RNA polymerase I subunit RPA1 OS=Homo sapiens OX=9606 GN=POLR1A PE=1 SV=2	0	0.039	0.004	5	4	8	194.7		Medium	Medium	Medium	3
	n/a	n/a	Low	0	P01215		>sp|P01215|GLHA_HUMAN Glycoprotein hormones alpha chain OS=Homo sapiens OX=9606 GN=CGA PE=1 SV=1			0.071	6	1	1	13.1		High	High	High	3	P08174	P08174	>sp|P08174|DAF_HUMAN Complement decay-accelerating factor OS=Homo sapiens OX=9606 GN=CD55 PE=1 SV=4	0.006	0.006	0.005	21	8	47	41.4		n/a	n/a	Low	0	O95613		>sp|O95613|PCNT_HUMAN Pericentrin OS=Homo sapiens OX=9606 GN=PCNT PE=1 SV=4			0.087	0	1	1	377.8		High	High	High	3
	n/a	Low	Low	0	P01562		>sp|P01562|IFNA1_HUMAN Interferon alpha-1/13 OS=Homo sapiens OX=9606 GN=IFNA1 PE=1 SV=1		0.074	0.081	11	1	2	21.7		High	High	High	3	P08195	P08195	>sp|P08195|4F2_HUMAN 4F2 cell-surface antigen heavy chain OS=Homo sapiens OX=9606 GN=SLC3A2 PE=1 SV=3	0	0	0	52	31	721	68		n/a	Low	n/a	0	O95628		>sp|O95628|CNOT4_HUMAN CCR4-NOT transcription complex subunit 4 OS=Homo sapiens OX=9606 GN=CNOT4 PE=1 SV=3		0.037		3	1	1	63.5		Medium	High	High	3
	High	High	High	3	P01889	P01889	>sp|P01889|1B07_HUMAN HLA class I histocompatibility antigen, B-7 alpha chain OS=Homo sapiens OX=9606 GN=HLA-B PE=1 SV=3	0.003	0.003	0.007	19	5	21	40.4		High	High	High	3	P08238	P08238	>sp|P08238|HS90B_HUMAN Heat shock protein HSP 90-beta OS=Homo sapiens OX=9606 GN=HSP90AB1 PE=1 SV=4	0.004	0.005	0.005	24	15	52	83.2		Low	n/a	n/a	0	O95671		>sp|O95671|ASML_HUMAN Probable bifunctional dTTP/UTP pyrophosphatase/methyltransferase protein OS=Homo sapiens OX=9606 GN=ASMTL PE=1 SV=3	0.103			3	1	1	68.8		n/a	Low	Medium	1
	High	High	High	3	P01892	P01892	>sp|P01892|1A02_HUMAN HLA class I histocompatibility antigen, A-2 alpha chain OS=Homo sapiens OX=9606 GN=HLA-A PE=1 SV=1	0.004	0.004	0.004	27	7	38	40.9		n/a	Low	Low	0	P08240	P08240	>sp|P08240|SRPRA_HUMAN Signal recognition particle receptor subunit alpha OS=Homo sapiens OX=9606 GN=SRPRA PE=1 SV=2		0.094	0.083	2	2	7	69.8		High	High	High	3	O95674		>sp|O95674|CDS2_HUMAN Phosphatidate cytidylyltransferase 2 OS=Homo sapiens OX=9606 GN=CDS2 PE=1 SV=1	0	0	0.004	9	2	11	51.4		Low	n/a	n/a	0
	High	High	High	3	P02533		>sp|P02533|K1C14_HUMAN Keratin, type I cytoskeletal 14 OS=Homo sapiens OX=9606 GN=KRT14 PE=1 SV=4	0.004	0.004	0.004	21	12	48	51.5		Medium	Medium	High	3	P08574		>sp|P08574|CY1_HUMAN Cytochrome c1, heme protein, mitochondrial OS=Homo sapiens OX=9606 GN=CYC1 PE=1 SV=3	0.011	0.029	0.005	9	2	10	35.4		High	Medium	High	3	O95716	O95716	>sp|O95716|RAB3D_HUMAN Ras-related protein Rab-3D OS=Homo sapiens OX=9606 GN=RAB3D PE=1 SV=1	0.009	0.011	0.003	12	2	8	24.3		High	High	High	3
	High	High	High	3	P02538		>sp|P02538|K2C6A_HUMAN Keratin, type II cytoskeletal 6A OS=Homo sapiens OX=9606 GN=KRT6A PE=1 SV=3	0.004	0.004	0.005	23	16	57	60		High	High	High	3	P08581	P08581	>sp|P08581|MET_HUMAN Hepatocyte growth factor receptor OS=Homo sapiens OX=9606 GN=MET PE=1 SV=4	0.004	0.005	0.006	12	15	48	155.4		Medium	Medium	Medium	3	O95721	O95721	>sp|O95721|SNP29_HUMAN Synaptosomal-associated protein 29 OS=Homo sapiens OX=9606 GN=SNAP29 PE=1 SV=1	0.021	0.011	0.015	5	1	4	29		High	High	High	3
	n/a	n/a	Low	0	P02545	P02545	>sp|P02545|LMNA_HUMAN Prelamin-A/C OS=Homo sapiens OX=9606 GN=LMNA PE=1 SV=1			0.076	2	1	1	74.1		High	High	High	3	P08648	P08648	>sp|P08648|ITA5_HUMAN Integrin alpha-5 OS=Homo sapiens OX=9606 GN=ITGA5 PE=1 SV=2	0.004	0.003	0.003	10	7	27	114.5		High	High	High	3	O95747		>sp|O95747|OXSR1_HUMAN Serine/threonine-protein kinase OSR1 OS=Homo sapiens OX=9606 GN=OXSR1 PE=1 SV=1	0	0	0	9	4	23	58		Medium	n/a	Medium	2
	High	High	High	3	P02649		>sp|P02649|APOE_HUMAN Apolipoprotein E OS=Homo sapiens OX=9606 GN=APOE PE=1 SV=1	0.008	0.004	0.009	9	3	11	36.1		High	High	High	3	P08727		>sp|P08727|K1C19_HUMAN Keratin, type I cytoskeletal 19 OS=Homo sapiens OX=9606 GN=KRT19 PE=1 SV=4	0.006	0.006	0.006	43	17	62	44.1		High	Medium	High	3	O95757		>sp|O95757|HS74L_HUMAN Heat shock 70 kDa protein 4L OS=Homo sapiens OX=9606 GN=HSPA4L PE=1 SV=3	0.01	0.017	0.004	7	4	7	94.5		Low	Low	n/a	0
	High	Medium	n/a	2	P02751	P02751	>sp|P02751|FINC_HUMAN Fibronectin OS=Homo sapiens OX=9606 GN=FN1 PE=1 SV=4	0.004	0.023		6	6	10	262.5		High	High	High	3	P08729		>sp|P08729|K2C7_HUMAN Keratin, type II cytoskeletal 7 OS=Homo sapiens OX=9606 GN=KRT7 PE=1 SV=5	0.007	0.008	0.009	46	20	79	51.4		n/a	n/a	Medium	1	O95777		>sp|O95777|LSM8_HUMAN U6 snRNA-associated Sm-like protein LSm8 OS=Homo sapiens OX=9606 GN=LSM8 PE=1 SV=3			0.025	17	1	1	10.4		High	High	High	3
	Medium	n/a	n/a	1	P02769		>P02769|ALBU_BOVIN Serum albumin - Bos taurus (Bovine).	0.012			3	2	2	69.2		Low	Medium	n/a	1	P08754	P08754	>sp|P08754|GNAI3_HUMAN Guanine nucleotide-binding protein G(k) subunit alpha OS=Homo sapiens OX=9606 GN=GNAI3 PE=1 SV=3	0.057	0.013		10	3	5	40.5		High	Medium	Medium	3	O95782	O95782	>sp|O95782|AP2A1_HUMAN AP-2 complex subunit alpha-1 OS=Homo sapiens OX=9606 GN=AP2A1 PE=1 SV=3	0.009	0.011	0.014	5	3	6	107.5		Medium	Medium	Medium	3
	High	High	High	3	P02786	P02786	>sp|P02786|TFR1_HUMAN Transferrin receptor protein 1 OS=Homo sapiens OX=9606 GN=TFRC PE=1 SV=2	0	0	0	59	40	1709	84.8		Low	n/a	n/a	0	P08865	P08865	>sp|P08865|RSSA_HUMAN 40S ribosomal protein SA OS=Homo sapiens OX=9606 GN=RPSA PE=1 SV=4	0.068			6	1	1	32.8		n/a	Low	Medium	1	O95793	O95793	>sp|O95793|STAU1_HUMAN Double-stranded RNA-binding protein Staufen homolog 1 OS=Homo sapiens OX=9606 GN=STAU1 PE=1 SV=2		0.074	0.013	5	2	3	63.1		Low	Medium	Medium	2
	n/a	Low	Low	0	P03886		>sp|P03886|NU1M_HUMAN NADH-ubiquinone oxidoreductase chain 1 OS=Homo sapiens OX=9606 GN=MT-ND1 PE=1 SV=1		0.07	0.077	3	1	2	35.6		Low	Low	n/a	0	P08913	P08913	>sp|P08913|ADA2A_HUMAN Alpha-2A adrenergic receptor OS=Homo sapiens OX=9606 GN=ADRA2A PE=1 SV=3	0.059	0.09		4	1	2	48.9		n/a	Low	n/a	0	O95819		>sp|O95819|M4K4_HUMAN Mitogen-activated protein kinase kinase kinase kinase 4 OS=Homo sapiens OX=9606 GN=MAP4K4 PE=1 SV=2		0.064		1	1	1	142		Medium	Medium	Medium	3
	n/a	Low	n/a	0	P03952		>sp|P03952|KLKB1_HUMAN Plasma kallikrein OS=Homo sapiens OX=9606 GN=KLKB1 PE=1 SV=1		0.08		4	1	1	71.3		High	High	High	3	P08962	P08962	>sp|P08962|CD63_HUMAN CD63 antigen OS=Homo sapiens OX=9606 GN=CD63 PE=1 SV=2	0.009	0.007	0.007	8	2	14	25.6		Low	Medium	Medium	2	O95831		>sp|O95831|AIFM1_HUMAN Apoptosis-inducing factor 1, mitochondrial OS=Homo sapiens OX=9606 GN=AIFM1 PE=1 SV=1	0.073	0.011	0.015	4	2	5	66.9		Medium	Low	Medium	2
	n/a	n/a	Low	0	P04003	P04003	>sp|P04003|C4BPA_HUMAN C4b-binding protein alpha chain OS=Homo sapiens OX=9606 GN=C4BPA PE=1 SV=2			0.08	1	1	1	67		High	High	High	3	P09110	P09110	>sp|P09110|THIK_HUMAN 3-ketoacyl-CoA thiolase, peroxisomal OS=Homo sapiens OX=9606 GN=ACAA1 PE=1 SV=2	0.004	0.004	0.003	19	5	26	44.3		High	High	High	3	O95833		>sp|O95833|CLIC3_HUMAN Chloride intracellular channel protein 3 OS=Homo sapiens OX=9606 GN=CLIC3 PE=1 SV=2	0	0	0	22	3	17	26.6		Low	Medium	Low	1
	High	Medium	High	3	P04004	P04004	>sp|P04004|VTNC_HUMAN Vitronectin OS=Homo sapiens OX=9606 GN=VTN PE=1 SV=1	0.009	0.011	0.01	3	1	7	54.3		Low	Low	Low	0	P09382	P09382	>sp|P09382|LEG1_HUMAN Galectin-1 OS=Homo sapiens OX=9606 GN=LGALS1 PE=1 SV=2	0.071	0.08	0.087	6	1	4	14.7		Low	Medium	Medium	2	O95834		>sp|O95834|EMAL2_HUMAN Echinoderm microtubule-associated protein-like 2 OS=Homo sapiens OX=9606 GN=EML2 PE=1 SV=1	0.032	0.025	0.026	2	1	3	70.6		High	High	High	3
	Medium	Low	Medium	2	P04040	P04040	>sp|P04040|CATA_HUMAN Catalase OS=Homo sapiens OX=9606 GN=CAT PE=1 SV=3	0.015	0.052	0.011	8	4	8	59.7		n/a	Medium	Medium	2	P09493		>sp|P09493|TPM1_HUMAN Tropomyosin alpha-1 chain OS=Homo sapiens OX=9606 GN=TPM1 PE=1 SV=2		0.018	0.013	7	2	4	32.7		High	High	High	3	O95861		>sp|O95861|BPNT1_HUMAN 3'(2'),5'-bisphosphate nucleotidase 1 OS=Homo sapiens OX=9606 GN=BPNT1 PE=1 SV=1	0	0	0	14	2	17	33.4		Medium	Medium	Medium	3
	High	High	High	3	P04062	P04062	>sp|P04062|GLCM_HUMAN Lysosomal acid glucosylceramidase OS=Homo sapiens OX=9606 GN=GBA PE=1 SV=3	0.005	0.004	0.006	19	8	19	59.7		High	High	High	3	P09543	P09543	>sp|P09543|CN37_HUMAN 2',3'-cyclic-nucleotide 3'-phosphodiesterase OS=Homo sapiens OX=9606 GN=CNP PE=1 SV=2	0.005	0.005	0.006	35	15	52	47.5		n/a	n/a	Low	0	O95886	O95886	>sp|O95886|DLGP3_HUMAN Disks large-associated protein 3 OS=Homo sapiens OX=9606 GN=DLGAP3 PE=1 SV=3			0.075	3	1	1	106		Low	n/a	n/a	0
	High	High	High	3	P04075		>sp|P04075|ALDOA_HUMAN Fructose-bisphosphate aldolase A OS=Homo sapiens OX=9606 GN=ALDOA PE=1 SV=2	0.003	0.002	0.003	20	6	21	39.4		Medium	High	Medium	3	P09622	P09622	>sp|P09622|DLDH_HUMAN Dihydrolipoyl dehydrogenase, mitochondrial OS=Homo sapiens OX=9606 GN=DLD PE=1 SV=2	0.02	0.005	0.012	11	4	11	54.1		n/a	Medium	Medium	2	O95983		>sp|O95983|MBD3_HUMAN Methyl-CpG-binding domain protein 3 OS=Homo sapiens OX=9606 GN=MBD3 PE=1 SV=1		0.019	0.025	6	1	2	32.8		High	High	High	3
	Low	n/a	n/a	0	P04083	P04083	>sp|P04083|ANXA1_HUMAN Annexin A1 OS=Homo sapiens OX=9606 GN=ANXA1 PE=1 SV=2	0.059			4	1	1	38.7		n/a	n/a	Low	0	P09629		>sp|P09629|HXB7_HUMAN Homeobox protein Hox-B7 OS=Homo sapiens OX=9606 GN=HOXB7 PE=1 SV=4			0.099	6	1	1	24		n/a	Medium	Medium	2	O95989		>sp|O95989|NUDT3_HUMAN Diphosphoinositol polyphosphate phosphohydrolase 1 OS=Homo sapiens OX=9606 GN=NUDT3 PE=1 SV=1		0.025	0.026	12	1	2	19.5		n/a	n/a	Low	0
	Low	n/a	Low	0	P04114	P04114	>sp|P04114|APOB_HUMAN Apolipoprotein B-100 OS=Homo sapiens OX=9606 GN=APOB PE=1 SV=2	0.074		0.077	0	2	2	515.3		High	High	High	3	P09758	P09758	>sp|P09758|TACD2_HUMAN Tumor-associated calcium signal transducer 2 OS=Homo sapiens OX=9606 GN=TACSTD2 PE=1 SV=3	0	0	0	44	12	488	35.7		n/a	n/a	Medium	1	O95994	O95994	>sp|O95994|AGR2_HUMAN Anterior gradient protein 2 homolog OS=Homo sapiens OX=9606 GN=AGR2 PE=1 SV=1			0.026	10	1	1	20		n/a	n/a	Low	0
	High	High	High	3	P04156	P04156	>sp|P04156|PRIO_HUMAN Major prion protein OS=Homo sapiens OX=9606 GN=PRNP PE=1 SV=1	0.003	0.003	0.003	12	3	27	27.6		Low	Low	n/a	0	P09936		>sp|P09936|UCHL1_HUMAN Ubiquitin carboxyl-terminal hydrolase isozyme L1 OS=Homo sapiens OX=9606 GN=UCHL1 PE=1 SV=2	0.072	0.077		15	1	2	24.8		High	High	High	3	O96008		>sp|O96008|TOM40_HUMAN Mitochondrial import receptor subunit TOM40 homolog OS=Homo sapiens OX=9606 GN=TOMM40 PE=1 SV=1	0	0.002	0	20	4	13	37.9		Medium	Low	n/a	1
	High	High	High	3	P04181		>sp|P04181|OAT_HUMAN Ornithine aminotransferase, mitochondrial OS=Homo sapiens OX=9606 GN=OAT PE=1 SV=1	0.007	0.006	0.006	56	17	81	48.5		Low	Low	Low	0	P0C0L4	P0C0L4	>sp|P0C0L4|CO4A_HUMAN Complement C4-A OS=Homo sapiens OX=9606 GN=C4A PE=1 SV=2	0.033	0.089	0.095	2	2	3	192.7		Medium	Medium	Medium	3	O96019	O96019	>sp|O96019|ACL6A_HUMAN Actin-like protein 6A OS=Homo sapiens OX=9606 GN=ACTL6A PE=1 SV=1	0.022	0.011	0.015	3	1	6	47.4		Medium	Low	High	2
	High	High	High	3	P04222	P04222	>sp|P04222|1C03_HUMAN HLA class I histocompatibility antigen, Cw-3 alpha chain OS=Homo sapiens OX=9606 GN=HLA-C PE=1 SV=2	0.003	0.003	0.002	21	6	21	40.8		Low	Low	Low	0	P0C7P4		>sp|P0C7P4|UCRIL_HUMAN Putative cytochrome b-c1 complex subunit Rieske-like protein 1 OS=Homo sapiens OX=9606 GN=UQCRFS1P1 PE=5 SV=1	0.043	0.078	0.069	13	3	7	30.8		High	High	High	3	P00167		>sp|P00167|CYB5_HUMAN Cytochrome b5 OS=Homo sapiens OX=9606 GN=CYB5A PE=1 SV=2	0.009	0.001	0.003	25	2	8	15.3		n/a	n/a	Low	0
	High	High	High	3	P04259		>sp|P04259|K2C6B_HUMAN Keratin, type II cytoskeletal 6B OS=Homo sapiens OX=9606 GN=KRT6B PE=1 SV=5	0.004	0.004	0.004	28	17	55	60		n/a	n/a	Low	0	P0C7W6	P0C7W6	>sp|P0C7W6|CC172_HUMAN Coiled-coil domain-containing protein 172 OS=Homo sapiens OX=9606 GN=CCDC172 PE=1 SV=1			0.076	6	1	1	31		High	High	High	3	P00338		>sp|P00338|LDHA_HUMAN L-lactate dehydrogenase A chain OS=Homo sapiens OX=9606 GN=LDHA PE=1 SV=2	0	0	0	47	16	451	36.7		Medium	Low	Low	1
	High	High	High	3	P04264	P04264	>sp|P04264|K2C1_HUMAN Keratin, type II cytoskeletal 1 OS=Homo sapiens OX=9606 GN=KRT1 PE=1 SV=6	0.009	0	0.009	36	23	104	66		n/a	Low	n/a	0	P0C854		>sp|P0C854|CECR9_HUMAN Putative cat eye syndrome critical region protein 9 OS=Homo sapiens OX=9606 GN=CECR9 PE=5 SV=1		0.089		4	1	1	23.6		High	High	High	3	P00367		>sp|P00367|DHE3_HUMAN Glutamate dehydrogenase 1, mitochondrial OS=Homo sapiens OX=9606 GN=GLUD1 PE=1 SV=2	0	0.002	0	6	3	15	61.4		High	High	High	3
	High	High	High	3	P04406	P04406	>sp|P04406|G3P_HUMAN Glyceraldehyde-3-phosphate dehydrogenase OS=Homo sapiens OX=9606 GN=GAPDH PE=1 SV=3	0.002	0.003	0.004	32	8	26	36		n/a	Low	n/a	0	P0CG20		>sp|P0CG20|PRR35_HUMAN Proline-rich protein 35 OS=Homo sapiens OX=9606 GN=PRR35 PE=2 SV=1		0.084		2	1	1	59.3		Low	Medium	Low	1	P00374		>sp|P00374|DYR_HUMAN Dihydrofolate reductase OS=Homo sapiens OX=9606 GN=DHFR PE=1 SV=2	0.041	0.019	0.05	18	2	4	21.4		Low	n/a	Low	0
	High	High	High	3	P04626	P04626	>sp|P04626|ERBB2_HUMAN Receptor tyrosine-protein kinase erbB-2 OS=Homo sapiens OX=9606 GN=ERBB2 PE=1 SV=1	0	0	0	37	36	2079	137.8		Low	n/a	Low	0	P0CG41		>sp|P0CG41|CTGE8_HUMAN cTAGE family member 8 OS=Homo sapiens OX=9606 GN=CTAGE8 PE=3 SV=1	0.058		0.089	1	1	2	88		High	High	High	3	P00387		>sp|P00387|NB5R3_HUMAN NADH-cytochrome b5 reductase 3 OS=Homo sapiens OX=9606 GN=CYB5R3 PE=1 SV=3	0	0.002	0	23	3	16	34.2		Medium	Medium	High	3
	Medium	Low	Low	1	P04632	P04632	>sp|P04632|CPNS1_HUMAN Calpain small subunit 1 OS=Homo sapiens OX=9606 GN=CAPNS1 PE=1 SV=1	0.025	0.036	0.064	7	2	5	28.3		Low	Low	n/a	0	P0DKX0		>sp|P0DKX0|ZN728_HUMAN Zinc finger protein 728 OS=Homo sapiens OX=9606 GN=ZNF728 PE=4 SV=1	0.075	0.08		1	1	3	71.8		Low	Low	n/a	0	P00390	P00390	>sp|P00390|GSHR_HUMAN Glutathione reductase, mitochondrial OS=Homo sapiens OX=9606 GN=GSR PE=1 SV=2	0.046	0.041		6	2	2	56.2		High	High	High	3
	High	High	High	3	P04792	P04792	>sp|P04792|HSPB1_HUMAN Heat shock protein beta-1 OS=Homo sapiens OX=9606 GN=HSPB1 PE=1 SV=2	0.003	0.004	0.004	77	11	37	22.8		Low	n/a	Low	0	P0DMU7		>sp|P0DMU7|CT456_HUMAN Cancer/testis antigen family 45 member A6 OS=Homo sapiens OX=9606 GN=CT45A6 PE=2 SV=1 >sp|P0DMU8|CT455_HUMAN Cancer/testis antigen family 45 member A5 OS=Homo sapiens OX=9606 GN=CT45A5 PE=2 SV=1 >sp|P0DMV0|CT457_HUMAN Cancer/testis antigen family 45 member A7 OS=Homo sapiens OX=9606 GN=CT45A7 PE=3 SV=1	0.067		0.083	8	1	2	21.2		Medium	Medium	Medium	3	P00403		>sp|P00403|COX2_HUMAN Cytochrome c oxidase subunit 2 OS=Homo sapiens OX=9606 GN=MT-CO2 PE=1 SV=1	0.02	0.019	0.015	4	1	6	25.5		High	High	High	3
	High	High	High	3	P04843	P04843	>sp|P04843|RPN1_HUMAN Dolichyl-diphosphooligosaccharide--protein glycosyltransferase subunit 1 OS=Homo sapiens OX=9606 GN=RPN1 PE=1 SV=1	0.003	0.003	0.003	25	13	32	68.5		High	High	High	3	P0DMV9		>sp|P0DMV9|HS71B_HUMAN Heat shock 70 kDa protein 1B OS=Homo sapiens OX=9606 GN=HSPA1B PE=1 SV=1 >sp|P0DMV8|HS71A_HUMAN Heat shock 70 kDa protein 1A OS=Homo sapiens OX=9606 GN=HSPA1A PE=1 SV=1	0.003	0.006	0.004	11	6	22	70		Medium	Low	Low	1	P00441	P00441	>sp|P00441|SODC_HUMAN Superoxide dismutase [Cu-Zn] OS=Homo sapiens OX=9606 GN=SOD1 PE=1 SV=2	0.011	0.05	0.054	32	2	3	15.9		Low	n/a	Low	0
	n/a	Low	n/a	0	P04844	P04844	>sp|P04844|RPN2_HUMAN Dolichyl-diphosphooligosaccharide--protein glycosyltransferase subunit 2 OS=Homo sapiens OX=9606 GN=RPN2 PE=1 SV=3		0.084		5	2	2	69.2		Medium	Low	Low	1	P10253	P10253	>sp|P10253|LYAG_HUMAN Lysosomal alpha-glucosidase OS=Homo sapiens OX=9606 GN=GAA PE=1 SV=4	0.023	0.072	0.087	5	4	6	105.3		n/a	Low	n/a	0	P00451		>sp|P00451|FA8_HUMAN Coagulation factor VIII OS=Homo sapiens OX=9606 GN=F8 PE=1 SV=1		0.114		1	1	1	266.8		High	High	High	3
	High	Medium	Low	2	P04899	P04899	>sp|P04899|GNAI2_HUMAN Guanine nucleotide-binding protein G(i) subunit alpha-2 OS=Homo sapiens OX=9606 GN=GNAI2 PE=1 SV=3	0.006	0.021	0.031	8	3	6	40.4		n/a	n/a	Low	0	P10398		>sp|P10398|ARAF_HUMAN Serine/threonine-protein kinase A-Raf OS=Homo sapiens OX=9606 GN=ARAF PE=1 SV=2			0.099	2	1	1	67.5		High	High	High	3	P00492		>sp|P00492|HPRT_HUMAN Hypoxanthine-guanine phosphoribosyltransferase OS=Homo sapiens OX=9606 GN=HPRT1 PE=1 SV=2	0	0.002	0.003	21	4	16	24.6		Medium	Low	High	2
	High	High	High	3	P04920	P04920	>sp|P04920|B3A2_HUMAN Anion exchange protein 2 OS=Homo sapiens OX=9606 GN=SLC4A2 PE=1 SV=4	0.009	0	0.009	21	22	111	136.9		High	High	High	3	P10586	P10586	>sp|P10586|PTPRF_HUMAN Receptor-type tyrosine-protein phosphatase F OS=Homo sapiens OX=9606 GN=PTPRF PE=1 SV=2	0	0	0	50	70	748	212.7		High	High	Medium	3	P00505	P00505	>sp|P00505|AATM_HUMAN Aspartate aminotransferase, mitochondrial OS=Homo sapiens OX=9606 GN=GOT2 PE=1 SV=3	0.001	0.002	0.013	8	3	9	47.5		Medium	Low	High	2
	High	High	High	3	P05023	P05023	>sp|P05023|AT1A1_HUMAN Sodium/potassium-transporting ATPase subunit alpha-1 OS=Homo sapiens OX=9606 GN=ATP1A1 PE=1 SV=1	0	0	0	46	44	580	112.8		n/a	n/a	Medium	1	P10599		>sp|P10599|THIO_HUMAN Thioredoxin OS=Homo sapiens OX=9606 GN=TXN PE=1 SV=3			0.028	12	1	1	11.7		High	Medium	Medium	3	P00533	P00533	>sp|P00533|EGFR_HUMAN Epidermal growth factor receptor OS=Homo sapiens OX=9606 GN=EGFR PE=1 SV=2	0.007	0.026	0.013	5	3	5	134.2		Low	Medium	Medium	2
	High	High	High	3	P05026	P05026	>sp|P05026|AT1B1_HUMAN Sodium/potassium-transporting ATPase subunit beta-1 OS=Homo sapiens OX=9606 GN=ATP1B1 PE=1 SV=1	0	0	0	56	17	476	35		High	High	High	3	P10600	P10600	>sp|P10600|TGFB3_HUMAN Transforming growth factor beta-3 proprotein OS=Homo sapiens OX=9606 GN=TGFB3 PE=1 SV=1	0.011	0.01	0.006	10	3	19	47.3		High	High	High	3	P00558		>sp|P00558|PGK1_HUMAN Phosphoglycerate kinase 1 OS=Homo sapiens OX=9606 GN=PGK1 PE=1 SV=3	0	0	0	21	6	28	44.6		Medium	Low	High	2
	High	High	High	3	P05067	P05067	>sp|P05067|A4_HUMAN Amyloid-beta precursor protein OS=Homo sapiens OX=9606 GN=APP PE=1 SV=3	0.002	0.003	0.003	15	11	36	86.9		n/a	Low	Low	0	P10606	P10606	>sp|P10606|COX5B_HUMAN Cytochrome c oxidase subunit 5B, mitochondrial OS=Homo sapiens OX=9606 GN=COX5B PE=1 SV=2		0.036	0.067	9	1	2	13.7		Low	Low	Low	0	P00742	P00742	>sp|P00742|FA10_HUMAN Coagulation factor X OS=Homo sapiens OX=9606 GN=F10 PE=1 SV=2	0.05	0.052	0.038	2	1	3	54.7		High	High	High	3
	High	High	High	3	P05091		>sp|P05091|ALDH2_HUMAN Aldehyde dehydrogenase, mitochondrial OS=Homo sapiens OX=9606 GN=ALDH2 PE=1 SV=2	0.008	0	0.01	46	18	101	56.3		Low	n/a	n/a	0	P10619	P10619	>sp|P10619|PPGB_HUMAN Lysosomal protective protein OS=Homo sapiens OX=9606 GN=CTSA PE=1 SV=2	0.043			3	1	1	54.4		High	High	High	3	P00761		>sp|P00761|TRYP_PIG Trypsin OS=Sus scrofa PE=1 SV=1	0	0	0	25	4	78	24.4		Medium	Medium	High	3
	n/a	n/a	Low	0	P05108	P05108	>sp|P05108|CP11A_HUMAN Cholesterol side-chain cleavage enzyme, mitochondrial OS=Homo sapiens OX=9606 GN=CYP11A1 PE=1 SV=2			0.072	3	1	1	60.1		High	High	High	3	P10809	P10809	>sp|P10809|CH60_HUMAN 60 kDa heat shock protein, mitochondrial OS=Homo sapiens OX=9606 GN=HSPD1 PE=1 SV=2	0	0	0	37	16	113	61		High	High	High	3	P00966		>sp|P00966|ASSY_HUMAN Argininosuccinate synthase OS=Homo sapiens OX=9606 GN=ASS1 PE=1 SV=2	0.002	0.002	0.002	12	4	15	46.5		High	High	High	3
	High	High	High	3	P05141	P05141	>sp|P05141|ADT2_HUMAN ADP/ATP translocase 2 OS=Homo sapiens OX=9606 GN=SLC25A5 PE=1 SV=7	0.008	0.007	0.007	35	11	94	32.8		High	High	High	3	P10909	P10909	>sp|P10909|CLUS_HUMAN Clusterin OS=Homo sapiens OX=9606 GN=CLU PE=1 SV=1	0.004	0.004	0.004	22	8	31	52.5		Medium	Medium	Low	2	P01008		>sp|P01008|ANT3_HUMAN Antithrombin-III OS=Homo sapiens OX=9606 GN=SERPINC1 PE=1 SV=1	0.01	0.014	0.03	2	1	5	52.6		Medium	Medium	High	3
	High	High	High	3	P05165		>sp|P05165|PCCA_HUMAN Propionyl-CoA carboxylase alpha chain, mitochondrial OS=Homo sapiens OX=9606 GN=PCCA PE=1 SV=4	0	0	0	61	38	739	80		High	High	High	3	P11021	P11021	>sp|P11021|BIP_HUMAN Endoplasmic reticulum chaperone BiP OS=Homo sapiens OX=9606 GN=HSPA5 PE=1 SV=2	0	0	0	40	24	184	72.3		Medium	n/a	Medium	2	P01024	P01024	>sp|P01024|CO3_HUMAN Complement C3 OS=Homo sapiens OX=9606 GN=C3 PE=1 SV=2	0.016		0.026	1	1	3	187		High	High	High	3
	High	Medium	High	3	P05166		>sp|P05166|PCCB_HUMAN Propionyl-CoA carboxylase beta chain, mitochondrial OS=Homo sapiens OX=9606 GN=PCCB PE=1 SV=3	0.006	0.02	0.007	16	6	16	58.2		High	High	High	3	P11117	P11117	>sp|P11117|PPAL_HUMAN Lysosomal acid phosphatase OS=Homo sapiens OX=9606 GN=ACP2 PE=1 SV=3	0.01	0.008	0.005	9	4	11	48.3		High	Medium	Medium	3	P01111	P01111	>sp|P01111|RASN_HUMAN GTPase NRas OS=Homo sapiens OX=9606 GN=NRAS PE=1 SV=1	0.009	0.011	0.014	22	3	5	21.2		High	High	High	3
	Medium	Medium	Medium	3	P05187	P05187	>sp|P05187|PPB1_HUMAN Alkaline phosphatase, placental type OS=Homo sapiens OX=9606 GN=ALPP PE=1 SV=2	0.015	0.024	0.011	18	7	11	57.9		High	High	High	3	P11142	P11142	>sp|P11142|HSP7C_HUMAN Heat shock cognate 71 kDa protein OS=Homo sapiens OX=9606 GN=HSPA8 PE=1 SV=1	0.008	0.008	0.009	31	18	63	70.9		Medium	Medium	High	3	P01116	P01116	>sp|P01116|RASK_HUMAN GTPase KRas OS=Homo sapiens OX=9606 GN=KRAS PE=1 SV=1	0.015	0.011	0.004	22	2	5	21.6		High	High	High	3
	High	Medium	High	3	P05362	P05362	>sp|P05362|ICAM1_HUMAN Intercellular adhesion molecule 1 OS=Homo sapiens OX=9606 GN=ICAM1 PE=1 SV=2	0.004	0.012	0.007	10	4	12	57.8		High	High	High	3	P11166	P11166	>sp|P11166|GTR1_HUMAN Solute carrier family 2, facilitated glucose transporter member 1 OS=Homo sapiens OX=9606 GN=SLC2A1 PE=1 SV=2	0	0	0	14	9	161	54		High	Medium	High	3	P01266		>sp|P01266|THYG_HUMAN Thyroglobulin OS=Homo sapiens OX=9606 GN=TG PE=1 SV=5	0.001	0.011	0.005	2	3	10	304.6		Medium	High	High	3
	High	High	High	3	P05556	P05556	>sp|P05556|ITB1_HUMAN Integrin beta-1 OS=Homo sapiens OX=9606 GN=ITGB1 PE=1 SV=2	0	0	0	29	19	170	88.4		n/a	Low	Low	0	P11169	P11169	>sp|P11169|GTR3_HUMAN Solute carrier family 2, facilitated glucose transporter member 3 OS=Homo sapiens OX=9606 GN=SLC2A3 PE=1 SV=1		0.062	0.091	2	1	2	53.9		High	High	High	3	P01966		>P01966|HBA_BOVIN Hemoglobin subunit alpha - Bos taurus (Bovine).	0	0	0	16	1	23	15		Medium	Medium	High	3
	High	High	High	3	P05783	P05783	>sp|P05783|K1C18_HUMAN Keratin, type I cytoskeletal 18 OS=Homo sapiens OX=9606 GN=KRT18 PE=1 SV=2	0.007	0.007	0.007	37	17	89	48		Low	n/a	n/a	0	P11216		>sp|P11216|PYGB_HUMAN Glycogen phosphorylase, brain form OS=Homo sapiens OX=9606 GN=PYGB PE=1 SV=5	0.053			1	1	1	96.6		Low	Medium	Medium	2	P02042		>sp|P02042|HBD_HUMAN Hemoglobin subunit delta OS=Homo sapiens OX=9606 GN=HBD PE=1 SV=2	0.044	0.01	0.014	13	2	6	16		n/a	Medium	High	2
	High	High	High	3	P05787		>sp|P05787|K2C8_HUMAN Keratin, type II cytoskeletal 8 OS=Homo sapiens OX=9606 GN=KRT8 PE=1 SV=7	0	0	0.011	55	33	144	53.7		Low	Low	Medium	1	P11229	P11229	>sp|P11229|ACM1_HUMAN Muscarinic acetylcholine receptor M1 OS=Homo sapiens OX=9606 GN=CHRM1 PE=1 SV=2	0.033	0.033	0.022	6	2	3	51.4		Low	Low	Medium	1	P02070		>P02070|HBB_BOVIN Hemoglobin subunit beta - Bos taurus (Bovine).	0.044	0.037	0.014	14	2	4	15.9		n/a	n/a	Low	0
	High	High	High	3	P06213	P06213	>sp|P06213|INSR_HUMAN Insulin receptor OS=Homo sapiens OX=9606 GN=INSR PE=1 SV=4	0.002	0.002	0.003	11	13	25	156.2		High	High	High	3	P11233	P11233	>sp|P11233|RALA_HUMAN Ras-related protein Ral-A OS=Homo sapiens OX=9606 GN=RALA PE=1 SV=1	0.01	0.008	0.006	23	4	12	23.6		High	High	High	3	P02144		>sp|P02144|MYG_HUMAN Myoglobin OS=Homo sapiens OX=9606 GN=MB PE=1 SV=2	0.002	0.002	0.002	19	2	13	17.2		n/a	High	n/a	1
	High	High	High	3	P06576	P06576	>sp|P06576|ATPB_HUMAN ATP synthase subunit beta, mitochondrial OS=Homo sapiens OX=9606 GN=ATP5F1B PE=1 SV=3	0	0	0.009	58	23	101	56.5		High	High	High	3	P11234	P11234	>sp|P11234|RALB_HUMAN Ras-related protein Ral-B OS=Homo sapiens OX=9606 GN=RALB PE=1 SV=1	0.004	0.005	0.003	26	5	24	23.4		Medium	n/a	Low	1	P02452	P02452	>sp|P02452|CO1A1_HUMAN Collagen alpha-1(I) chain OS=Homo sapiens OX=9606 GN=COL1A1 PE=1 SV=5	0.022		0.064	5	3	3	138.9		Low	n/a	n/a	0
	High	High	High	3	P06703	P06703	>sp|P06703|S10A6_HUMAN Protein S100-A6 OS=Homo sapiens OX=9606 GN=S100A6 PE=1 SV=1	0.005	0.002	0.006	17	2	18	10.2		Low	n/a	n/a	0	P11245		>sp|P11245|ARY2_HUMAN Arylamine N-acetyltransferase 2 OS=Homo sapiens OX=9606 GN=NAT2 PE=1 SV=1	0.062			3	1	1	33.5		Low	n/a	Medium	1	P02458	P02458	>sp|P02458|CO2A1_HUMAN Collagen alpha-1(II) chain OS=Homo sapiens OX=9606 GN=COL2A1 PE=1 SV=3	0.062		0.015	2	1	3	141.7		High	High	High	3
	High	Low	High	2	P06733	P06733	>sp|P06733|ENOA_HUMAN Alpha-enolase OS=Homo sapiens OX=9606 GN=ENO1 PE=1 SV=2	0.004	0.071	0.006	20	7	16	47.1		High	High	High	3	P11279	P11279	>sp|P11279|LAMP1_HUMAN Lysosome-associated membrane glycoprotein 1 OS=Homo sapiens OX=9606 GN=LAMP1 PE=1 SV=3	0.007	0.007	0.006	14	7	60	44.9		High	High	High	3	P02545	P02545	>sp|P02545|LMNA_HUMAN Prelamin-A/C OS=Homo sapiens OX=9606 GN=LMNA PE=1 SV=1	0	0	0	12	9	33	74.1		Medium	Medium	High	3
	Low	Low	n/a	0	P06744	P06744	>sp|P06744|G6PI_HUMAN Glucose-6-phosphate isomerase OS=Homo sapiens OX=9606 GN=GPI PE=1 SV=4	0.063	0.071		5	2	2	63.1		Low	n/a	Low	0	P11310		>sp|P11310|ACADM_HUMAN Medium-chain specific acyl-CoA dehydrogenase, mitochondrial OS=Homo sapiens OX=9606 GN=ACADM PE=1 SV=1	0.043		0.068	3	1	2	46.6		High	High	High	3	P02751	P02751	>sp|P02751|FINC_HUMAN Fibronectin OS=Homo sapiens OX=9606 GN=FN1 PE=1 SV=4	0	0	0	7	10	25	262.5		High	Medium	High	3
	High	High	High	3	P06748		>sp|P06748|NPM_HUMAN Nucleophosmin OS=Homo sapiens OX=9606 GN=NPM1 PE=1 SV=2	0.003	0.003	0.004	26	5	31	32.6		Medium	Low	Medium	2	P11413	P11413	>sp|P11413|G6PD_HUMAN Glucose-6-phosphate 1-dehydrogenase OS=Homo sapiens OX=9606 GN=G6PD PE=1 SV=4	0.018	0.063	0.017	8	4	6	59.2		High	High	High	3	P02769		>P02769|ALBU_BOVIN Serum albumin - Bos taurus (Bovine).	0	0	0	37	21	147	69.2		High	High	High	3
	Medium	High	High	3	P06753		>sp|P06753|TPM3_HUMAN Tropomyosin alpha-3 chain OS=Homo sapiens OX=9606 GN=TPM3 PE=1 SV=2	0.012	0.004	0.007	11	3	11	32.9		High	High	High	3	P11498		>sp|P11498|PYC_HUMAN Pyruvate carboxylase, mitochondrial OS=Homo sapiens OX=9606 GN=PC PE=1 SV=2	0	0	0	65	53	935	129.6		High	Medium	Medium	3	P02786	P02786	>sp|P02786|TFR1_HUMAN Transferrin receptor protein 1 OS=Homo sapiens OX=9606 GN=TFRC PE=1 SV=2	0.001	0.018	0.014	10	5	9	84.8		n/a	Low	Low	0
	High	High	High	3	P06756	P06756	>sp|P06756|ITAV_HUMAN Integrin alpha-V OS=Homo sapiens OX=9606 GN=ITGAV PE=1 SV=2	0	0	0	48	44	774	116		n/a	n/a	Low	0	P11532	P11532	>sp|P11532|DMD_HUMAN Dystrophin OS=Homo sapiens OX=9606 GN=DMD PE=1 SV=3			0.076	0	1	1	426.5		Low	Low	Low	0	P03891		>sp|P03891|NU2M_HUMAN NADH-ubiquinone oxidoreductase chain 2 OS=Homo sapiens OX=9606 GN=MT-ND2 PE=1 SV=2	0.035	0.035	0.04	3	1	3	38.9		Low	Low	n/a	0
	Medium	Low	Medium	2	P06865	P06865	>sp|P06865|HEXA_HUMAN Beta-hexosaminidase subunit alpha OS=Homo sapiens OX=9606 GN=HEXA PE=1 SV=2	0.015	0.03	0.011	6	4	8	60.7		Low	n/a	n/a	0	P11586		>sp|P11586|C1TC_HUMAN C-1-tetrahydrofolate synthase, cytoplasmic OS=Homo sapiens OX=9606 GN=MTHFD1 PE=1 SV=3	0.068			1	1	1	101.5		Low	Medium	Medium	2	P03923		>sp|P03923|NU6M_HUMAN NADH-ubiquinone oxidoreductase chain 6 OS=Homo sapiens OX=9606 GN=MT-ND6 PE=1 SV=2	0.032	0.026	0.021	8	1	3	18.6		Low	n/a	n/a	0
	High	High	High	3	P07099		>sp|P07099|HYEP_HUMAN Epoxide hydrolase 1 OS=Homo sapiens OX=9606 GN=EPHX1 PE=1 SV=1	0.005	0.002	0.003	24	10	28	52.9		High	High	High	3	P11717	P11717	>sp|P11717|MPRI_HUMAN Cation-independent mannose-6-phosphate receptor OS=Homo sapiens OX=9606 GN=IGF2R PE=1 SV=3	0.005	0.005	0.006	11	23	66	274.2		High	High	High	3	P04004	P04004	>sp|P04004|VTNC_HUMAN Vitronectin OS=Homo sapiens OX=9606 GN=VTN PE=1 SV=1	0.002	0.002	0.002	3	1	13	54.3		High	High	High	3
	Medium	Medium	Low	2	P07204	P07204	>sp|P07204|TRBM_HUMAN Thrombomodulin OS=Homo sapiens OX=9606 GN=THBD PE=1 SV=2	0.012	0.029	0.031	5	2	4	60.3		Low	Low	Low	0	P12004		>sp|P12004|PCNA_HUMAN Proliferating cell nuclear antigen OS=Homo sapiens OX=9606 GN=PCNA PE=1 SV=1	0.063	0.091	0.074	6	2	4	28.8		Medium	Medium	Medium	3	P04040	P04040	>sp|P04040|CATA_HUMAN Catalase OS=Homo sapiens OX=9606 GN=CAT PE=1 SV=3	0.018	0.011	0.015	8	3	7	59.7		n/a	Low	n/a	0
	High	High	High	3	P07237	P07237	>sp|P07237|PDIA1_HUMAN Protein disulfide-isomerase OS=Homo sapiens OX=9606 GN=P4HB PE=1 SV=3	0	0	0	54	26	170	57.1		Low	n/a	n/a	0	P12081		>sp|P12081|SYHC_HUMAN Histidine--tRNA ligase, cytoplasmic OS=Homo sapiens OX=9606 GN=HARS PE=1 SV=2	0.072			2	1	1	57.4		n/a	n/a	Low	0	P04062	P04062	>sp|P04062|GLCM_HUMAN Lysosomal acid glucosylceramidase OS=Homo sapiens OX=9606 GN=GBA PE=1 SV=3			0.055	2	1	1	59.7		High	High	High	3
	High	High	High	3	P07333	P07333	>sp|P07333|CSF1R_HUMAN Macrophage colony-stimulating factor 1 receptor OS=Homo sapiens OX=9606 GN=CSF1R PE=1 SV=2	0.003	0.003	0.003	15	13	36	107.9		High	High	High	3	P12236		>sp|P12236|ADT3_HUMAN ADP/ATP translocase 3 OS=Homo sapiens OX=9606 GN=SLC25A6 PE=1 SV=4	0.006	0.005	0.005	32	10	50	32.8		Low	Low	Low	0	P04066		>sp|P04066|FUCO_HUMAN Tissue alpha-L-fucosidase OS=Homo sapiens OX=9606 GN=FUCA1 PE=1 SV=4	0.073	0.047	0.075	2	1	3	53.7		High	High	High	3
	High	High	High	3	P07339	P07339	>sp|P07339|CATD_HUMAN Cathepsin D OS=Homo sapiens OX=9606 GN=CTSD PE=1 SV=1	0.005	0.005	0.004	28	10	51	44.5		High	High	High	3	P12259	P12259	>sp|P12259|FA5_HUMAN Coagulation factor V OS=Homo sapiens OX=9606 GN=F5 PE=1 SV=4	0.01	0.007	0.007	3	7	11	251.5		High	High	High	3	P04075		>sp|P04075|ALDOA_HUMAN Fructose-bisphosphate aldolase A OS=Homo sapiens OX=9606 GN=ALDOA PE=1 SV=2	0	0	0	26	7	43	39.4		High	High	High	3
	n/a	Low	Low	0	P07384	P07384	>sp|P07384|CAN1_HUMAN Calpain-1 catalytic subunit OS=Homo sapiens OX=9606 GN=CAPN1 PE=1 SV=1		0.048	0.065	2	1	2	81.8		Medium	Low	Medium	2	P12270	P12270	>sp|P12270|TPR_HUMAN Nucleoprotein TPR OS=Homo sapiens OX=9606 GN=TPR PE=1 SV=3	0.022	0.067	0.023	3	5	7	267.1		High	High	High	3	P04080		>sp|P04080|CYTB_HUMAN Cystatin-B OS=Homo sapiens OX=9606 GN=CSTB PE=1 SV=2	0.001	0.002	0.002	19	2	13	11.1		Medium	Low	Low	1
	High	High	High	3	P07437	P07437	>sp|P07437|TBB5_HUMAN Tubulin beta chain OS=Homo sapiens OX=9606 GN=TUBB PE=1 SV=2	0	0	0	59	20	297	49.6		High	High	High	3	P12532	P12532	>sp|P12532|KCRU_HUMAN Creatine kinase U-type, mitochondrial OS=Homo sapiens OX=9606 GN=CKMT1A PE=1 SV=1	0.009	0.007	0.009	28	8	17	47		n/a	n/a	Low	0	P04150		>sp|P04150|GCR_HUMAN Glucocorticoid receptor OS=Homo sapiens OX=9606 GN=NR3C1 PE=1 SV=1			0.035	3	1	1	85.6		n/a	Low	Low	0
	High	High	High	3	P07476		>sp|P07476|INVO_HUMAN Involucrin OS=Homo sapiens OX=9606 GN=IVL PE=1 SV=2	0.005	0.004	0.004	48	19	50	68.4		High	High	High	3	P12763		>P12763|FETUA_BOVIN Alpha-2-HS-glycoprotein - Bos taurus (Bovine).	0.004	0.004	0.005	12	4	27	38.4		Low	Medium	Medium	2	P04181		>sp|P04181|OAT_HUMAN Ornithine aminotransferase, mitochondrial OS=Homo sapiens OX=9606 GN=OAT PE=1 SV=1	0.031	0.026	0.014	11	2	4	48.5		Medium	Medium	Medium	3
	Medium	Medium	Medium	3	P07477		>sp|P07477|TRY1_HUMAN Trypsin-1 OS=Homo sapiens OX=9606 GN=PRSS1 PE=1 SV=1	0.012	0.023	0.011	8	1	8	26.5		Low	Low	Low	0	P12882		>sp|P12882|MYH1_HUMAN Myosin-1 OS=Homo sapiens OX=9606 GN=MYH1 PE=1 SV=3	0.067	0.083	0.081	1	2	3	223		High	High	High	3	P04264	P04264	>sp|P04264|K2C1_HUMAN Keratin, type II cytoskeletal 1 OS=Homo sapiens OX=9606 GN=KRT1 PE=1 SV=6	0	0	0	19	9	30	66		High	High	High	3
	High	High	High	3	P07602	P07602	>sp|P07602|SAP_HUMAN Prosaposin OS=Homo sapiens OX=9606 GN=PSAP PE=1 SV=2	0.003	0.002	0.006	14	8	18	58.1		Low	Low	Medium	1	P13010	P13010	>sp|P13010|XRCC5_HUMAN X-ray repair cross-complementing protein 5 OS=Homo sapiens OX=9606 GN=XRCC5 PE=1 SV=3	0.039	0.057	0.02	1	1	4	82.7		High	High	High	3	P04406	P04406	>sp|P04406|G3P_HUMAN Glyceraldehyde-3-phosphate dehydrogenase OS=Homo sapiens OX=9606 GN=GAPDH PE=1 SV=3	0	0	0	67	15	239	36		n/a	n/a	High	1
	Medium	Medium	Low	2	P07686	P07686	>sp|P07686|HEXB_HUMAN Beta-hexosaminidase subunit beta OS=Homo sapiens OX=9606 GN=HEXB PE=1 SV=3	0.013	0.028	0.034	4	2	4	63.1		Medium	Low	Medium	2	P13073		>sp|P13073|COX41_HUMAN Cytochrome c oxidase subunit 4 isoform 1, mitochondrial OS=Homo sapiens OX=9606 GN=COX4I1 PE=1 SV=1	0.011	0.063	0.014	20	3	6	19.6		Medium	Medium	Medium	3	P04424		>sp|P04424|ARLY_HUMAN Argininosuccinate lyase OS=Homo sapiens OX=9606 GN=ASL PE=1 SV=4	0.011	0.01	0.014	5	2	6	51.6		n/a	Low	Medium	1
	Medium	Medium	Low	2	P07737	P07737	>sp|P07737|PROF1_HUMAN Profilin-1 OS=Homo sapiens OX=9606 GN=PFN1 PE=1 SV=2	0.025	0.027	0.068	17	2	3	15		n/a	n/a	Low	0	P13284	P13284	>sp|P13284|GILT_HUMAN Gamma-interferon-inducible lysosomal thiol reductase OS=Homo sapiens OX=9606 GN=IFI30 PE=1 SV=3			0.082	4	1	1	27.9		High	High	High	3	P04626	P04626	>sp|P04626|ERBB2_HUMAN Receptor tyrosine-protein kinase erbB-2 OS=Homo sapiens OX=9606 GN=ERBB2 PE=1 SV=1	0	0	0	14	11	79	137.8		Low	n/a	n/a	0
	Low	Medium	Low	1	P07814	P07814	>sp|P07814|SYEP_HUMAN Bifunctional glutamate/proline--tRNA ligase OS=Homo sapiens OX=9606 GN=EPRS PE=1 SV=5	0.055	0.024	0.032	3	4	7	170.5		Medium	Low	Medium	2	P13473	P13473	>sp|P13473|LAMP2_HUMAN Lysosome-associated membrane glycoprotein 2 OS=Homo sapiens OX=9606 GN=LAMP2 PE=1 SV=2	0.017	0.061	0.014	2	1	5	44.9		Medium	n/a	n/a	1	P04632	P04632	>sp|P04632|CPNS1_HUMAN Calpain small subunit 1 OS=Homo sapiens OX=9606 GN=CAPNS1 PE=1 SV=1	0.018			6	2	2	28.3		High	High	High	3
	Low	n/a	n/a	0	P07858	P07858	>sp|P07858|CATB_HUMAN Cathepsin B OS=Homo sapiens OX=9606 GN=CTSB PE=1 SV=3	0.062			2	1	1	37.8		Low	n/a	n/a	0	P13611	P13611	>sp|P13611|CSPG2_HUMAN Versican core protein OS=Homo sapiens OX=9606 GN=VCAN PE=1 SV=3	0.044			0	1	2	372.6		n/a	Low	n/a	0	P04745		>sp|P04745|AMY1_HUMAN Alpha-amylase 1 OS=Homo sapiens OX=9606 GN=AMY1A PE=1 SV=2		0.118		2	1	1	57.7		High	High	High	3
	High	High	High	3	P07900	P07900	>sp|P07900|HS90A_HUMAN Heat shock protein HSP 90-alpha OS=Homo sapiens OX=9606 GN=HSP90AA1 PE=1 SV=5	0.006	0.008	0.007	30	19	79	84.6		High	High	High	3	P13639	P13639	>sp|P13639|EF2_HUMAN Elongation factor 2 OS=Homo sapiens OX=9606 GN=EEF2 PE=1 SV=4	0.006	0.006	0.007	25	18	64	95.3		High	High	High	3	P04792	P04792	>sp|P04792|HSPB1_HUMAN Heat shock protein beta-1 OS=Homo sapiens OX=9606 GN=HSPB1 PE=1 SV=2	0	0	0	24	4	68	22.8		n/a	Low	n/a	0
	High	High	High	3	P07942	P07942	>sp|P07942|LAMB1_HUMAN Laminin subunit beta-1 OS=Homo sapiens OX=9606 GN=LAMB1 PE=1 SV=2	0.004	0.003	0.003	8	11	25	197.9		High	High	High	3	P13645	P13645	>sp|P13645|K1C10_HUMAN Keratin, type I cytoskeletal 10 OS=Homo sapiens OX=9606 GN=KRT10 PE=1 SV=6	0.007	0.006	0.007	29	18	62	58.8		High	High	High	3	P04843	P04843	>sp|P04843|RPN1_HUMAN Dolichyl-diphosphooligosaccharide--protein glycosyltransferase subunit 1 OS=Homo sapiens OX=9606 GN=RPN1 PE=1 SV=1	0.002	0	0.003	6	4	17	68.5		Medium	Medium	High	3
	High	High	High	3	P07947	P07947	>sp|P07947|YES_HUMAN Tyrosine-protein kinase Yes OS=Homo sapiens OX=9606 GN=YES1 PE=1 SV=3	0.004	0.003	0.004	31	13	45	60.8		Medium	High	High	3	P13647		>sp|P13647|K2C5_HUMAN Keratin, type II cytoskeletal 5 OS=Homo sapiens OX=9606 GN=KRT5 PE=1 SV=3	0.013	0.006	0.005	9	6	16	62.3		High	High	High	3	P04844	P04844	>sp|P04844|RPN2_HUMAN Dolichyl-diphosphooligosaccharide--protein glycosyltransferase subunit 2 OS=Homo sapiens OX=9606 GN=RPN2 PE=1 SV=3	0	0.002	0.003	16	5	10	69.2		High	High	High	3
	Medium	Medium	Low	2	P07951		>sp|P07951|TPM2_HUMAN Tropomyosin beta chain OS=Homo sapiens OX=9606 GN=TPM2 PE=1 SV=1	0.029	0.021	0.031	7	2	6	32.8		High	High	High	3	P13667	P13667	>sp|P13667|PDIA4_HUMAN Protein disulfide-isomerase A4 OS=Homo sapiens OX=9606 GN=PDIA4 PE=1 SV=2	0.01	0.007	0.003	17	10	18	72.9		n/a	Low	n/a	0	P04921	P04921	>sp|P04921|GLPC_HUMAN Glycophorin-C OS=Homo sapiens OX=9606 GN=GYPC PE=1 SV=1		0.062		27	1	1	13.8		High	High	High	3
	High	High	High	3	P07954		>sp|P07954|FUMH_HUMAN Fumarate hydratase, mitochondrial OS=Homo sapiens OX=9606 GN=FH PE=1 SV=3	0.002	0.002	0.007	22	9	23	54.6		Medium	High	High	3	P13674	P13674	>sp|P13674|P4HA1_HUMAN Prolyl 4-hydroxylase subunit alpha-1 OS=Homo sapiens OX=9606 GN=P4HA1 PE=1 SV=2	0.027	0.006	0.003	19	9	16	61		High	High	High	3	P05023	P05023	>sp|P05023|AT1A1_HUMAN Sodium/potassium-transporting ATPase subunit alpha-1 OS=Homo sapiens OX=9606 GN=ATP1A1 PE=1 SV=1	0	0	0	12	8	47	112.8		High	High	High	3
	High	Low	n/a	1	P07996	P07996	>sp|P07996|TSP1_HUMAN Thrombospondin-1 OS=Homo sapiens OX=9606 GN=THBS1 PE=1 SV=2	0.002	0.045		3	2	7	129.3		High	High	High	3	P13726	P13726	>sp|P13726|TF_HUMAN Tissue factor OS=Homo sapiens OX=9606 GN=F3 PE=1 SV=1	0.01	0.005	0.007	13	3	18	33		High	Medium	High	3	P05026	P05026	>sp|P05026|AT1B1_HUMAN Sodium/potassium-transporting ATPase subunit beta-1 OS=Homo sapiens OX=9606 GN=ATP1B1 PE=1 SV=1	0.006	0.011	0.004	17	3	9	35		Medium	Low	High	2
	Low	n/a	n/a	0	P08034	P08034	>sp|P08034|CXB1_HUMAN Gap junction beta-1 protein OS=Homo sapiens OX=9606 GN=GJB1 PE=1 SV=1	0.069			4	1	1	32		High	High	High	3	P13747	P13747	>sp|P13747|HLAE_HUMAN HLA class I histocompatibility antigen, alpha chain E OS=Homo sapiens OX=9606 GN=HLA-E PE=1 SV=4	0.01	0.005	0.003	11	3	11	40		High	High	High	3	P05067	P05067	>sp|P05067|A4_HUMAN Amyloid-beta precursor protein OS=Homo sapiens OX=9606 GN=APP PE=1 SV=3	0	0	0.002	5	3	20	86.9		High	High	High	3
	High	High	High	3	P08069	P08069	>sp|P08069|IGF1R_HUMAN Insulin-like growth factor 1 receptor OS=Homo sapiens OX=9606 GN=IGF1R PE=1 SV=1	0.002	0.002	0.002	11	13	27	154.7		n/a	Low	n/a	0	P13798		>sp|P13798|ACPH_HUMAN Acylamino-acid-releasing enzyme OS=Homo sapiens OX=9606 GN=APEH PE=1 SV=4		0.083		2	1	1	81.2		High	High	High	3	P05091		>sp|P05091|ALDH2_HUMAN Aldehyde dehydrogenase, mitochondrial OS=Homo sapiens OX=9606 GN=ALDH2 PE=1 SV=2	0	0	0	15	6	25	56.3		Low	Low	n/a	0
	High	High	High	3	P08133		>sp|P08133|ANXA6_HUMAN Annexin A6 OS=Homo sapiens OX=9606 GN=ANXA6 PE=1 SV=3	0.008	0	0.007	53	29	101	75.8		Medium	High	High	3	P13804		>sp|P13804|ETFA_HUMAN Electron transfer flavoprotein subunit alpha, mitochondrial OS=Homo sapiens OX=9606 GN=ETFA PE=1 SV=1	0.025	0.006	0.009	15	4	12	35.1		Low	Medium	Low	1	P05114		>sp|P05114|HMGN1_HUMAN Non-histone chromosomal protein HMG-14 OS=Homo sapiens OX=9606 GN=HMGN1 PE=1 SV=3	0.031	0.026	0.03	21	1	3	10.7		High	High	High	3
	Low	n/a	Low	0	P08134	P08134	>sp|P08134|RHOC_HUMAN Rho-related GTP-binding protein RhoC OS=Homo sapiens OX=9606 GN=RHOC PE=1 SV=1	0.055		0.065	4	1	2	22		High	High	High	3	P13987	P13987	>sp|P13987|CD59_HUMAN CD59 glycoprotein OS=Homo sapiens OX=9606 GN=CD59 PE=1 SV=1	0.004	0.005	0.004	16	2	30	14.2		High	High	High	3	P05121		>sp|P05121|PAI1_HUMAN Plasminogen activator inhibitor 1 OS=Homo sapiens OX=9606 GN=SERPINE1 PE=1 SV=1	0.002	0.002	0.003	13	3	13	45		High	High	High	3
	High	High	High	3	P08174	P08174	>sp|P08174|DAF_HUMAN Complement decay-accelerating factor OS=Homo sapiens OX=9606 GN=CD55 PE=1 SV=4	0.005	0.005	0.004	21	8	55	41.4		High	High	High	3	P14314	P14314	>sp|P14314|GLU2B_HUMAN Glucosidase 2 subunit beta OS=Homo sapiens OX=9606 GN=PRKCSH PE=1 SV=2	0.011	0.007	0.003	11	6	20	59.4		Medium	Medium	Medium	3	P05141	P05141	>sp|P05141|ADT2_HUMAN ADP/ATP translocase 2 OS=Homo sapiens OX=9606 GN=SLC25A5 PE=1 SV=7	0.02	0.019	0.013	9	3	7	32.8		High	High	High	3
	n/a	Low	n/a	0	P08183	P08183	>sp|P08183|MDR1_HUMAN Multidrug resistance protein 1 OS=Homo sapiens OX=9606 GN=ABCB1 PE=1 SV=3		0.068		1	1	1	141.4		High	High	High	3	P14384	P14384	>sp|P14384|CBPM_HUMAN Carboxypeptidase M OS=Homo sapiens OX=9606 GN=CPM PE=1 SV=2	0	0	0	38	14	119	50.5		High	High	High	3	P05165		>sp|P05165|PCCA_HUMAN Propionyl-CoA carboxylase alpha chain, mitochondrial OS=Homo sapiens OX=9606 GN=PCCA PE=1 SV=4	0.001	0.004	0.003	7	3	10	80		High	High	High	3
	High	High	High	3	P08195	P08195	>sp|P08195|4F2_HUMAN 4F2 cell-surface antigen heavy chain OS=Homo sapiens OX=9606 GN=SLC3A2 PE=1 SV=3	0	0	0	52	30	827	68		n/a	n/a	Low	0	P14550	P14550	>sp|P14550|AK1A1_HUMAN Aldo-keto reductase family 1 member A1 OS=Homo sapiens OX=9606 GN=AKR1A1 PE=1 SV=3			0.083	3	1	1	36.6		Low	Low	n/a	0	P05166		>sp|P05166|PCCB_HUMAN Propionyl-CoA carboxylase beta chain, mitochondrial OS=Homo sapiens OX=9606 GN=PCCB PE=1 SV=3	0.031	0.037		3	1	2	58.2		High	High	High	3
	High	High	High	3	P08238	P08238	>sp|P08238|HS90B_HUMAN Heat shock protein HSP 90-beta OS=Homo sapiens OX=9606 GN=HSP90AB1 PE=1 SV=4	0.005	0.006	0.006	34	21	69	83.2		High	High	High	3	P14618	P14618	>sp|P14618|KPYM_HUMAN Pyruvate kinase PKM OS=Homo sapiens OX=9606 GN=PKM PE=1 SV=4	0.003	0.006	0.005	19	7	21	57.9		High	High	High	3	P05198		>sp|P05198|IF2A_HUMAN Eukaryotic translation initiation factor 2 subunit 1 OS=Homo sapiens OX=9606 GN=EIF2S1 PE=1 SV=3	0	0	0	15	4	18	36.1		High	High	High	3
	Low	Low	Low	0	P08240	P08240	>sp|P08240|SRPRA_HUMAN Signal recognition particle receptor subunit alpha OS=Homo sapiens OX=9606 GN=SRPRA PE=1 SV=2	0.076	0.074	0.073	2	1	4	69.8		High	High	High	3	P14625	P14625	>sp|P14625|ENPL_HUMAN Endoplasmin OS=Homo sapiens OX=9606 GN=HSP90B1 PE=1 SV=1	0	0	0	35	26	124	92.4		High	High	High	3	P05387	P05387	>sp|P05387|RLA2_HUMAN 60S acidic ribosomal protein P2 OS=Homo sapiens OX=9606 GN=RPLP2 PE=1 SV=1	0	0	0	56	5	46	11.7		High	High	High	3
	High	High	High	3	P08574		>sp|P08574|CY1_HUMAN Cytochrome c1, heme protein, mitochondrial OS=Homo sapiens OX=9606 GN=CYC1 PE=1 SV=3	0.002	0.002	0.006	31	6	20	35.4		Low	Low	High	1	P14923	P14923	>sp|P14923|PLAK_HUMAN Junction plakoglobin OS=Homo sapiens OX=9606 GN=JUP PE=1 SV=3	0.038	0.102	0.006	11	8	11	81.7		Low	Low	Low	0	P05423		>sp|P05423|RPC4_HUMAN DNA-directed RNA polymerase III subunit RPC4 OS=Homo sapiens OX=9606 GN=POLR3D PE=1 SV=2	0.077	0.076	0.088	2	1	3	44.4		n/a	Low	n/a	0
	High	High	High	3	P08581	P08581	>sp|P08581|MET_HUMAN Hepatocyte growth factor receptor OS=Homo sapiens OX=9606 GN=MET PE=1 SV=4	0.003	0.002	0.003	7	10	28	155.4		High	High	High	3	P15151	P15151	>sp|P15151|PVR_HUMAN Poliovirus receptor OS=Homo sapiens OX=9606 GN=PVR PE=1 SV=2	0	0	0	17	7	98	45.3		High	High	High	3	P05455		>sp|P05455|LA_HUMAN Lupus La protein OS=Homo sapiens OX=9606 GN=SSB PE=1 SV=2	0.002	0.002	0.003	10	4	14	46.8		n/a	n/a	Medium	1
	High	High	High	3	P08648	P08648	>sp|P08648|ITA5_HUMAN Integrin alpha-5 OS=Homo sapiens OX=9606 GN=ITGA5 PE=1 SV=2	0.004	0.004	0.003	13	10	38	114.5		Low	Low	High	1	P15260	P15260	>sp|P15260|INGR1_HUMAN Interferon gamma receptor 1 OS=Homo sapiens OX=9606 GN=IFNGR1 PE=1 SV=1	0.031	0.035	0.006	7	3	5	54.4		High	High	High	3	P05783	P05783	>sp|P05783|K1C18_HUMAN Keratin, type I cytoskeletal 18 OS=Homo sapiens OX=9606 GN=KRT18 PE=1 SV=2	0	0	0	32	17	367	48		High	High	High	3
	High	High	High	3	P08727		>sp|P08727|K1C19_HUMAN Keratin, type I cytoskeletal 19 OS=Homo sapiens OX=9606 GN=KRT19 PE=1 SV=4	0.009	0	0.008	55	24	115	44.1		n/a	Medium	Medium	2	P15291	P15291	>sp|P15291|B4GT1_HUMAN Beta-1,4-galactosyltransferase 1 OS=Homo sapiens OX=9606 GN=B4GALT1 PE=1 SV=5		0.02	0.029	5	2	4	43.9		High	High	High	3	P05787		>sp|P05787|K2C8_HUMAN Keratin, type II cytoskeletal 8 OS=Homo sapiens OX=9606 GN=KRT8 PE=1 SV=7	0	0	0	42	26	1260	53.7		High	Medium	High	3
	High	High	High	3	P08729		>sp|P08729|K2C7_HUMAN Keratin, type II cytoskeletal 7 OS=Homo sapiens OX=9606 GN=KRT7 PE=1 SV=5	0	0	0	55	27	146	51.4		Low	Low	High	1	P15311	P15311	>sp|P15311|EZRI_HUMAN Ezrin OS=Homo sapiens OX=9606 GN=EZR PE=1 SV=4	0.039	0.059	0.009	9	5	8	69.4		High	High	High	3	P06396	P06396	>sp|P06396|GELS_HUMAN Gelsolin OS=Homo sapiens OX=9606 GN=GSN PE=1 SV=1	0	0.002	0.003	3	2	15	85.6		Medium	High	Medium	3
	High	Medium	Medium	3	P08754	P08754	>sp|P08754|GNAI3_HUMAN Guanine nucleotide-binding protein G(k) subunit alpha OS=Homo sapiens OX=9606 GN=GNAI3 PE=1 SV=3	0.004	0.02	0.011	18	5	10	40.5		Medium	Medium	Low	2	P15328	P15328	>sp|P15328|FOLR1_HUMAN Folate receptor alpha OS=Homo sapiens OX=9606 GN=FOLR1 PE=1 SV=3	0.023	0.012	0.064	6	2	7	29.8		High	Medium	Medium	3	P06493		>sp|P06493|CDK1_HUMAN Cyclin-dependent kinase 1 OS=Homo sapiens OX=9606 GN=CDK1 PE=1 SV=3	0.006	0.022	0.021	11	3	5	34.1		Medium	Medium	Medium	3
	High	High	High	3	P08779		>sp|P08779|K1C16_HUMAN Keratin, type I cytoskeletal 16 OS=Homo sapiens OX=9606 GN=KRT16 PE=1 SV=4	0.004	0.004	0.003	28	14	51	51.2		High	High	High	3	P15529	P15529	>sp|P15529|MCP_HUMAN Membrane cofactor protein OS=Homo sapiens OX=9606 GN=CD46 PE=1 SV=3	0.008	0.008	0.007	15	7	86	43.7		High	High	High	3	P06576	P06576	>sp|P06576|ATPB_HUMAN ATP synthase subunit beta, mitochondrial OS=Homo sapiens OX=9606 GN=ATP5F1B PE=1 SV=3	0	0	0	24	8	62	56.5		High	High	High	3
	Medium	Medium	Medium	3	P08865	P08865	>sp|P08865|RSSA_HUMAN 40S ribosomal protein SA OS=Homo sapiens OX=9606 GN=RPSA PE=1 SV=4	0.012	0.024	0.013	13	3	6	32.8		Low	n/a	Low	0	P15586	P15586	>sp|P15586|GNS_HUMAN N-acetylglucosamine-6-sulfatase OS=Homo sapiens OX=9606 GN=GNS PE=1 SV=3	0.065		0.084	2	1	2	62		Low	Low	Low	0	P06702	P06702	>sp|P06702|S10A9_HUMAN Protein S100-A9 OS=Homo sapiens OX=9606 GN=S100A9 PE=1 SV=1	0.067	0.06	0.044	43	3	3	13.2		High	High	High	3
	n/a	Low	Low	0	P08913	P08913	>sp|P08913|ADA2A_HUMAN Alpha-2A adrenergic receptor OS=Homo sapiens OX=9606 GN=ADRA2A PE=1 SV=3		0.08	0.059	4	1	2	48.9		n/a	Low	Low	0	P15822		>sp|P15822|ZEP1_HUMAN Zinc finger protein 40 OS=Homo sapiens OX=9606 GN=HIVEP1 PE=1 SV=3		0.094	0.095	1	2	2	296.7		High	High	High	3	P06703	P06703	>sp|P06703|S10A6_HUMAN Protein S100-A6 OS=Homo sapiens OX=9606 GN=S100A6 PE=1 SV=1	0	0	0	48	5	38	10.2		Low	Low	Low	0
	High	High	High	3	P08962	P08962	>sp|P08962|CD63_HUMAN CD63 antigen OS=Homo sapiens OX=9606 GN=CD63 PE=1 SV=2	0.002	0.002	0.006	8	2	21	25.6		n/a	n/a	Low	0	P15880		>sp|P15880|RS2_HUMAN 40S ribosomal protein S2 OS=Homo sapiens OX=9606 GN=RPS2 PE=1 SV=2			0.098	5	1	1	31.3		High	Medium	Medium	3	P06730		>sp|P06730|IF4E_HUMAN Eukaryotic translation initiation factor 4E OS=Homo sapiens OX=9606 GN=EIF4E PE=1 SV=2	0.009	0.011	0.013	12	2	6	25.1		n/a	Low	n/a	0
	High	High	High	3	P09110	P09110	>sp|P09110|THIK_HUMAN 3-ketoacyl-CoA thiolase, peroxisomal OS=Homo sapiens OX=9606 GN=ACAA1 PE=1 SV=2	0.005	0.005	0.005	35	9	51	44.3		n/a	n/a	Low	0	P15907		>sp|P15907|SIAT1_HUMAN Beta-galactoside alpha-2,6-sialyltransferase 1 OS=Homo sapiens OX=9606 GN=ST6GAL1 PE=1 SV=1			0.093	4	1	1	46.6		High	High	High	3	P06733	P06733	>sp|P06733|ENOA_HUMAN Alpha-enolase OS=Homo sapiens OX=9606 GN=ENO1 PE=1 SV=2	0	0	0	27	6	129	47.1		High	High	High	3
	Low	n/a	n/a	0	P09326	P09326	>sp|P09326|CD48_HUMAN CD48 antigen OS=Homo sapiens OX=9606 GN=CD48 PE=1 SV=2	0.065			4	1	1	27.7		Low	n/a	n/a	0	P15924	P15924	>sp|P15924|DESP_HUMAN Desmoplakin OS=Homo sapiens OX=9606 GN=DSP PE=1 SV=3	0.074			1	2	2	331.6		High	High	High	3	P06737	P06737	>sp|P06737|PYGL_HUMAN Glycogen phosphorylase, liver form OS=Homo sapiens OX=9606 GN=PYGL PE=1 SV=4	0.001	0.002	0.002	12	5	13	97.1		High	High	High	3
	Medium	Medium	Medium	3	P09382	P09382	>sp|P09382|LEG1_HUMAN Galectin-1 OS=Homo sapiens OX=9606 GN=LGALS1 PE=1 SV=2	0.015	0.024	0.027	12	2	8	14.7		n/a	High	Medium	2	P15941	P15941	>sp|P15941|MUC1_HUMAN Mucin-1 OS=Homo sapiens OX=9606 GN=MUC1 PE=1 SV=3		0.008	0.01	4	4	7	122		High	High	High	3	P06744	P06744	>sp|P06744|G6PI_HUMAN Glucose-6-phosphate isomerase OS=Homo sapiens OX=9606 GN=GPI PE=1 SV=4	0	0	0	27	8	45	63.1		High	High	High	3
	Low	Low	Medium	1	P09525	P09525	>sp|P09525|ANXA4_HUMAN Annexin A4 OS=Homo sapiens OX=9606 GN=ANXA4 PE=1 SV=4	0.032	0.064	0.024	9	2	4	35.9		High	High	High	3	P16070	P16070	>sp|P16070|CD44_HUMAN CD44 antigen OS=Homo sapiens OX=9606 GN=CD44 PE=1 SV=3	0.006	0.008	0.009	9	6	72	81.5		High	High	High	3	P06748		>sp|P06748|NPM_HUMAN Nucleophosmin OS=Homo sapiens OX=9606 GN=NPM1 PE=1 SV=2	0	0	0	32	6	70	32.6		n/a	n/a	Low	0
	High	High	High	3	P09543	P09543	>sp|P09543|CN37_HUMAN 2',3'-cyclic-nucleotide 3'-phosphodiesterase OS=Homo sapiens OX=9606 GN=CNP PE=1 SV=2	0.006	0.006	0.006	40	17	65	47.5		Low	Low	Low	0	P16144	P16144	>sp|P16144|ITB4_HUMAN Integrin beta-4 OS=Homo sapiens OX=9606 GN=ITGB4 PE=1 SV=5	0.043	0.099	0.097	1	2	4	202		Medium	Medium	Medium	3	P06753		>sp|P06753|TPM3_HUMAN Tropomyosin alpha-3 chain OS=Homo sapiens OX=9606 GN=TPM3 PE=1 SV=2	0.016	0.01	0.015	8	2	6	32.9		High	High	High	3
	High	High	High	3	P09622	P09622	>sp|P09622|DLDH_HUMAN Dihydrolipoyl dehydrogenase, mitochondrial OS=Homo sapiens OX=9606 GN=DLD PE=1 SV=2	0.002	0.003	0.003	21	9	29	54.1		Medium	Medium	Medium	3	P16278	P16278	>sp|P16278|BGAL_HUMAN Beta-galactosidase OS=Homo sapiens OX=9606 GN=GLB1 PE=1 SV=2	0.016	0.019	0.018	7	4	7	76		High	High	High	3	P06756	P06756	>sp|P06756|ITAV_HUMAN Integrin alpha-V OS=Homo sapiens OX=9606 GN=ITGAV PE=1 SV=2	0	0	0	5	4	21	116		Medium	High	Medium	3
	High	High	High	3	P09758	P09758	>sp|P09758|TACD2_HUMAN Tumor-associated calcium signal transducer 2 OS=Homo sapiens OX=9606 GN=TACSTD2 PE=1 SV=3	0	0	0	42	12	482	35.7		High	High	High	3	P16422	P16422	>sp|P16422|EPCAM_HUMAN Epithelial cell adhesion molecule OS=Homo sapiens OX=9606 GN=EPCAM PE=1 SV=2	0	0	0	37	9	131	34.9		High	High	Medium	3	P06865	P06865	>sp|P06865|HEXA_HUMAN Beta-hexosaminidase subunit alpha OS=Homo sapiens OX=9606 GN=HEXA PE=1 SV=2	0.009	0.004	0.014	6	2	7	60.7		High	High	High	3
	Low	n/a	n/a	0	P09848	P09848	>sp|P09848|LPH_HUMAN Lactase-phlorizin hydrolase OS=Homo sapiens OX=9606 GN=LCT PE=1 SV=3	0.069			1	1	1	218.5		Low	n/a	Low	0	P16435		>sp|P16435|NCPR_HUMAN NADPH--cytochrome P450 reductase OS=Homo sapiens OX=9606 GN=POR PE=1 SV=2	0.067		0.093	7	4	5	76.6		High	High	High	3	P07099		>sp|P07099|HYEP_HUMAN Epoxide hydrolase 1 OS=Homo sapiens OX=9606 GN=EPHX1 PE=1 SV=1	0	0	0	16	6	22	52.9		High	High	High	3
	Low	n/a	Low	0	P09936		>sp|P09936|UCHL1_HUMAN Ubiquitin carboxyl-terminal hydrolase isozyme L1 OS=Homo sapiens OX=9606 GN=UCHL1 PE=1 SV=2	0.065		0.033	15	1	2	24.8		n/a	Low	Low	0	P16471	P16471	>sp|P16471|PRLR_HUMAN Prolactin receptor OS=Homo sapiens OX=9606 GN=PRLR PE=1 SV=1		0.062	0.068	3	2	3	69.5		High	High	High	3	P07108		>sp|P07108|ACBP_HUMAN Acyl-CoA-binding protein OS=Homo sapiens OX=9606 GN=DBI PE=1 SV=2	0	0	0	41	2	21	10		n/a	Medium	Low	1
	Medium	Medium	Low	2	P0C7X3		>sp|P0C7X3|CCYL3_HUMAN Putative cyclin-Y-like protein 3 OS=Homo sapiens OX=9606 GN=CCNYL3 PE=3 SV=1	0.026	0.027	0.074	8	1	3	39.1		n/a	Low	n/a	0	P16519		>sp|P16519|NEC2_HUMAN Neuroendocrine convertase 2 OS=Homo sapiens OX=9606 GN=PCSK2 PE=1 SV=2		0.097		2	1	1	70.5		High	High	High	3	P07195		>sp|P07195|LDHB_HUMAN L-lactate dehydrogenase B chain OS=Homo sapiens OX=9606 GN=LDHB PE=1 SV=2	0	0	0	28	8	49	36.6		High	High	High	3
	Low	Low	n/a	0	P0CB48		>sp|P0CB48|UBFL6_HUMAN Putative upstream-binding factor 1-like protein 6 OS=Homo sapiens OX=9606 GN=UBTFL6 PE=5 SV=1	0.061	0.072		3	1	2	46.5		High	High	High	3	P16615	P16615	>sp|P16615|AT2A2_HUMAN Sarcoplasmic/endoplasmic reticulum calcium ATPase 2 OS=Homo sapiens OX=9606 GN=ATP2A2 PE=1 SV=1	0.006	0.005	0.004	19	17	47	114.7		Medium	n/a	n/a	1	P07196	P07196	>sp|P07196|NFL_HUMAN Neurofilament light polypeptide OS=Homo sapiens OX=9606 GN=NEFL PE=1 SV=3	0.023			5	2	2	61.5		High	High	High	3
	n/a	n/a	Low	0	P0CG43		>sp|P0CG43|F157C_HUMAN Putative protein FAM157C OS=Homo sapiens OX=9606 GN=FAM157C PE=3 SV=1			0.071	3	1	1	43.4		Medium	High	High	3	P16885	P16885	>sp|P16885|PLCG2_HUMAN 1-phosphatidylinositol 4,5-bisphosphate phosphodiesterase gamma-2 OS=Homo sapiens OX=9606 GN=PLCG2 PE=1 SV=4	0.028	0.01	0.006	2	1	8	147.8		High	High	High	3	P07237	P07237	>sp|P07237|PDIA1_HUMAN Protein disulfide-isomerase OS=Homo sapiens OX=9606 GN=P4HB PE=1 SV=3	0	0	0	37	13	68	57.1		High	High	High	3
	n/a	n/a	Low	0	P0CW27		>sp|P0CW27|CC166_HUMAN Coiled-coil domain-containing protein 166 OS=Homo sapiens OX=9606 GN=CCDC166 PE=4 SV=1			0.075	2	1	1	48.7		High	Low	n/a	1	P17181	P17181	>sp|P17181|INAR1_HUMAN Interferon alpha/beta receptor 1 OS=Homo sapiens OX=9606 GN=IFNAR1 PE=1 SV=3	0.01	0.079		10	5	6	63.5		Low	n/a	n/a	0	P07333	P07333	>sp|P07333|CSF1R_HUMAN Macrophage colony-stimulating factor 1 receptor OS=Homo sapiens OX=9606 GN=CSF1R PE=1 SV=2	0.051			2	1	1	107.9		High	High	High	3
	n/a	Low	n/a	0	P0DJD4		>sp|P0DJD4|RBY1C_HUMAN RNA-binding motif protein, Y chromosome, family 1 member C OS=Homo sapiens OX=9606 GN=RBMY1C PE=1 SV=1		0.076		5	1	1	55.8		Low	Medium	Medium	2	P17252	P17252	>sp|P17252|KPCA_HUMAN Protein kinase C alpha type OS=Homo sapiens OX=9606 GN=PRKCA PE=1 SV=4	0.052	0.013	0.027	8	6	8	76.7		High	High	High	3	P07339	P07339	>sp|P07339|CATD_HUMAN Cathepsin D OS=Homo sapiens OX=9606 GN=CTSD PE=1 SV=1	0	0	0	31	10	42	44.5		Medium	Low	Low	1
	n/a	n/a	Low	0	P0DKX0		>sp|P0DKX0|ZN728_HUMAN Zinc finger protein 728 OS=Homo sapiens OX=9606 GN=ZNF728 PE=4 SV=1			0.07	1	1	1	71.8		High	High	High	3	P17301	P17301	>sp|P17301|ITA2_HUMAN Integrin alpha-2 OS=Homo sapiens OX=9606 GN=ITGA2 PE=1 SV=1	0	0	0	32	28	196	129.2		High	High	High	3	P07355	P07355	>sp|P07355|ANXA2_HUMAN Annexin A2 OS=Homo sapiens OX=9606 GN=ANXA2 PE=1 SV=2	0	0	0	27	7	49	38.6		High	High	High	3
	n/a	Low	Low	0	P0DMU7		>sp|P0DMU7|CT456_HUMAN Cancer/testis antigen family 45 member A6 OS=Homo sapiens OX=9606 GN=CT45A6 PE=2 SV=1 >sp|P0DMU8|CT455_HUMAN Cancer/testis antigen family 45 member A5 OS=Homo sapiens OX=9606 GN=CT45A5 PE=2 SV=1 >sp|P0DMV0|CT457_HUMAN Cancer/testis antigen family 45 member A7 OS=Homo sapiens OX=9606 GN=CT45A7 PE=3 SV=1		0.08	0.079	8	1	2	21.2		n/a	Low	Medium	1	P17655	P17655	>sp|P17655|CAN2_HUMAN Calpain-2 catalytic subunit OS=Homo sapiens OX=9606 GN=CAPN2 PE=1 SV=6		0.06	0.019	4	3	4	79.9		High	High	High	3	P07384	P07384	>sp|P07384|CAN1_HUMAN Calpain-1 catalytic subunit OS=Homo sapiens OX=9606 GN=CAPN1 PE=1 SV=1	0	0	0	12	5	48	81.8		Medium	High	High	3
	High	High	High	3	P0DMV9		>sp|P0DMV9|HS71B_HUMAN Heat shock 70 kDa protein 1B OS=Homo sapiens OX=9606 GN=HSPA1B PE=1 SV=1 >sp|P0DMV8|HS71A_HUMAN Heat shock 70 kDa protein 1A OS=Homo sapiens OX=9606 GN=HSPA1A PE=1 SV=1	0.003	0.004	0.004	26	12	42	70		High	High	High	3	P17813	P17813	>sp|P17813|EGLN_HUMAN Endoglin OS=Homo sapiens OX=9606 GN=ENG PE=1 SV=2	0.005	0.005	0.005	15	10	42	70.5		High	High	High	3	P07437	P07437	>sp|P07437|TBB5_HUMAN Tubulin beta chain OS=Homo sapiens OX=9606 GN=TUBB PE=1 SV=2	0	0	0	18	5	190	49.6		High	High	High	3
	Low	n/a	n/a	0	P0DP25		>sp|P0DP25|CALM3_HUMAN Calmodulin-3 OS=Homo sapiens OX=9606 GN=CALM3 PE=1 SV=1 >sp|P0DP24|CALM2_HUMAN Calmodulin-2 OS=Homo sapiens OX=9606 GN=CALM2 PE=1 SV=1 >sp|P0DP23|CALM1_HUMAN Calmodulin-1 OS=Homo sapiens OX=9606 GN=CALM1 PE=1 SV=1	0.039			11	1	1	16.8		n/a	Low	n/a	0	P17927	P17927	>sp|P17927|CR1_HUMAN Complement receptor type 1 OS=Homo sapiens OX=9606 GN=CR1 PE=1 SV=3		0.093		2	1	1	223.5		High	High	High	3	P07476		>sp|P07476|INVO_HUMAN Involucrin OS=Homo sapiens OX=9606 GN=IVL PE=1 SV=2	0	0.002	0	21	8	17	68.4		High	High	High	3
	n/a	Low	n/a	0	P0DPD8		>sp|P0DPD8|EFCE2_HUMAN EEF1AKMT4-ECE2 readthrough transcript protein OS=Homo sapiens OX=9606 GN=EEF1AKMT4-ECE2 PE=1 SV=1		0.077		2	1	1	99.7		Low	Medium	Medium	2	P17987		>sp|P17987|TCPA_HUMAN T-complex protein 1 subunit alpha OS=Homo sapiens OX=9606 GN=TCP1 PE=1 SV=1	0.039	0.019	0.018	10	4	6	60.3		High	High	High	3	P07477		>sp|P07477|TRY1_HUMAN Trypsin-1 OS=Homo sapiens OX=9606 GN=PRSS1 PE=1 SV=1	0	0.002	0	8	1	17	26.5		High	High	High	3
	n/a	n/a	Low	0	P10109		>sp|P10109|ADX_HUMAN Adrenodoxin, mitochondrial OS=Homo sapiens OX=9606 GN=FDX1 PE=1 SV=1			0.07	5	1	1	19.4		Medium	High	Medium	3	P18031	P18031	>sp|P18031|PTN1_HUMAN Tyrosine-protein phosphatase non-receptor type 1 OS=Homo sapiens OX=9606 GN=PTPN1 PE=1 SV=1	0.022	0.01	0.012	14	5	10	49.9		High	High	High	3	P07602	P07602	>sp|P07602|SAP_HUMAN Prosaposin OS=Homo sapiens OX=9606 GN=PSAP PE=1 SV=2	0	0	0	9	3	36	58.1		High	High	High	3
	High	Medium	High	3	P10253	P10253	>sp|P10253|LYAG_HUMAN Lysosomal alpha-glucosidase OS=Homo sapiens OX=9606 GN=GAA PE=1 SV=4	0.008	0.01	0.007	9	6	12	105.3		High	High	High	3	P18084	P18084	>sp|P18084|ITB5_HUMAN Integrin beta-5 OS=Homo sapiens OX=9606 GN=ITGB5 PE=1 SV=1	0	0	0	38	26	281	88		High	Medium	Medium	3	P07686	P07686	>sp|P07686|HEXB_HUMAN Beta-hexosaminidase subunit beta OS=Homo sapiens OX=9606 GN=HEXB PE=1 SV=3	0.009	0.01	0.014	4	1	6	63.1		High	High	High	3
	Medium	Medium	Medium	3	P10301	P10301	>sp|P10301|RRAS_HUMAN Ras-related protein R-Ras OS=Homo sapiens OX=9606 GN=RRAS PE=1 SV=1	0.026	0.027	0.023	16	3	4	23.5		High	Low	High	2	P18085		>sp|P18085|ARF4_HUMAN ADP-ribosylation factor 4 OS=Homo sapiens OX=9606 GN=ARF4 PE=1 SV=3	0.01	0.077	0.006	24	4	9	20.5		High	High	High	3	P07737	P07737	>sp|P07737|PROF1_HUMAN Profilin-1 OS=Homo sapiens OX=9606 GN=PFN1 PE=1 SV=2	0	0	0	30	3	327	15		High	High	High	3
	Low	Low	Low	0	P10398		>sp|P10398|ARAF_HUMAN Serine/threonine-protein kinase A-Raf OS=Homo sapiens OX=9606 GN=ARAF PE=1 SV=2	0.058	0.042	0.082	4	2	3	67.5		High	High	High	3	P18206	P18206	>sp|P18206|VINC_HUMAN Vinculin OS=Homo sapiens OX=9606 GN=VCL PE=1 SV=4	0.005	0.005	0.005	21	20	50	123.7		High	High	High	3	P07814	P07814	>sp|P07814|SYEP_HUMAN Bifunctional glutamate/proline--tRNA ligase OS=Homo sapiens OX=9606 GN=EPRS PE=1 SV=5	0	0	0	5	7	35	170.5		High	High	High	3
	Low	n/a	n/a	0	P10515		>sp|P10515|ODP2_HUMAN Dihydrolipoyllysine-residue acetyltransferase component of pyruvate dehydrogenase complex, mitochondrial OS=Homo sapiens OX=9606 GN=DLAT PE=1 SV=3	0.068			1	1	1	69		High	High	High	3	P18433	P18433	>sp|P18433|PTPRA_HUMAN Receptor-type tyrosine-protein phosphatase alpha OS=Homo sapiens OX=9606 GN=PTPRA PE=1 SV=3	0	0	0	33	24	169	90.7		n/a	Low	Low	0	P07858	P07858	>sp|P07858|CATB_HUMAN Cathepsin B OS=Homo sapiens OX=9606 GN=CTSB PE=1 SV=3		0.078	0.11	2	1	2	37.8		High	High	High	3
	High	High	High	3	P10586	P10586	>sp|P10586|PTPRF_HUMAN Receptor-type tyrosine-protein phosphatase F OS=Homo sapiens OX=9606 GN=PTPRF PE=1 SV=2	0	0	0	51	70	741	212.7		High	High	High	3	P18564	P18564	>sp|P18564|ITB6_HUMAN Integrin beta-6 OS=Homo sapiens OX=9606 GN=ITGB6 PE=1 SV=2	0.006	0.006	0.005	15	8	53	85.9		High	High	High	3	P07900	P07900	>sp|P07900|HS90A_HUMAN Heat shock protein HSP 90-alpha OS=Homo sapiens OX=9606 GN=HSP90AA1 PE=1 SV=5	0	0	0	23	14	358	84.6		High	High	High	3
	High	High	High	3	P10600	P10600	>sp|P10600|TGFB3_HUMAN Transforming growth factor beta-3 proprotein OS=Homo sapiens OX=9606 GN=TGFB3 PE=1 SV=1	0.004	0.003	0.003	6	2	24	47.3		n/a	Low	n/a	0	P18583		>sp|P18583|SON_HUMAN Protein SON OS=Homo sapiens OX=9606 GN=SON PE=1 SV=4		0.073		1	2	2	263.7		High	High	High	3	P07910		>sp|P07910|HNRPC_HUMAN Heterogeneous nuclear ribonucleoproteins C1/C2 OS=Homo sapiens OX=9606 GN=HNRNPC PE=1 SV=4	0	0	0	3	1	41	33.7		High	High	High	3
	Low	Low	Medium	1	P10619	P10619	>sp|P10619|PPGB_HUMAN Lysosomal protective protein OS=Homo sapiens OX=9606 GN=CTSA PE=1 SV=2	0.034	0.03	0.024	6	2	4	54.4		Medium	High	n/a	2	P18669		>sp|P18669|PGAM1_HUMAN Phosphoglycerate mutase 1 OS=Homo sapiens OX=9606 GN=PGAM1 PE=1 SV=2	0.016	0.008		11	1	6	28.8		Low	n/a	Medium	1	P07919	P07919	>sp|P07919|QCR6_HUMAN Cytochrome b-c1 complex subunit 6, mitochondrial OS=Homo sapiens OX=9606 GN=UQCRH PE=1 SV=2	0.074		0.026	20	1	2	10.7		High	High	High	3
	High	High	High	3	P10809	P10809	>sp|P10809|CH60_HUMAN 60 kDa heat shock protein, mitochondrial OS=Homo sapiens OX=9606 GN=HSPD1 PE=1 SV=2	0	0	0	53	21	183	61		High	High	High	3	P18827	P18827	>sp|P18827|SDC1_HUMAN Syndecan-1 OS=Homo sapiens OX=9606 GN=SDC1 PE=1 SV=3	0.006	0.006	0.005	16	5	42	32.4		High	Medium	High	3	P07942	P07942	>sp|P07942|LAMB1_HUMAN Laminin subunit beta-1 OS=Homo sapiens OX=9606 GN=LAMB1 PE=1 SV=2	0.004	0.014	0.004	3	3	6	197.9		High	High	High	3
	High	High	High	3	P10909	P10909	>sp|P10909|CLUS_HUMAN Clusterin OS=Homo sapiens OX=9606 GN=CLU PE=1 SV=1	0.005	0.006	0.006	35	13	57	52.5		High	High	High	3	P19013	P19013	>sp|P19013|K2C4_HUMAN Keratin, type II cytoskeletal 4 OS=Homo sapiens OX=9606 GN=KRT4 PE=1 SV=4	0.003	0.004	0.004	19	10	34	57.3		High	High	High	3	P07954		>sp|P07954|FUMH_HUMAN Fumarate hydratase, mitochondrial OS=Homo sapiens OX=9606 GN=FH PE=1 SV=3	0	0	0	8	2	22	54.6		High	High	High	3
	High	High	High	3	P11021	P11021	>sp|P11021|BIP_HUMAN Endoplasmic reticulum chaperone BiP OS=Homo sapiens OX=9606 GN=HSPA5 PE=1 SV=2	0	0	0	52	31	378	72.3		High	High	High	3	P19256	P19256	>sp|P19256|LFA3_HUMAN Lymphocyte function-associated antigen 3 OS=Homo sapiens OX=9606 GN=CD58 PE=1 SV=1	0.01	0.007	0.006	8	3	10	28.1		High	High	High	3	P07996	P07996	>sp|P07996|TSP1_HUMAN Thrombospondin-1 OS=Homo sapiens OX=9606 GN=THBS1 PE=1 SV=2	0.002	0.003	0.003	7	5	13	129.3		High	High	High	3
	n/a	n/a	Low	0	P11047	P11047	>sp|P11047|LAMC1_HUMAN Laminin subunit gamma-1 OS=Homo sapiens OX=9606 GN=LAMC1 PE=1 SV=3			0.072	2	1	1	177.5		High	High	Medium	3	P19338		>sp|P19338|NUCL_HUMAN Nucleolin OS=Homo sapiens OX=9606 GN=NCL PE=1 SV=3	0.01	0.007	0.018	11	8	16	76.6		n/a	Low	n/a	0	P08123	P08123	>sp|P08123|CO1A2_HUMAN Collagen alpha-2(I) chain OS=Homo sapiens OX=9606 GN=COL1A2 PE=1 SV=7		0.056		2	1	1	129.2		Low	n/a	n/a	0
	Low	Low	n/a	0	P11086		>sp|P11086|PNMT_HUMAN Phenylethanolamine N-methyltransferase OS=Homo sapiens OX=9606 GN=PNMT PE=1 SV=1	0.067	0.066		5	1	2	30.8		Medium	Low	Medium	2	P19367	P19367	>sp|P19367|HXK1_HUMAN Hexokinase-1 OS=Homo sapiens OX=9606 GN=HK1 PE=1 SV=3	0.011	0.076	0.023	10	10	18	102.4		High	High	High	3	P08133		>sp|P08133|ANXA6_HUMAN Annexin A6 OS=Homo sapiens OX=9606 GN=ANXA6 PE=1 SV=3	0	0	0	45	22	277	75.8		High	High	High	3
	High	High	High	3	P11117	P11117	>sp|P11117|PPAL_HUMAN Lysosomal acid phosphatase OS=Homo sapiens OX=9606 GN=ACP2 PE=1 SV=3	0.004	0.008	0.006	12	5	19	48.3		High	High	High	3	P19440	P19440	>sp|P19440|GGT1_HUMAN Glutathione hydrolase 1 proenzyme OS=Homo sapiens OX=9606 GN=GGT1 PE=1 SV=2	0	0	0	24	13	112	61.4		Low	n/a	n/a	0	P08174	P08174	>sp|P08174|DAF_HUMAN Complement decay-accelerating factor OS=Homo sapiens OX=9606 GN=CD55 PE=1 SV=4	0.04			3	1	1	41.4		High	High	High	3
	Low	n/a	n/a	0	P11137	P11137	>sp|P11137|MTAP2_HUMAN Microtubule-associated protein 2 OS=Homo sapiens OX=9606 GN=MAP2 PE=1 SV=4	0.071			1	1	1	199.4		High	High	High	3	P19634	P19634	>sp|P19634|SL9A1_HUMAN Sodium/hydrogen exchanger 1 OS=Homo sapiens OX=9606 GN=SLC9A1 PE=1 SV=2	0	0	0	19	12	137	90.7		High	High	High	3	P08195	P08195	>sp|P08195|4F2_HUMAN 4F2 cell-surface antigen heavy chain OS=Homo sapiens OX=9606 GN=SLC3A2 PE=1 SV=3	0	0	0	20	9	45	68		High	High	High	3
	High	High	High	3	P11142	P11142	>sp|P11142|HSP7C_HUMAN Heat shock cognate 71 kDa protein OS=Homo sapiens OX=9606 GN=HSPA8 PE=1 SV=1	0	0	0.008	33	18	83	70.9		n/a	Low	n/a	0	P19801	P19801	>sp|P19801|AOC1_HUMAN Amiloride-sensitive amine oxidase [copper-containing] OS=Homo sapiens OX=9606 GN=AOC1 PE=1 SV=4		0.079		1	1	1	85.3		High	High	High	3	P08238	P08238	>sp|P08238|HS90B_HUMAN Heat shock protein HSP 90-beta OS=Homo sapiens OX=9606 GN=HSP90AB1 PE=1 SV=4	0	0	0	26	15	454	83.2		High	High	High	3
	High	High	High	3	P11166	P11166	>sp|P11166|GTR1_HUMAN Solute carrier family 2, facilitated glucose transporter member 1 OS=Homo sapiens OX=9606 GN=SLC2A1 PE=1 SV=2	0	0	0	15	10	211	54		High	High	High	3	P20073	P20073	>sp|P20073|ANXA7_HUMAN Annexin A7 OS=Homo sapiens OX=9606 GN=ANXA7 PE=1 SV=3	0.006	0.006	0.006	25	11	60	52.7		High	High	Medium	3	P08240	P08240	>sp|P08240|SRPRA_HUMAN Signal recognition particle receptor subunit alpha OS=Homo sapiens OX=9606 GN=SRPRA PE=1 SV=2	0.002	0.004	0.013	9	4	10	69.8		High	High	High	3
	Low	Medium	Medium	2	P11169	P11169	>sp|P11169|GTR3_HUMAN Solute carrier family 2, facilitated glucose transporter member 3 OS=Homo sapiens OX=9606 GN=SLC2A3 PE=1 SV=1	0.03	0.02	0.013	7	3	7	53.9		High	High	High	3	P20339	P20339	>sp|P20339|RAB5A_HUMAN Ras-related protein Rab-5A OS=Homo sapiens OX=9606 GN=RAB5A PE=1 SV=2	0.003	0.005	0.003	20	4	18	23.6		Medium	Medium	High	3	P08243		>sp|P08243|ASNS_HUMAN Asparagine synthetase [glutamine-hydrolyzing] OS=Homo sapiens OX=9606 GN=ASNS PE=1 SV=4	0.018	0.01	0.006	6	2	7	64.3		High	High	High	3
	Medium	Low	Medium	2	P11177		>sp|P11177|ODPB_HUMAN Pyruvate dehydrogenase E1 component subunit beta, mitochondrial OS=Homo sapiens OX=9606 GN=PDHB PE=1 SV=3	0.013	0.063	0.011	14	4	8	39.2		Medium	Medium	Medium	3	P20340	P20340	>sp|P20340|RAB6A_HUMAN Ras-related protein Rab-6A OS=Homo sapiens OX=9606 GN=RAB6A PE=1 SV=3	0.022	0.018	0.013	25	5	9	23.6		High	High	High	3	P08397		>sp|P08397|HEM3_HUMAN Porphobilinogen deaminase OS=Homo sapiens OX=9606 GN=HMBS PE=1 SV=2	0.009	0.001	0.006	11	3	7	39.3		Low	Low	Low	0
	Low	n/a	Low	0	P11182		>sp|P11182|ODB2_HUMAN Lipoamide acyltransferase component of branched-chain alpha-keto acid dehydrogenase complex, mitochondrial OS=Homo sapiens OX=9606 GN=DBT PE=1 SV=3	0.064		0.059	3	1	2	53.5		Low	n/a	n/a	0	P20591	P20591	>sp|P20591|MX1_HUMAN Interferon-induced GTP-binding protein Mx1 OS=Homo sapiens OX=9606 GN=MX1 PE=1 SV=4	0.061			1	1	1	75.5		High	Medium	Medium	3	P08559		>sp|P08559|ODPA_HUMAN Pyruvate dehydrogenase E1 component subunit alpha, somatic form, mitochondrial OS=Homo sapiens OX=9606 GN=PDHA1 PE=1 SV=3	0.006	0.011	0.014	5	2	7	43.3		High	High	High	3
	High	High	Medium	3	P11229	P11229	>sp|P11229|ACM1_HUMAN Muscarinic acetylcholine receptor M1 OS=Homo sapiens OX=9606 GN=CHRM1 PE=1 SV=2	0.007	0.008	0.011	9	3	10	51.4		Medium	Medium	High	3	P20645	P20645	>sp|P20645|MPRD_HUMAN Cation-dependent mannose-6-phosphate receptor OS=Homo sapiens OX=9606 GN=M6PR PE=1 SV=1	0.023	0.022	0.006	5	1	4	31		High	High	Medium	3	P08574		>sp|P08574|CY1_HUMAN Cytochrome c1, heme protein, mitochondrial OS=Homo sapiens OX=9606 GN=CYC1 PE=1 SV=3	0.008	0.002	0.012	17	2	8	35.4		Low	n/a	n/a	0
	High	High	High	3	P11233	P11233	>sp|P11233|RALA_HUMAN Ras-related protein Ral-A OS=Homo sapiens OX=9606 GN=RALA PE=1 SV=1	0.004	0.004	0.009	23	4	15	23.6		Medium	High	High	3	P20827	P20827	>sp|P20827|EFNA1_HUMAN Ephrin-A1 OS=Homo sapiens OX=9606 GN=EFNA1 PE=1 SV=2	0.011	0.005	0.003	9	3	16	23.8		n/a	n/a	Low	0	P08581	P08581	>sp|P08581|MET_HUMAN Hepatocyte growth factor receptor OS=Homo sapiens OX=9606 GN=MET PE=1 SV=4			0.114	1	1	1	155.4		n/a	Low	Low	0
	High	High	High	3	P11234	P11234	>sp|P11234|RALB_HUMAN Ras-related protein Ral-B OS=Homo sapiens OX=9606 GN=RALB PE=1 SV=1	0.003	0.004	0.004	31	7	35	23.4		Medium	Low	High	2	P20916	P20916	>sp|P20916|MAG_HUMAN Myelin-associated glycoprotein OS=Homo sapiens OX=9606 GN=MAG PE=1 SV=1	0.015	0.034	0.009	4	1	5	69		High	High	High	3	P08621		>sp|P08621|RU17_HUMAN U1 small nuclear ribonucleoprotein 70 kDa OS=Homo sapiens OX=9606 GN=SNRNP70 PE=1 SV=2	0.009	0.001	0.003	15	4	11	51.5		n/a	Low	n/a	0
	Low	n/a	n/a	0	P11245		>sp|P11245|ARY2_HUMAN Arylamine N-acetyltransferase 2 OS=Homo sapiens OX=9606 GN=NAT2 PE=1 SV=1	0.071			3	1	1	33.5		Low	n/a	n/a	0	P20929		>sp|P20929|NEBU_HUMAN Nebulin OS=Homo sapiens OX=9606 GN=NEB PE=1 SV=5	0.058			0	1	1	772.4		High	High	High	3	P08708		>sp|P08708|RS17_HUMAN 40S ribosomal protein S17 OS=Homo sapiens OX=9606 GN=RPS17 PE=1 SV=2	0	0	0	17	2	77	15.5		High	High	High	3
	High	High	High	3	P11279	P11279	>sp|P11279|LAMP1_HUMAN Lysosome-associated membrane glycoprotein 1 OS=Homo sapiens OX=9606 GN=LAMP1 PE=1 SV=3	0.008	0.008	0.008	18	9	90	44.9		Low	n/a	n/a	0	P21266		>sp|P21266|GSTM3_HUMAN Glutathione S-transferase Mu 3 OS=Homo sapiens OX=9606 GN=GSTM3 PE=1 SV=3	0.052			4	1	1	26.5		High	High	High	3	P08727		>sp|P08727|K1C19_HUMAN Keratin, type I cytoskeletal 19 OS=Homo sapiens OX=9606 GN=KRT19 PE=1 SV=4	0	0	0	48	24	403	44.1		High	High	High	3
	High	High	High	3	P11310		>sp|P11310|ACADM_HUMAN Medium-chain specific acyl-CoA dehydrogenase, mitochondrial OS=Homo sapiens OX=9606 GN=ACADM PE=1 SV=1	0.004	0.004	0.006	19	5	13	46.6		High	High	High	3	P21333	P21333	>sp|P21333|FLNA_HUMAN Filamin-A OS=Homo sapiens OX=9606 GN=FLNA PE=1 SV=4	0.005	0.005	0.005	10	19	45	280.6		High	High	High	3	P08729		>sp|P08729|K2C7_HUMAN Keratin, type II cytoskeletal 7 OS=Homo sapiens OX=9606 GN=KRT7 PE=1 SV=5	0	0	0	36	18	224	51.4		High	Medium	High	3
	High	Medium	High	3	P11413	P11413	>sp|P11413|G6PD_HUMAN Glucose-6-phosphate 1-dehydrogenase OS=Homo sapiens OX=9606 GN=G6PD PE=1 SV=4	0.006	0.011	0.007	18	8	17	59.2		n/a	Low	n/a	0	P21359	P21359	>sp|P21359|NF1_HUMAN Neurofibromin OS=Homo sapiens OX=9606 GN=NF1 PE=1 SV=2		0.097		0	1	1	319.2		High	High	High	3	P08758	P08758	>sp|P08758|ANXA5_HUMAN Annexin A5 OS=Homo sapiens OX=9606 GN=ANXA5 PE=1 SV=2	0	0	0	26	5	34	35.9		n/a	Low	n/a	0
	High	High	High	3	P11498		>sp|P11498|PYC_HUMAN Pyruvate carboxylase, mitochondrial OS=Homo sapiens OX=9606 GN=PC PE=1 SV=2	0	0	0	69	58	1038	129.6		Low	Low	Medium	1	P21579	P21579	>sp|P21579|SYT1_HUMAN Synaptotagmin-1 OS=Homo sapiens OX=9606 GN=SYT1 PE=1 SV=1	0.044	0.068	0.019	7	3	5	47.5		High	High	High	3	P08865	P08865	>sp|P08865|RSSA_HUMAN 40S ribosomal protein SA OS=Homo sapiens OX=9606 GN=RPSA PE=1 SV=4	0	0	0	16	3	27	32.8		Medium	Medium	High	3
	Low	Low	n/a	0	P11532	P11532	>sp|P11532|DMD_HUMAN Dystrophin OS=Homo sapiens OX=9606 GN=DMD PE=1 SV=3	0.063	0.066		0	1	2	426.5		High	High	High	3	P21583	P21583	>sp|P21583|SCF_HUMAN Kit ligand OS=Homo sapiens OX=9606 GN=KITLG PE=1 SV=1	0.005	0.005	0.003	13	4	22	30.9		High	Medium	High	3	P09110	P09110	>sp|P09110|THIK_HUMAN 3-ketoacyl-CoA thiolase, peroxisomal OS=Homo sapiens OX=9606 GN=ACAA1 PE=1 SV=2	0.001	0.01	0.003	16	4	11	44.3		High	Medium	High	3
	Medium	n/a	Medium	2	P11586		>sp|P11586|C1TC_HUMAN C-1-tetrahydrofolate synthase, cytoplasmic OS=Homo sapiens OX=9606 GN=MTHFD1 PE=1 SV=3	0.012		0.011	6	5	7	101.5		High	High	High	3	P21589	P21589	>sp|P21589|5NTD_HUMAN 5'-nucleotidase OS=Homo sapiens OX=9606 GN=NT5E PE=1 SV=1	0.006	0.005	0.005	30	11	49	63.3		Medium	Medium	High	3	P09211	P09211	>sp|P09211|GSTP1_HUMAN Glutathione S-transferase P OS=Homo sapiens OX=9606 GN=GSTP1 PE=1 SV=2	0.024	0.026	0.006	9	1	4	23.3		High	High	High	3
	High	High	High	3	P11717	P11717	>sp|P11717|MPRI_HUMAN Cation-independent mannose-6-phosphate receptor OS=Homo sapiens OX=9606 GN=IGF2R PE=1 SV=3	0.005	0.006	0.005	14	28	79	274.2		High	High	High	3	P21709	P21709	>sp|P21709|EPHA1_HUMAN Ephrin type-A receptor 1 OS=Homo sapiens OX=9606 GN=EPHA1 PE=1 SV=4	0.005	0.005	0.004	18	13	41	108.1		Medium	n/a	Low	1	P09382	P09382	>sp|P09382|LEG1_HUMAN Galectin-1 OS=Homo sapiens OX=9606 GN=LGALS1 PE=1 SV=2	0.028		0.089	6	1	3	14.7		High	Medium	High	3
	High	Medium	Medium	3	P12004		>sp|P12004|PCNA_HUMAN Proliferating cell nuclear antigen OS=Homo sapiens OX=9606 GN=PCNA PE=1 SV=1	0.008	0.01	0.023	24	5	10	28.8		High	High	High	3	P21802	P21802	>sp|P21802|FGFR2_HUMAN Fibroblast growth factor receptor 2 OS=Homo sapiens OX=9606 GN=FGFR2 PE=1 SV=1	0.006	0.006	0.007	12	10	27	92		High	High	High	3	P09467		>sp|P09467|F16P1_HUMAN Fructose-1,6-bisphosphatase 1 OS=Homo sapiens OX=9606 GN=FBP1 PE=1 SV=5	0.001	0.004	0.003	12	3	9	36.8		High	High	High	3
	High	High	High	3	P12236		>sp|P12236|ADT3_HUMAN ADP/ATP translocase 3 OS=Homo sapiens OX=9606 GN=SLC25A6 PE=1 SV=4	0.006	0.007	0.006	41	11	77	32.8		High	High	High	3	P21860	P21860	>sp|P21860|ERBB3_HUMAN Receptor tyrosine-protein kinase erbB-3 OS=Homo sapiens OX=9606 GN=ERBB3 PE=1 SV=1	0.009	0.01	0.009	15	15	95	148		Low	Low	Low	0	P09493		>sp|P09493|TPM1_HUMAN Tropomyosin alpha-1 chain OS=Homo sapiens OX=9606 GN=TPM1 PE=1 SV=2	0.041	0.039	0.037	4	1	3	32.7		High	High	High	3
	High	High	High	3	P12270	P12270	>sp|P12270|TPR_HUMAN Nucleoprotein TPR OS=Homo sapiens OX=9606 GN=TPR PE=1 SV=3	0.005	0.002	0.006	7	13	21	267.1		Low	Low	Low	0	P21912	P21912	>sp|P21912|SDHB_HUMAN Succinate dehydrogenase [ubiquinone] iron-sulfur subunit, mitochondrial OS=Homo sapiens OX=9606 GN=SDHB PE=1 SV=3	0.053	0.035	0.035	3	1	3	31.6		Low	n/a	n/a	0	P09496	P09496	>sp|P09496|CLCA_HUMAN Clathrin light chain A OS=Homo sapiens OX=9606 GN=CLTA PE=1 SV=1	0.058			3	1	1	27.1		High	High	High	3
	High	High	High	3	P12532	P12532	>sp|P12532|KCRU_HUMAN Creatine kinase U-type, mitochondrial OS=Homo sapiens OX=9606 GN=CKMT1A PE=1 SV=1	0.004	0.002	0.006	28	9	26	47		High	High	High	3	P21926	P21926	>sp|P21926|CD9_HUMAN CD9 antigen OS=Homo sapiens OX=9606 GN=CD9 PE=1 SV=4	0.011	0.007	0.003	10	4	14	25.4		n/a	Low	Low	0	P09497	P09497	>sp|P09497|CLCB_HUMAN Clathrin light chain B OS=Homo sapiens OX=9606 GN=CLTB PE=1 SV=1		0.111	0.079	3	1	2	25.2		High	High	High	3
	n/a	Low	n/a	0	P12724		>sp|P12724|ECP_HUMAN Eosinophil cationic protein OS=Homo sapiens OX=9606 GN=RNASE3 PE=1 SV=2		0.077		8	1	1	18.4		Medium	Low	n/a	1	P21964	P21964	>sp|P21964|COMT_HUMAN Catechol O-methyltransferase OS=Homo sapiens OX=9606 GN=COMT PE=1 SV=2	0.027	0.055		8	2	4	30		High	Medium	High	3	P09525	P09525	>sp|P09525|ANXA4_HUMAN Annexin A4 OS=Homo sapiens OX=9606 GN=ANXA4 PE=1 SV=4	0.008	0.011	0.004	11	3	9	35.9		High	High	High	3
	High	High	High	3	P12763		>P12763|FETUA_BOVIN Alpha-2-HS-glycoprotein - Bos taurus (Bovine).	0.003	0.003	0.003	24	6	25	38.4		High	Medium	High	3	P22061		>sp|P22061|PIMT_HUMAN Protein-L-isoaspartate(D-aspartate) O-methyltransferase OS=Homo sapiens OX=9606 GN=PCMT1 PE=1 SV=4	0.01	0.013	0.009	47	7	17	24.6		High	High	High	3	P09622	P09622	>sp|P09622|DLDH_HUMAN Dihydrolipoyl dehydrogenase, mitochondrial OS=Homo sapiens OX=9606 GN=DLD PE=1 SV=2	0.004	0.001	0.004	7	3	10	54.1		Medium	High	Medium	3
	High	High	High	3	P12931	P12931	>sp|P12931|SRC_HUMAN Proto-oncogene tyrosine-protein kinase Src OS=Homo sapiens OX=9606 GN=SRC PE=1 SV=3	0.003	0.003	0.007	16	9	29	59.8		Medium	Low	Low	1	P22102		>sp|P22102|PUR2_HUMAN Trifunctional purine biosynthetic protein adenosine-3 OS=Homo sapiens OX=9606 GN=GART PE=1 SV=1	0.028	0.057	0.034	2	2	4	107.7		High	Medium	Low	2	P09661		>sp|P09661|RU2A_HUMAN U2 small nuclear ribonucleoprotein A' OS=Homo sapiens OX=9606 GN=SNRPA1 PE=1 SV=2	0.002	0.023	0.031	24	2	6	28.4		High	High	High	3
	High	High	High	3	P12956	P12956	>sp|P12956|XRCC6_HUMAN X-ray repair cross-complementing protein 6 OS=Homo sapiens OX=9606 GN=XRCC6 PE=1 SV=2	0.005	0.004	0.006	14	7	14	69.8		Low	Medium	High	2	P22307		>sp|P22307|NLTP_HUMAN Non-specific lipid-transfer protein OS=Homo sapiens OX=9606 GN=SCP2 PE=1 SV=2	0.06	0.02	0.009	6	4	11	59		High	Medium	High	3	P09758	P09758	>sp|P09758|TACD2_HUMAN Tumor-associated calcium signal transducer 2 OS=Homo sapiens OX=9606 GN=TACSTD2 PE=1 SV=3	0.006	0.011	0.004	5	1	6	35.7		Low	Low	Low	0
	High	Medium	High	3	P13010	P13010	>sp|P13010|XRCC5_HUMAN X-ray repair cross-complementing protein 5 OS=Homo sapiens OX=9606 GN=XRCC5 PE=1 SV=3	0.005	0.011	0.006	9	5	16	82.7		High	High	High	3	P22314	P22314	>sp|P22314|UBA1_HUMAN Ubiquitin-like modifier-activating enzyme 1 OS=Homo sapiens OX=9606 GN=UBA1 PE=1 SV=3	0.004	0.003	0.004	20	15	32	117.8		High	High	High	3	P09874		>sp|P09874|PARP1_HUMAN Poly [ADP-ribose] polymerase 1 OS=Homo sapiens OX=9606 GN=PARP1 PE=1 SV=4	0	0	0	11	8	56	113		High	High	High	3
	High	High	High	3	P13073		>sp|P13073|COX41_HUMAN Cytochrome c oxidase subunit 4 isoform 1, mitochondrial OS=Homo sapiens OX=9606 GN=COX4I1 PE=1 SV=1	0.007	0.005	0.007	20	3	11	19.6		High	High	High	3	P22413	P22413	>sp|P22413|ENPP1_HUMAN Ectonucleotide pyrophosphatase/phosphodiesterase family member 1 OS=Homo sapiens OX=9606 GN=ENPP1 PE=1 SV=2	0.005	0.006	0.007	26	19	61	104.9		n/a	n/a	Medium	1	P09884		>sp|P09884|DPOLA_HUMAN DNA polymerase alpha catalytic subunit OS=Homo sapiens OX=9606 GN=POLA1 PE=1 SV=2			0.014	3	2	2	165.8		Medium	n/a	Medium	2
	High	Medium	Medium	3	P13473	P13473	>sp|P13473|LAMP2_HUMAN Lysosome-associated membrane glycoprotein 2 OS=Homo sapiens OX=9606 GN=LAMP2 PE=1 SV=2	0.007	0.011	0.022	4	2	14	44.9		n/a	n/a	Low	0	P22415		>sp|P22415|USF1_HUMAN Upstream stimulatory factor 1 OS=Homo sapiens OX=9606 GN=USF1 PE=1 SV=1			0.092	3	1	1	33.5		High	High	High	3	P09960		>sp|P09960|LKHA4_HUMAN Leukotriene A-4 hydrolase OS=Homo sapiens OX=9606 GN=LTA4H PE=1 SV=2	0.002	0.002	0.002	7	3	15	69.2		Low	Low	Low	0
	Medium	n/a	n/a	1	P13489		>sp|P13489|RINI_HUMAN Ribonuclease inhibitor OS=Homo sapiens OX=9606 GN=RNH1 PE=1 SV=2	0.015			6	2	2	49.9		High	High	High	3	P22455	P22455	>sp|P22455|FGFR4_HUMAN Fibroblast growth factor receptor 4 OS=Homo sapiens OX=9606 GN=FGFR4 PE=1 SV=2	0.003	0.004	0.004	13	9	31	87.9		Medium	Medium	High	3	P09972		>sp|P09972|ALDOC_HUMAN Fructose-bisphosphate aldolase C OS=Homo sapiens OX=9606 GN=ALDOC PE=1 SV=2	0.015	0.011	0.003	11	3	8	39.4		Low	Medium	High	2
	Low	n/a	n/a	0	P13611	P13611	>sp|P13611|CSPG2_HUMAN Versican core protein OS=Homo sapiens OX=9606 GN=VCAN PE=1 SV=3	0.059			0	1	1	372.6		Medium	Low	n/a	1	P22695	P22695	>sp|P22695|QCR2_HUMAN Cytochrome b-c1 complex subunit 2, mitochondrial OS=Homo sapiens OX=9606 GN=UQCRC2 PE=1 SV=3	0.011	0.032		11	3	4	48.4		Low	n/a	n/a	0	P0C1H6		>sp|P0C1H6|H2BFM_HUMAN Histone H2B type F-M OS=Homo sapiens OX=9606 GN=H2BFM PE=1 SV=2	0.041			17	1	1	17		High	High	High	3
	High	High	High	3	P13639	P13639	>sp|P13639|EF2_HUMAN Elongation factor 2 OS=Homo sapiens OX=9606 GN=EEF2 PE=1 SV=4	0.007	0.006	0.006	31	22	76	95.3		Low	n/a	n/a	0	P22888	P22888	>sp|P22888|LSHR_HUMAN Lutropin-choriogonadotropic hormone receptor OS=Homo sapiens OX=9606 GN=LHCGR PE=1 SV=4	0.059			2	1	1	78.6		n/a	Low	n/a	0	P0C2Y1		>sp|P0C2Y1|NBPF7_HUMAN Putative neuroblastoma breakpoint family member 7 OS=Homo sapiens OX=9606 GN=NBPF7 PE=5 SV=1		0.066		2	1	1	48.1		Low	n/a	Low	0
	High	High	High	3	P13645	P13645	>sp|P13645|K1C10_HUMAN Keratin, type I cytoskeletal 10 OS=Homo sapiens OX=9606 GN=KRT10 PE=1 SV=6	0.006	0.006	0.005	36	20	69	58.8		Medium	Low	High	2	P23284	P23284	>sp|P23284|PPIB_HUMAN Peptidyl-prolyl cis-trans isomerase B OS=Homo sapiens OX=9606 GN=PPIB PE=1 SV=2	0.021	0.099	0.009	19	4	9	23.7		n/a	n/a	Low	0	P0C7N4		>sp|P0C7N4|T191B_HUMAN Transmembrane protein 191B OS=Homo sapiens OX=9606 GN=TMEM191B PE=3 SV=2			0.065	5	1	1	39		High	High	High	3
	High	High	High	3	P13646		>sp|P13646|K1C13_HUMAN Keratin, type I cytoskeletal 13 OS=Homo sapiens OX=9606 GN=KRT13 PE=1 SV=4	0.003	0.003	0.006	15	8	25	49.6		n/a	Low	Low	0	P23368		>sp|P23368|MAOM_HUMAN NAD-dependent malic enzyme, mitochondrial OS=Homo sapiens OX=9606 GN=ME2 PE=1 SV=1		0.075	0.079	2	1	2	65.4		High	Low	Low	1	P0C7P4		>sp|P0C7P4|UCRIL_HUMAN Putative cytochrome b-c1 complex subunit Rieske-like protein 1 OS=Homo sapiens OX=9606 GN=UQCRFS1P1 PE=5 SV=1	0.009	0.073	0.079	12	2	4	30.8		High	High	High	3
	High	High	High	3	P13647		>sp|P13647|K2C5_HUMAN Keratin, type II cytoskeletal 5 OS=Homo sapiens OX=9606 GN=KRT5 PE=1 SV=3	0.003	0.003	0.004	19	13	39	62.3		Medium	Medium	Low	2	P23467	P23467	>sp|P23467|PTPRB_HUMAN Receptor-type tyrosine-protein phosphatase beta OS=Homo sapiens OX=9606 GN=PTPRB PE=1 SV=3	0.021	0.019	0.039	1	1	9	224.2		n/a	Medium	n/a	1	P0C862		>sp|P0C862|C1T9A_HUMAN Complement C1q and tumor necrosis factor-related protein 9A OS=Homo sapiens OX=9606 GN=C1QTNF9 PE=1 SV=1		0.029		7	1	1	34.7		Low	High	High	2
	High	High	High	3	P13667	P13667	>sp|P13667|PDIA4_HUMAN Protein disulfide-isomerase A4 OS=Homo sapiens OX=9606 GN=PDIA4 PE=1 SV=2	0.005	0.004	0.004	32	18	55	72.9		High	High	High	3	P23469	P23469	>sp|P23469|PTPRE_HUMAN Receptor-type tyrosine-protein phosphatase epsilon OS=Homo sapiens OX=9606 GN=PTPRE PE=1 SV=1	0.004	0.004	0.004	16	11	46	80.6		Low	n/a	n/a	0	P0CAP1	P0CAP1	>sp|P0CAP1|MYZAP_HUMAN Myocardial zonula adherens protein OS=Homo sapiens OX=9606 GN=MYZAP PE=1 SV=1	0.092			4	1	1	54.2		High	High	High	3
	High	High	High	3	P13674	P13674	>sp|P13674|P4HA1_HUMAN Prolyl 4-hydroxylase subunit alpha-1 OS=Homo sapiens OX=9606 GN=P4HA1 PE=1 SV=2	0.006	0.005	0.006	40	17	64	61		Medium	Medium	Medium	3	P23528	P23528	>sp|P23528|COF1_HUMAN Cofilin-1 OS=Homo sapiens OX=9606 GN=CFL1 PE=1 SV=3	0.028	0.014	0.013	23	2	6	18.5		n/a	Low	n/a	0	P0CG23		>sp|P0CG23|ZN853_HUMAN Zinc finger protein 853 OS=Homo sapiens OX=9606 GN=ZNF853 PE=2 SV=1		0.09		2	1	1	74.8		High	High	High	3
	High	Medium	High	3	P13726	P13726	>sp|P13726|TF_HUMAN Tissue factor OS=Homo sapiens OX=9606 GN=F3 PE=1 SV=1	0.004	0.011	0.007	13	3	13	33		High	High	High	3	P23634	P23634	>sp|P23634|AT2B4_HUMAN Plasma membrane calcium-transporting ATPase 4 OS=Homo sapiens OX=9606 GN=ATP2B4 PE=1 SV=2	0.01	0.003	0.007	9	9	22	137.8		High	High	High	3	P0DMN0		>sp|P0DMN0|ST1A4_HUMAN Sulfotransferase 1A4 OS=Homo sapiens OX=9606 GN=SULT1A4 PE=1 SV=1 >sp|P0DMM9|ST1A3_HUMAN Sulfotransferase 1A3 OS=Homo sapiens OX=9606 GN=SULT1A3 PE=1 SV=1	0	0	0	8	2	17	34.2		n/a	Medium	Medium	2
	n/a	n/a	Low	0	P13796	P13796	>sp|P13796|PLSL_HUMAN Plastin-2 OS=Homo sapiens OX=9606 GN=LCP1 PE=1 SV=6			0.057	6	2	2	70.2		n/a	Low	Low	0	P23921		>sp|P23921|RIR1_HUMAN Ribonucleoside-diphosphate reductase large subunit OS=Homo sapiens OX=9606 GN=RRM1 PE=1 SV=1		0.091	0.052	1	1	2	90		High	High	High	3	P0DMV9		>sp|P0DMV9|HS71B_HUMAN Heat shock 70 kDa protein 1B OS=Homo sapiens OX=9606 GN=HSPA1B PE=1 SV=1 >sp|P0DMV8|HS71A_HUMAN Heat shock 70 kDa protein 1A OS=Homo sapiens OX=9606 GN=HSPA1A PE=1 SV=1	0	0	0	20	6	22	70		High	High	High	3
	High	High	High	3	P13804		>sp|P13804|ETFA_HUMAN Electron transfer flavoprotein subunit alpha, mitochondrial OS=Homo sapiens OX=9606 GN=ETFA PE=1 SV=1	0.002	0.002	0.007	30	7	22	35.1		Low	Low	Low	0	P24043	P24043	>sp|P24043|LAMA2_HUMAN Laminin subunit alpha-2 OS=Homo sapiens OX=9606 GN=LAMA2 PE=1 SV=4	0.033	0.035	0.076	1	2	6	343.7		High	High	High	3	P0DP25		>sp|P0DP25|CALM3_HUMAN Calmodulin-3 OS=Homo sapiens OX=9606 GN=CALM3 PE=1 SV=1 >sp|P0DP24|CALM2_HUMAN Calmodulin-2 OS=Homo sapiens OX=9606 GN=CALM2 PE=1 SV=1 >sp|P0DP23|CALM1_HUMAN Calmodulin-1 OS=Homo sapiens OX=9606 GN=CALM1 PE=1 SV=1	0	0	0	50	3	15	16.8		Low	High	n/a	1
	High	High	High	3	P13987	P13987	>sp|P13987|CD59_HUMAN CD59 glycoprotein OS=Homo sapiens OX=9606 GN=CD59 PE=1 SV=1	0.004	0.004	0.003	16	2	36	14.2		n/a	Low	Low	0	P24394	P24394	>sp|P24394|IL4RA_HUMAN Interleukin-4 receptor subunit alpha OS=Homo sapiens OX=9606 GN=IL4R PE=1 SV=1		0.035	0.067	3	2	2	89.6		High	High	High	3	P10109		>sp|P10109|ADX_HUMAN Adrenodoxin, mitochondrial OS=Homo sapiens OX=9606 GN=FDX1 PE=1 SV=1	0.001	0.001	0.003	11	1	8	19.4		Medium	Medium	High	3
	Low	n/a	n/a	0	P14061		>sp|P14061|DHB1_HUMAN Estradiol 17-beta-dehydrogenase 1 OS=Homo sapiens OX=9606 GN=HSD17B1 PE=1 SV=3	0.063			2	1	1	34.9		n/a	Low	n/a	0	P24752		>sp|P24752|THIL_HUMAN Acetyl-CoA acetyltransferase, mitochondrial OS=Homo sapiens OX=9606 GN=ACAT1 PE=1 SV=1		0.091		2	1	1	45.2		Medium	Medium	High	3	P10114		>sp|P10114|RAP2A_HUMAN Ras-related protein Rap-2a OS=Homo sapiens OX=9606 GN=RAP2A PE=1 SV=1	0.015	0.026	0.004	15	2	4	20.6		n/a	Low	n/a	0
	High	High	High	3	P14314	P14314	>sp|P14314|GLU2B_HUMAN Glucosidase 2 subunit beta OS=Homo sapiens OX=9606 GN=PRKCSH PE=1 SV=2	0.004	0.005	0.005	22	12	54	59.4		n/a	n/a	Medium	1	P25105	P25105	>sp|P25105|PTAFR_HUMAN Platelet-activating factor receptor OS=Homo sapiens OX=9606 GN=PTAFR PE=1 SV=1			0.029	3	1	1	39.2		Medium	High	High	3	P10155		>sp|P10155|RO60_HUMAN 60 kDa SS-A/Ro ribonucleoprotein OS=Homo sapiens OX=9606 GN=TROVE2 PE=1 SV=2	0.018	0.003	0.002	3	1	8	60.6		Low	Low	n/a	0
	High	High	High	3	P14384	P14384	>sp|P14384|CBPM_HUMAN Carboxypeptidase M OS=Homo sapiens OX=9606 GN=CPM PE=1 SV=2	0.009	0	0.01	36	13	102	50.5		n/a	Low	n/a	0	P25205		>sp|P25205|MCM3_HUMAN DNA replication licensing factor MCM3 OS=Homo sapiens OX=9606 GN=MCM3 PE=1 SV=3		0.08		1	1	1	90.9		High	High	High	3	P10515		>sp|P10515|ODP2_HUMAN Dihydrolipoyllysine-residue acetyltransferase component of pyruvate dehydrogenase complex, mitochondrial OS=Homo sapiens OX=9606 GN=DLAT PE=1 SV=3	0.002	0.002	0	8	4	15	69		High	High	High	3
	High	High	High	3	P14618	P14618	>sp|P14618|KPYM_HUMAN Pyruvate kinase PKM OS=Homo sapiens OX=9606 GN=PKM PE=1 SV=4	0.004	0.003	0.003	24	9	33	57.9		High	High	High	3	P25705	P25705	>sp|P25705|ATPA_HUMAN ATP synthase subunit alpha, mitochondrial OS=Homo sapiens OX=9606 GN=ATP5F1A PE=1 SV=1	0.009	0.006	0.003	18	9	19	59.7		High	High	High	3	P10586	P10586	>sp|P10586|PTPRF_HUMAN Receptor-type tyrosine-protein phosphatase F OS=Homo sapiens OX=9606 GN=PTPRF PE=1 SV=2	0	0	0	5	5	19	212.7		High	High	High	3
	High	High	High	3	P14625	P14625	>sp|P14625|ENPL_HUMAN Endoplasmin OS=Homo sapiens OX=9606 GN=HSP90B1 PE=1 SV=1	0	0	0	49	40	263	92.4		Low	n/a	n/a	0	P25788		>sp|P25788|PSA3_HUMAN Proteasome subunit alpha type-3 OS=Homo sapiens OX=9606 GN=PSMA3 PE=1 SV=2	0.066			11	1	1	28.4		High	High	High	3	P10599		>sp|P10599|THIO_HUMAN Thioredoxin OS=Homo sapiens OX=9606 GN=TXN PE=1 SV=3	0.009	0.004	0.003	22	3	11	11.7		High	High	High	3
	n/a	Low	n/a	0	P14678		>sp|P14678|RSMB_HUMAN Small nuclear ribonucleoprotein-associated proteins B and B' OS=Homo sapiens OX=9606 GN=SNRPB PE=1 SV=2		0.069		3	1	1	24.6		Medium	Medium	Medium	3	P25815	P25815	>sp|P25815|S100P_HUMAN Protein S100-P OS=Homo sapiens OX=9606 GN=S100P PE=1 SV=2	0.013	0.012	0.018	18	1	8	10.4		Low	Low	Low	0	P10619	P10619	>sp|P10619|PPGB_HUMAN Lysosomal protective protein OS=Homo sapiens OX=9606 GN=CTSA PE=1 SV=2	0.033	0.074	0.099	3	1	3	54.4		High	High	High	3
	High	High	High	3	P14923	P14923	>sp|P14923|PLAK_HUMAN Junction plakoglobin OS=Homo sapiens OX=9606 GN=JUP PE=1 SV=3	0.003	0.003	0.003	21	13	34	81.7		n/a	Low	n/a	0	P25940	P25940	>sp|P25940|CO5A3_HUMAN Collagen alpha-3(V) chain OS=Homo sapiens OX=9606 GN=COL5A3 PE=1 SV=3		0.086		1	1	1	172		Low	n/a	n/a	0	P10620	P10620	>sp|P10620|MGST1_HUMAN Microsomal glutathione S-transferase 1 OS=Homo sapiens OX=9606 GN=MGST1 PE=1 SV=1	0.037			8	1	1	17.6		Medium	n/a	Medium	2
	High	High	High	3	P15151	P15151	>sp|P15151|PVR_HUMAN Poliovirus receptor OS=Homo sapiens OX=9606 GN=PVR PE=1 SV=2	0.008	0	0.008	17	7	92	45.3		n/a	Low	n/a	0	P25942	P25942	>sp|P25942|TNR5_HUMAN Tumor necrosis factor receptor superfamily member 5 OS=Homo sapiens OX=9606 GN=CD40 PE=1 SV=1		0.08		4	1	1	30.6		Medium	High	High	3	P10644	P10644	>sp|P10644|KAP0_HUMAN cAMP-dependent protein kinase type I-alpha regulatory subunit OS=Homo sapiens OX=9606 GN=PRKAR1A PE=1 SV=1	0.024	0.001	0.002	8	4	10	43		Medium	Medium	Medium	3
	n/a	Low	Low	0	P15260	P15260	>sp|P15260|INGR1_HUMAN Interferon gamma receptor 1 OS=Homo sapiens OX=9606 GN=IFNGR1 PE=1 SV=1		0.083	0.063	4	2	3	54.4		High	High	High	3	P26006	P26006	>sp|P26006|ITA3_HUMAN Integrin alpha-3 OS=Homo sapiens OX=9606 GN=ITGA3 PE=1 SV=5	0	0.009	0.007	18	15	90	116.5		n/a	Low	n/a	0	P10746		>sp|P10746|HEM4_HUMAN Uroporphyrinogen-III synthase OS=Homo sapiens OX=9606 GN=UROS PE=1 SV=1		0.062		8	1	1	28.6		High	High	High	3
	Low	n/a	Low	0	P15289		>sp|P15289|ARSA_HUMAN Arylsulfatase A OS=Homo sapiens OX=9606 GN=ARSA PE=1 SV=3	0.062		0.075	4	1	2	53.6		Low	Low	Low	0	P26368		>sp|P26368|U2AF2_HUMAN Splicing factor U2AF 65 kDa subunit OS=Homo sapiens OX=9606 GN=U2AF2 PE=1 SV=4	0.075	0.073	0.089	5	2	4	53.5		Low	Medium	Medium	2	P10768	P10768	>sp|P10768|ESTD_HUMAN S-formylglutathione hydrolase OS=Homo sapiens OX=9606 GN=ESD PE=1 SV=2	0.048	0.011	0.027	21	2	5	31.4		High	High	High	3
	Medium	Medium	Medium	3	P15291	P15291	>sp|P15291|B4GT1_HUMAN Beta-1,4-galactosyltransferase 1 OS=Homo sapiens OX=9606 GN=B4GALT1 PE=1 SV=5	0.012	0.019	0.014	9	3	6	43.9		n/a	Low	Low	0	P26373		>sp|P26373|RL13_HUMAN 60S ribosomal protein L13 OS=Homo sapiens OX=9606 GN=RPL13 PE=1 SV=4		0.062	0.077	6	1	2	24.2		High	High	High	3	P10809	P10809	>sp|P10809|CH60_HUMAN 60 kDa heat shock protein, mitochondrial OS=Homo sapiens OX=9606 GN=HSPD1 PE=1 SV=2	0	0	0	52	20	289	61		High	Medium	High	3
	High	High	High	3	P15311	P15311	>sp|P15311|EZRI_HUMAN Ezrin OS=Homo sapiens OX=9606 GN=EZR PE=1 SV=4	0.002	0.004	0.007	13	8	19	69.4		Low	Low	n/a	0	P26440		>sp|P26440|IVD_HUMAN Isovaleryl-CoA dehydrogenase, mitochondrial OS=Homo sapiens OX=9606 GN=IVD PE=1 SV=2	0.073	0.055		4	2	2	46.6		High	High	High	3	P10909	P10909	>sp|P10909|CLUS_HUMAN Clusterin OS=Homo sapiens OX=9606 GN=CLU PE=1 SV=1	0	0	0	10	3	24	52.5		n/a	n/a	Medium	1
	Low	Low	Low	0	P15328	P15328	>sp|P15328|FOLR1_HUMAN Folate receptor alpha OS=Homo sapiens OX=9606 GN=FOLR1 PE=1 SV=3	0.069	0.068	0.081	3	1	3	29.8		High	High	High	3	P26447	P26447	>sp|P26447|S10A4_HUMAN Protein S100-A4 OS=Homo sapiens OX=9606 GN=S100A4 PE=1 SV=1	0.009	0.005	0.005	28	4	17	11.7		High	High	High	3	P11021	P11021	>sp|P11021|BIP_HUMAN Endoplasmic reticulum chaperone BiP OS=Homo sapiens OX=9606 GN=HSPA5 PE=1 SV=2	0	0	0	20	10	50	72.3		Medium	Medium	Medium	3
	n/a	n/a	Low	0	P15502	P15502	>sp|P15502|ELN_HUMAN Elastin OS=Homo sapiens OX=9606 GN=ELN PE=1 SV=4			0.084	1	1	1	68.4		Medium	Medium	Medium	3	P26640		>sp|P26640|SYVC_HUMAN Valine--tRNA ligase OS=Homo sapiens OX=9606 GN=VARS PE=1 SV=4	0.011	0.023	0.02	3	4	11	140.4		High	High	High	3	P11142	P11142	>sp|P11142|HSP7C_HUMAN Heat shock cognate 71 kDa protein OS=Homo sapiens OX=9606 GN=HSPA8 PE=1 SV=1	0	0	0	15	8	34	70.9		Low	n/a	n/a	0
	High	High	High	3	P15529	P15529	>sp|P15529|MCP_HUMAN Membrane cofactor protein OS=Homo sapiens OX=9606 GN=CD46 PE=1 SV=3	0.006	0.007	0.007	15	7	84	43.7		n/a	Low	n/a	0	P26641		>sp|P26641|EF1G_HUMAN Elongation factor 1-gamma OS=Homo sapiens OX=9606 GN=EEF1G PE=1 SV=3		0.074		2	1	1	50.1		Medium	Medium	High	3	P11166	P11166	>sp|P11166|GTR1_HUMAN Solute carrier family 2, facilitated glucose transporter member 1 OS=Homo sapiens OX=9606 GN=SLC2A1 PE=1 SV=2	0.011	0.011	0.004	7	3	7	54		n/a	n/a	Low	0
	Low	n/a	Low	0	P15531	P15531	>sp|P15531|NDKA_HUMAN Nucleoside diphosphate kinase A OS=Homo sapiens OX=9606 GN=NME1 PE=1 SV=1	0.069		0.031	13	2	2	17.1		High	High	High	3	P27701	P27701	>sp|P27701|CD82_HUMAN CD82 antigen OS=Homo sapiens OX=9606 GN=CD82 PE=1 SV=1	0.008	0	0	24	6	98	29.6		Low	n/a	Medium	1	P11171	P11171	>sp|P11171|41_HUMAN Protein 4.1 OS=Homo sapiens OX=9606 GN=EPB41 PE=1 SV=4	0.041		0.014	3	2	4	97		n/a	Medium	Medium	2
	High	Medium	Low	2	P15586	P15586	>sp|P15586|GNS_HUMAN N-acetylglucosamine-6-sulfatase OS=Homo sapiens OX=9606 GN=GNS PE=1 SV=3	0.01	0.03	0.074	7	4	6	62		High	High	High	3	P27708	P27708	>sp|P27708|PYR1_HUMAN CAD protein OS=Homo sapiens OX=9606 GN=CAD PE=1 SV=3	0.005	0.004	0.003	9	19	40	242.8		Low	Low	Low	0	P11172		>sp|P11172|UMPS_HUMAN Uridine 5'-monophosphate synthase OS=Homo sapiens OX=9606 GN=UMPS PE=1 SV=1	0.093	0.076	0.078	1	1	3	52.2		High	High	High	3
	n/a	Low	n/a	0	P15735		>sp|P15735|PHKG2_HUMAN Phosphorylase b kinase gamma catalytic chain, liver/testis isoform OS=Homo sapiens OX=9606 GN=PHKG2 PE=1 SV=1		0.08		2	1	1	46.4		Low	n/a	n/a	0	P27816	P27816	>sp|P27816|MAP4_HUMAN Microtubule-associated protein 4 OS=Homo sapiens OX=9606 GN=MAP4 PE=1 SV=3	0.058			1	1	1	120.9		High	High	High	3	P11177		>sp|P11177|ODPB_HUMAN Pyruvate dehydrogenase E1 component subunit beta, mitochondrial OS=Homo sapiens OX=9606 GN=PDHB PE=1 SV=3	0.002	0	0	14	4	16	39.2		High	High	High	3
	Low	Low	Low	0	P15907		>sp|P15907|SIAT1_HUMAN Beta-galactoside alpha-2,6-sialyltransferase 1 OS=Homo sapiens OX=9606 GN=ST6GAL1 PE=1 SV=1	0.077	0.063	0.044	6	2	5	46.6		High	High	High	3	P27824	P27824	>sp|P27824|CALX_HUMAN Calnexin OS=Homo sapiens OX=9606 GN=CANX PE=1 SV=2	0.006	0.006	0.006	14	9	48	67.5		High	High	High	3	P11182		>sp|P11182|ODB2_HUMAN Lipoamide acyltransferase component of branched-chain alpha-keto acid dehydrogenase complex, mitochondrial OS=Homo sapiens OX=9606 GN=DBT PE=1 SV=3	0.001	0.001	0.004	2	1	11	53.5		High	High	High	3
	n/a	n/a	Low	0	P15924	P15924	>sp|P15924|DESP_HUMAN Desmoplakin OS=Homo sapiens OX=9606 GN=DSP PE=1 SV=3			0.072	0	1	1	331.6		n/a	n/a	Medium	1	P28331		>sp|P28331|NDUS1_HUMAN NADH-ubiquinone oxidoreductase 75 kDa subunit, mitochondrial OS=Homo sapiens OX=9606 GN=NDUFS1 PE=1 SV=3			0.02	2	2	2	79.4		High	High	High	3	P11216		>sp|P11216|PYGB_HUMAN Glycogen phosphorylase, brain form OS=Homo sapiens OX=9606 GN=PYGB PE=1 SV=5	0	0	0	7	4	18	96.6		High	High	High	3
	Medium	Low	Low	1	P15941	P15941	>sp|P15941|MUC1_HUMAN Mucin-1 OS=Homo sapiens OX=9606 GN=MUC1 PE=1 SV=3	0.013	0.049	0.032	2	3	6	122		Low	n/a	Low	0	P28908	P28908	>sp|P28908|TNR8_HUMAN Tumor necrosis factor receptor superfamily member 8 OS=Homo sapiens OX=9606 GN=TNFRSF8 PE=1 SV=1	0.062		0.075	3	1	2	63.7		High	High	High	3	P11233	P11233	>sp|P11233|RALA_HUMAN Ras-related protein Ral-A OS=Homo sapiens OX=9606 GN=RALA PE=1 SV=1	0	0	0	23	3	18	23.6		Medium	High	High	3
	n/a	n/a	Low	0	P15954		>sp|P15954|COX7C_HUMAN Cytochrome c oxidase subunit 7C, mitochondrial OS=Homo sapiens OX=9606 GN=COX7C PE=1 SV=1			0.069	14	1	1	7.2		n/a	n/a	Low	0	P29274	P29274	>sp|P29274|AA2AR_HUMAN Adenosine receptor A2a OS=Homo sapiens OX=9606 GN=ADORA2A PE=1 SV=2			0.084	4	1	1	44.7		Medium	Medium	Medium	3	P11279	P11279	>sp|P11279|LAMP1_HUMAN Lysosome-associated membrane glycoprotein 1 OS=Homo sapiens OX=9606 GN=LAMP1 PE=1 SV=3	0.024	0.011	0.013	4	1	5	44.9		n/a	n/a	Low	0
	High	High	High	3	P16070	P16070	>sp|P16070|CD44_HUMAN CD44 antigen OS=Homo sapiens OX=9606 GN=CD44 PE=1 SV=3	0.004	0.005	0.005	9	6	42	81.5		High	High	High	3	P29317	P29317	>sp|P29317|EPHA2_HUMAN Ephrin type-A receptor 2 OS=Homo sapiens OX=9606 GN=EPHA2 PE=1 SV=2	0.008	0.008	0.008	25	24	85	108.2		Low	Medium	Low	1	P11310		>sp|P11310|ACADM_HUMAN Medium-chain specific acyl-CoA dehydrogenase, mitochondrial OS=Homo sapiens OX=9606 GN=ACADM PE=1 SV=1	0.035	0.029	0.041	2	1	3	46.6		High	High	High	3
	Low	n/a	n/a	0	P16144	P16144	>sp|P16144|ITB4_HUMAN Integrin beta-4 OS=Homo sapiens OX=9606 GN=ITGB4 PE=1 SV=5	0.071			1	1	1	202		High	High	High	3	P29401		>sp|P29401|TKT_HUMAN Transketolase OS=Homo sapiens OX=9606 GN=TKT PE=1 SV=3	0.01	0.007	0.003	14	7	19	67.8		High	High	High	3	P11387		>sp|P11387|TOP1_HUMAN DNA topoisomerase 1 OS=Homo sapiens OX=9606 GN=TOP1 PE=1 SV=2	0.001	0.002	0.003	3	2	13	90.7		High	High	High	3
	High	Medium	High	3	P16278	P16278	>sp|P16278|BGAL_HUMAN Beta-galactosidase OS=Homo sapiens OX=9606 GN=GLB1 PE=1 SV=2	0.004	0.011	0.01	9	5	14	76		Low	n/a	n/a	0	P29474	P29474	>sp|P29474|NOS3_HUMAN Nitric oxide synthase, endothelial OS=Homo sapiens OX=9606 GN=NOS3 PE=1 SV=4	0.073			1	1	1	133.2		High	High	High	3	P11388		>sp|P11388|TOP2A_HUMAN DNA topoisomerase 2-alpha OS=Homo sapiens OX=9606 GN=TOP2A PE=1 SV=3	0	0	0	6	6	27	174.3		High	High	High	3
	Low	Low	Low	0	P16401		>sp|P16401|H15_HUMAN Histone H1.5 OS=Homo sapiens OX=9606 GN=HIST1H1B PE=1 SV=3	0.063	0.061	0.059	5	1	3	22.6		Low	n/a	Low	0	P29692	P29692	>sp|P29692|EF1D_HUMAN Elongation factor 1-delta OS=Homo sapiens OX=9606 GN=EEF1D PE=1 SV=5	0.058		0.082	7	2	3	31.1		High	High	High	3	P11413	P11413	>sp|P11413|G6PD_HUMAN Glucose-6-phosphate 1-dehydrogenase OS=Homo sapiens OX=9606 GN=G6PD PE=1 SV=4	0	0	0	12	6	22	59.2		High	High	High	3
	Low	Low	Low	0	P16402		>sp|P16402|H13_HUMAN Histone H1.3 OS=Homo sapiens OX=9606 GN=HIST1H1D PE=1 SV=2	0.037	0.039	0.053	5	1	3	22.3		n/a	Low	n/a	0	P29966	P29966	>sp|P29966|MARCS_HUMAN Myristoylated alanine-rich C-kinase substrate OS=Homo sapiens OX=9606 GN=MARCKS PE=1 SV=4		0.035		5	1	1	31.5		n/a	Low	n/a	0	P11441		>sp|P11441|UBL4A_HUMAN Ubiquitin-like protein 4A OS=Homo sapiens OX=9606 GN=UBL4A PE=1 SV=1		0.076		6	1	1	17.8		Low	n/a	n/a	0
	High	High	High	3	P16422	P16422	>sp|P16422|EPCAM_HUMAN Epithelial cell adhesion molecule OS=Homo sapiens OX=9606 GN=EPCAM PE=1 SV=2	0	0	0	37	11	147	34.9		Low	n/a	Low	0	P30038		>sp|P30038|AL4A1_HUMAN Delta-1-pyrroline-5-carboxylate dehydrogenase, mitochondrial OS=Homo sapiens OX=9606 GN=ALDH4A1 PE=1 SV=3	0.075		0.031	7	3	3	61.7		n/a	Medium	Medium	2	P11498		>sp|P11498|PYC_HUMAN Pyruvate carboxylase, mitochondrial OS=Homo sapiens OX=9606 GN=PC PE=1 SV=2		0.026	0.026	3	1	2	129.6		High	High	High	3
	High	High	High	3	P16435		>sp|P16435|NCPR_HUMAN NADPH--cytochrome P450 reductase OS=Homo sapiens OX=9606 GN=POR PE=1 SV=2	0.004	0.002	0.003	25	12	25	76.6		n/a	Low	Medium	1	P30040	P30040	>sp|P30040|ERP29_HUMAN Endoplasmic reticulum resident protein 29 OS=Homo sapiens OX=9606 GN=ERP29 PE=1 SV=4		0.073	0.013	18	4	5	29		High	High	High	3	P11586		>sp|P11586|C1TC_HUMAN C-1-tetrahydrofolate synthase, cytoplasmic OS=Homo sapiens OX=9606 GN=MTHFD1 PE=1 SV=3	0	0	0	8	5	20	101.5		Low	Medium	High	2
	n/a	n/a	Low	0	P16471	P16471	>sp|P16471|PRLR_HUMAN Prolactin receptor OS=Homo sapiens OX=9606 GN=PRLR PE=1 SV=1			0.064	2	1	1	69.5		High	Medium	Medium	3	P30041	P30041	>sp|P30041|PRDX6_HUMAN Peroxiredoxin-6 OS=Homo sapiens OX=9606 GN=PRDX6 PE=1 SV=3	0.01	0.02	0.013	17	4	8	25		n/a	Medium	n/a	1	P11717	P11717	>sp|P11717|MPRI_HUMAN Cation-independent mannose-6-phosphate receptor OS=Homo sapiens OX=9606 GN=IGF2R PE=1 SV=3		0.022		1	1	1	274.2		Medium	High	High	3
	High	High	High	3	P16615	P16615	>sp|P16615|AT2A2_HUMAN Sarcoplasmic/endoplasmic reticulum calcium ATPase 2 OS=Homo sapiens OX=9606 GN=ATP2A2 PE=1 SV=1	0.006	0.005	0.005	23	20	66	114.7		Low	Medium	Medium	2	P30044		>sp|P30044|PRDX5_HUMAN Peroxiredoxin-5, mitochondrial OS=Homo sapiens OX=9606 GN=PRDX5 PE=1 SV=4	0.053	0.02	0.019	15	3	6	22.1		n/a	n/a	Low	0	P11766		>sp|P11766|ADHX_HUMAN Alcohol dehydrogenase class-3 OS=Homo sapiens OX=9606 GN=ADH5 PE=1 SV=4			0.045	12	1	1	39.7		High	High	High	3
	Low	n/a	n/a	0	P16662		>sp|P16662|UD2B7_HUMAN UDP-glucuronosyltransferase 2B7 OS=Homo sapiens OX=9606 GN=UGT2B7 PE=1 SV=2	0.07			2	1	1	60.7		High	Medium	Medium	3	P30048		>sp|P30048|PRDX3_HUMAN Thioredoxin-dependent peroxide reductase, mitochondrial OS=Homo sapiens OX=9606 GN=PRDX3 PE=1 SV=3	0.006	0.014	0.029	23	5	11	27.7		Low	Medium	Medium	2	P11940	P11940	>sp|P11940|PABP1_HUMAN Polyadenylate-binding protein 1 OS=Homo sapiens OX=9606 GN=PABPC1 PE=1 SV=2	0.103	0.026	0.016	5	2	4	70.6		High	High	High	3
	n/a	Low	n/a	0	P16949		>sp|P16949|STMN1_HUMAN Stathmin OS=Homo sapiens OX=9606 GN=STMN1 PE=1 SV=3		0.07		6	1	1	17.3		n/a	n/a	Low	0	P30084		>sp|P30084|ECHM_HUMAN Enoyl-CoA hydratase, mitochondrial OS=Homo sapiens OX=9606 GN=ECHS1 PE=1 SV=4			0.081	3	1	1	31.4		High	High	High	3	P12004		>sp|P12004|PCNA_HUMAN Proliferating cell nuclear antigen OS=Homo sapiens OX=9606 GN=PCNA PE=1 SV=1	0.002	0.001	0.003	21	3	10	28.8		n/a	n/a	High	1
	n/a	n/a	Low	0	P16989		>sp|P16989|YBOX3_HUMAN Y-box-binding protein 3 OS=Homo sapiens OX=9606 GN=YBX3 PE=1 SV=4			0.061	3	1	1	40.1		Low	Low	Low	0	P30085		>sp|P30085|KCY_HUMAN UMP-CMP kinase OS=Homo sapiens OX=9606 GN=CMPK1 PE=1 SV=3	0.071	0.083	0.088	4	1	3	22.2		High	Medium	High	3	P12035		>sp|P12035|K2C3_HUMAN Keratin, type II cytoskeletal 3 OS=Homo sapiens OX=9606 GN=KRT3 PE=1 SV=3	0.009	0.01	0.005	5	3	10	64.4		n/a	n/a	Medium	1
	Medium	Medium	Low	2	P17181	P17181	>sp|P17181|INAR1_HUMAN Interferon alpha/beta receptor 1 OS=Homo sapiens OX=9606 GN=IFNAR1 PE=1 SV=3	0.013	0.024	0.053	8	4	8	63.5		High	High	High	3	P30101	P30101	>sp|P30101|PDIA3_HUMAN Protein disulfide-isomerase A3 OS=Homo sapiens OX=9606 GN=PDIA3 PE=1 SV=4	0	0.009	0.008	50	24	92	56.7		High	High	High	3	P12081		>sp|P12081|SYHC_HUMAN Histidine--tRNA ligase, cytoplasmic OS=Homo sapiens OX=9606 GN=HARS PE=1 SV=2	0	0	0	11	5	29	57.4		High	High	High	3
	High	Medium	Medium	3	P17252	P17252	>sp|P17252|KPCA_HUMAN Protein kinase C alpha type OS=Homo sapiens OX=9606 GN=PRKCA PE=1 SV=4	0.008	0.024	0.022	8	6	10	76.7		n/a	Low	n/a	0	P30153	P30153	>sp|P30153|2AAA_HUMAN Serine/threonine-protein phosphatase 2A 65 kDa regulatory subunit A alpha isoform OS=Homo sapiens OX=9606 GN=PPP2R1A PE=1 SV=4		0.083		3	1	1	65.3		Medium	Medium	Medium	3	P12259	P12259	>sp|P12259|FA5_HUMAN Coagulation factor V OS=Homo sapiens OX=9606 GN=F5 PE=1 SV=4	0.016	0.014	0.016	1	2	6	251.5		n/a	n/a	Medium	1
	High	High	High	3	P17301	P17301	>sp|P17301|ITA2_HUMAN Integrin alpha-2 OS=Homo sapiens OX=9606 GN=ITGA2 PE=1 SV=1	0	0	0	33	31	212	129.2		Low	n/a	n/a	0	P30408	P30408	>sp|P30408|T4S1_HUMAN Transmembrane 4 L6 family member 1 OS=Homo sapiens OX=9606 GN=TM4SF1 PE=1 SV=1	0.067			4	1	2	21.6		High	High	High	3	P12268		>sp|P12268|IMDH2_HUMAN Inosine-5'-monophosphate dehydrogenase 2 OS=Homo sapiens OX=9606 GN=IMPDH2 PE=1 SV=2	0.002	0.002	0.003	16	6	12	55.8		Medium	n/a	n/a	1
	Low	n/a	Medium	1	P17655	P17655	>sp|P17655|CAN2_HUMAN Calpain-2 catalytic subunit OS=Homo sapiens OX=9606 GN=CAPN2 PE=1 SV=6	0.054		0.023	4	3	3	79.9		Low	Low	Low	0	P30411	P30411	>sp|P30411|BKRB2_HUMAN B2 bradykinin receptor OS=Homo sapiens OX=9606 GN=BDKRB2 PE=1 SV=2	0.071	0.103	0.089	6	2	5	44.4		Low	Medium	n/a	1	P12270	P12270	>sp|P12270|TPR_HUMAN Nucleoprotein TPR OS=Homo sapiens OX=9606 GN=TPR PE=1 SV=3	0.032	0.026		1	1	2	267.1		High	High	High	3
	High	High	High	3	P17813	P17813	>sp|P17813|EGLN_HUMAN Endoglin OS=Homo sapiens OX=9606 GN=ENG PE=1 SV=2	0.005	0.006	0.005	15	9	50	70.5		High	High	High	3	P30519	P30519	>sp|P30519|HMOX2_HUMAN Heme oxygenase 2 OS=Homo sapiens OX=9606 GN=HMOX2 PE=1 SV=2	0.003	0.005	0.008	22	5	19	36		Medium	Medium	High	3	P12277		>sp|P12277|KCRB_HUMAN Creatine kinase B-type OS=Homo sapiens OX=9606 GN=CKB PE=1 SV=1	0.016	0.011	0.004	8	2	8	42.6		Low	n/a	n/a	0
	Low	Low	Medium	1	P17900	P17900	>sp|P17900|SAP3_HUMAN Ganglioside GM2 activator OS=Homo sapiens OX=9606 GN=GM2A PE=1 SV=4	0.064	0.082	0.027	20	3	5	20.8		n/a	n/a	Low	0	P30533	P30533	>sp|P30533|AMRP_HUMAN Alpha-2-macroglobulin receptor-associated protein OS=Homo sapiens OX=9606 GN=LRPAP1 PE=1 SV=1			0.077	2	1	1	41.4		High	High	High	3	P12429	P12429	>sp|P12429|ANXA3_HUMAN Annexin A3 OS=Homo sapiens OX=9606 GN=ANXA3 PE=1 SV=3	0	0	0	16	4	19	36.4		High	High	High	3
	High	High	High	3	P17987		>sp|P17987|TCPA_HUMAN T-complex protein 1 subunit alpha OS=Homo sapiens OX=9606 GN=TCP1 PE=1 SV=1	0.004	0.004	0.007	14	6	17	60.3		n/a	n/a	Low	0	P30622	P30622	>sp|P30622|CLIP1_HUMAN CAP-Gly domain-containing linker protein 1 OS=Homo sapiens OX=9606 GN=CLIP1 PE=1 SV=2			0.097	0	1	1	162.1		High	High	High	3	P12532	P12532	>sp|P12532|KCRU_HUMAN Creatine kinase U-type, mitochondrial OS=Homo sapiens OX=9606 GN=CKMT1A PE=1 SV=1	0	0	0	32	8	49	47		High	High	High	3
	High	High	High	3	P18031	P18031	>sp|P18031|PTN1_HUMAN Tyrosine-protein phosphatase non-receptor type 1 OS=Homo sapiens OX=9606 GN=PTPN1 PE=1 SV=1	0.005	0.004	0.007	16	6	15	49.9		High	High	High	3	P30825	P30825	>sp|P30825|CTR1_HUMAN High affinity cationic amino acid transporter 1 OS=Homo sapiens OX=9606 GN=SLC7A1 PE=1 SV=1	0.008	0.008	0.008	11	6	87	67.6		High	Medium	n/a	2	P12694		>sp|P12694|ODBA_HUMAN 2-oxoisovalerate dehydrogenase subunit alpha, mitochondrial OS=Homo sapiens OX=9606 GN=BCKDHA PE=1 SV=2	0.009	0.026		3	1	3	50.4		High	High	High	3
	High	High	High	3	P18084	P18084	>sp|P18084|ITB5_HUMAN Integrin beta-5 OS=Homo sapiens OX=9606 GN=ITGB5 PE=1 SV=1	0	0	0	46	29	413	88		Medium	High	Medium	3	P31040	P31040	>sp|P31040|SDHA_HUMAN Succinate dehydrogenase [ubiquinone] flavoprotein subunit, mitochondrial OS=Homo sapiens OX=9606 GN=SDHA PE=1 SV=2	0.013	0.006	0.01	4	2	7	72.6		High	High	High	3	P12763		>P12763|FETUA_BOVIN Alpha-2-HS-glycoprotein - Bos taurus (Bovine).	0	0	0	10	2	20	38.4		Medium	n/a	n/a	1
	High	High	High	3	P18085		>sp|P18085|ARF4_HUMAN ADP-ribosylation factor 4 OS=Homo sapiens OX=9606 GN=ARF4 PE=1 SV=3	0.005	0.002	0.006	33	5	16	20.5		n/a	Low	Low	0	P31146	P31146	>sp|P31146|COR1A_HUMAN Coronin-1A OS=Homo sapiens OX=9606 GN=CORO1A PE=1 SV=4		0.096	0.096	2	1	2	51		High	High	High	3	P12814	P12814	>sp|P12814|ACTN1_HUMAN Alpha-actinin-1 OS=Homo sapiens OX=9606 GN=ACTN1 PE=1 SV=2	0	0	0	16	10	47	103		Medium	Medium	High	3
	High	High	High	3	P18206	P18206	>sp|P18206|VINC_HUMAN Vinculin OS=Homo sapiens OX=9606 GN=VCL PE=1 SV=4	0.004	0.004	0.005	22	19	47	123.7		Low	n/a	n/a	0	P31323	P31323	>sp|P31323|KAP3_HUMAN cAMP-dependent protein kinase type II-beta regulatory subunit OS=Homo sapiens OX=9606 GN=PRKAR2B PE=1 SV=3	0.063			2	1	1	46.3		High	High	High	3	P12956	P12956	>sp|P12956|XRCC6_HUMAN X-ray repair cross-complementing protein 6 OS=Homo sapiens OX=9606 GN=XRCC6 PE=1 SV=2	0	0	0	16	6	45	69.8		High	High	High	3
	High	High	High	3	P18433	P18433	>sp|P18433|PTPRA_HUMAN Receptor-type tyrosine-protein phosphatase alpha OS=Homo sapiens OX=9606 GN=PTPRA PE=1 SV=3	0	0	0	35	26	193	90.7		High	High	High	3	P31327		>sp|P31327|CPSM_HUMAN Carbamoyl-phosphate synthase [ammonia], mitochondrial OS=Homo sapiens OX=9606 GN=CPS1 PE=1 SV=2	0.006	0.008	0.006	27	32	86	164.8		High	High	High	3	P13010	P13010	>sp|P13010|XRCC5_HUMAN X-ray repair cross-complementing protein 5 OS=Homo sapiens OX=9606 GN=XRCC5 PE=1 SV=3	0	0	0	24	9	60	82.7		High	High	High	3
	High	High	High	3	P18564	P18564	>sp|P18564|ITB6_HUMAN Integrin beta-6 OS=Homo sapiens OX=9606 GN=ITGB6 PE=1 SV=2	0.006	0.005	0.006	20	10	56	85.9		High	Medium	Medium	3	P31431	P31431	>sp|P31431|SDC4_HUMAN Syndecan-4 OS=Homo sapiens OX=9606 GN=SDC4 PE=1 SV=2	0.008	0.012	0.023	23	4	11	21.6		Low	n/a	Low	0	P13073		>sp|P13073|COX41_HUMAN Cytochrome c oxidase subunit 4 isoform 1, mitochondrial OS=Homo sapiens OX=9606 GN=COX4I1 PE=1 SV=1	0.041		0.078	7	1	2	19.6		Medium	High	High	3
	Medium	Medium	Medium	3	P18583		>sp|P18583|SON_HUMAN Protein SON OS=Homo sapiens OX=9606 GN=SON PE=1 SV=4	0.013	0.02	0.011	2	4	10	263.7		High	Medium	Medium	3	P31641	P31641	>sp|P31641|SC6A6_HUMAN Sodium- and chloride-dependent taurine transporter OS=Homo sapiens OX=9606 GN=SLC6A6 PE=1 SV=2	0.009	0.012	0.013	6	4	11	69.8		High	Medium	Medium	3	P13489		>sp|P13489|RINI_HUMAN Ribonuclease inhibitor OS=Homo sapiens OX=9606 GN=RNH1 PE=1 SV=2	0.001	0.026	0.021	9	2	5	49.9		High	High	High	3
	n/a	Low	Low	0	P18621	P18621	>sp|P18621|RL17_HUMAN 60S ribosomal protein L17 OS=Homo sapiens OX=9606 GN=RPL17 PE=1 SV=3		0.054	0.041	13	2	3	21.4		Low	n/a	n/a	0	P31689	P31689	>sp|P31689|DNJA1_HUMAN DnaJ homolog subfamily A member 1 OS=Homo sapiens OX=9606 GN=DNAJA1 PE=1 SV=2	0.07			3	1	1	44.8		Medium	Medium	n/a	2	P13535		>sp|P13535|MYH8_HUMAN Myosin-8 OS=Homo sapiens OX=9606 GN=MYH8 PE=1 SV=3	0.015	0.018		1	1	4	222.6		High	High	High	3
	High	High	High	3	P18827	P18827	>sp|P18827|SDC1_HUMAN Syndecan-1 OS=Homo sapiens OX=9606 GN=SDC1 PE=1 SV=3	0.004	0.005	0.004	16	5	34	32.4		Low	n/a	n/a	0	P31930	P31930	>sp|P31930|QCR1_HUMAN Cytochrome b-c1 complex subunit 1, mitochondrial OS=Homo sapiens OX=9606 GN=UQCRC1 PE=1 SV=3	0.076			3	2	2	52.6		High	High	High	3	P13639	P13639	>sp|P13639|EF2_HUMAN Elongation factor 2 OS=Homo sapiens OX=9606 GN=EEF2 PE=1 SV=4	0	0	0	24	15	102	95.3		Low	n/a	Low	0
	Low	Low	n/a	0	P18859		>sp|P18859|ATP5J_HUMAN ATP synthase-coupling factor 6, mitochondrial OS=Homo sapiens OX=9606 GN=ATP5PF PE=1 SV=1	0.052	0.046		8	1	2	12.6		Low	n/a	Low	0	P31937		>sp|P31937|3HIDH_HUMAN 3-hydroxyisobutyrate dehydrogenase, mitochondrial OS=Homo sapiens OX=9606 GN=HIBADH PE=1 SV=2	0.071		0.094	8	2	2	35.3		High	High	High	3	P13645	P13645	>sp|P13645|K1C10_HUMAN Keratin, type I cytoskeletal 10 OS=Homo sapiens OX=9606 GN=KRT10 PE=1 SV=6	0	0	0	24	9	25	58.8		High	High	High	3
	High	High	High	3	P19013	P19013	>sp|P19013|K2C4_HUMAN Keratin, type II cytoskeletal 4 OS=Homo sapiens OX=9606 GN=KRT4 PE=1 SV=4	0.004	0.004	0.004	34	18	55	57.3		Low	Low	Low	0	P31943		>sp|P31943|HNRH1_HUMAN Heterogeneous nuclear ribonucleoprotein H OS=Homo sapiens OX=9606 GN=HNRNPH1 PE=1 SV=4	0.073	0.083	0.067	6	2	4	49.2		High	High	High	3	P13667	P13667	>sp|P13667|PDIA4_HUMAN Protein disulfide-isomerase A4 OS=Homo sapiens OX=9606 GN=PDIA4 PE=1 SV=2	0	0	0	15	7	29	72.9		High	High	High	3
	n/a	n/a	Low	0	P19174	P19174	>sp|P19174|PLCG1_HUMAN 1-phosphatidylinositol 4,5-bisphosphate phosphodiesterase gamma-1 OS=Homo sapiens OX=9606 GN=PLCG1 PE=1 SV=1			0.076	2	1	1	148.4		Medium	High	High	3	P31946		>sp|P31946|1433B_HUMAN 14-3-3 protein beta/alpha OS=Homo sapiens OX=9606 GN=YWHAB PE=1 SV=3	0.011	0.007	0.009	12	3	11	28.1		High	Medium	High	3	P13674	P13674	>sp|P13674|P4HA1_HUMAN Prolyl 4-hydroxylase subunit alpha-1 OS=Homo sapiens OX=9606 GN=P4HA1 PE=1 SV=2	0.001	0.01	0	7	3	12	61		Low	Low	n/a	0
	High	High	High	3	P19256	P19256	>sp|P19256|LFA3_HUMAN Lymphocyte function-associated antigen 3 OS=Homo sapiens OX=9606 GN=CD58 PE=1 SV=1	0.005	0.004	0.009	7	2	15	28.1		Low	Low	Low	0	P31948	P31948	>sp|P31948|STIP1_HUMAN Stress-induced-phosphoprotein 1 OS=Homo sapiens OX=9606 GN=STIP1 PE=1 SV=1	0.07	0.051	0.068	3	2	5	62.6		High	High	High	3	P13693		>sp|P13693|TCTP_HUMAN Translationally-controlled tumor protein OS=Homo sapiens OX=9606 GN=TPT1 PE=1 SV=1	0	0	0	35	2	17	19.6		High	High	High	3
	High	High	High	3	P19338		>sp|P19338|NUCL_HUMAN Nucleolin OS=Homo sapiens OX=9606 GN=NCL PE=1 SV=3	0.003	0.003	0.003	19	12	38	76.6		Low	Medium	High	2	P31949		>sp|P31949|S10AB_HUMAN Protein S100-A11 OS=Homo sapiens OX=9606 GN=S100A11 PE=1 SV=2	0.065	0.023	0.009	17	2	10	11.7		High	High	High	3	P13716		>sp|P13716|HEM2_HUMAN Delta-aminolevulinic acid dehydratase OS=Homo sapiens OX=9606 GN=ALAD PE=1 SV=1	0.002	0.002	0.003	6	1	10	36.3		High	High	High	3
	High	Medium	High	3	P19367	P19367	>sp|P19367|HXK1_HUMAN Hexokinase-1 OS=Homo sapiens OX=9606 GN=HK1 PE=1 SV=3	0.007	0.012	0.008	9	9	19	102.4		High	High	High	3	P32004	P32004	>sp|P32004|L1CAM_HUMAN Neural cell adhesion molecule L1 OS=Homo sapiens OX=9606 GN=L1CAM PE=1 SV=2	0	0	0	25	32	202	139.9		High	High	High	3	P13796	P13796	>sp|P13796|PLSL_HUMAN Plastin-2 OS=Homo sapiens OX=9606 GN=LCP1 PE=1 SV=6	0	0	0	26	11	45	70.2		High	High	High	3
	High	High	High	3	P19440	P19440	>sp|P19440|GGT1_HUMAN Glutathione hydrolase 1 proenzyme OS=Homo sapiens OX=9606 GN=GGT1 PE=1 SV=2	0	0	0	33	16	141	61.4		High	High	High	3	P32241	P32241	>sp|P32241|VIPR1_HUMAN Vasoactive intestinal polypeptide receptor 1 OS=Homo sapiens OX=9606 GN=VIPR1 PE=1 SV=1	0.003	0.006	0.003	8	3	19	51.5		High	High	High	3	P13797	P13797	>sp|P13797|PLST_HUMAN Plastin-3 OS=Homo sapiens OX=9606 GN=PLS3 PE=1 SV=4	0	0	0	23	12	37	70.8		High	High	High	3
	High	High	High	3	P19634	P19634	>sp|P19634|SL9A1_HUMAN Sodium/hydrogen exchanger 1 OS=Homo sapiens OX=9606 GN=SLC9A1 PE=1 SV=2	0	0	0	19	13	134	90.7		High	Low	Low	1	P32322		>sp|P32322|P5CR1_HUMAN Pyrroline-5-carboxylate reductase 1, mitochondrial OS=Homo sapiens OX=9606 GN=PYCR1 PE=1 SV=2	0.01	0.032	0.033	31	6	10	33.3		High	Medium	High	3	P13798		>sp|P13798|ACPH_HUMAN Acylamino-acid-releasing enzyme OS=Homo sapiens OX=9606 GN=APEH PE=1 SV=4	0.005	0.011	0.003	5	3	9	81.2		High	High	High	3
	High	High	High	3	P20020	P20020	>sp|P20020|AT2B1_HUMAN Plasma membrane calcium-transporting ATPase 1 OS=Homo sapiens OX=9606 GN=ATP2B1 PE=1 SV=4	0.003	0.003	0.004	13	13	38	134.6		n/a	Low	n/a	0	P32780		>sp|P32780|TF2H1_HUMAN General transcription factor IIH subunit 1 OS=Homo sapiens OX=9606 GN=GTF2H1 PE=1 SV=1		0.083		2	1	1	62		Low	Medium	n/a	1	P13807		>sp|P13807|GYS1_HUMAN Glycogen [starch] synthase, muscle OS=Homo sapiens OX=9606 GN=GYS1 PE=1 SV=2	0.031	0.026		3	1	2	83.7		High	High	High	3
	Low	n/a	n/a	0	P20023	P20023	>sp|P20023|CR2_HUMAN Complement receptor type 2 OS=Homo sapiens OX=9606 GN=CR2 PE=1 SV=2	0.068			1	1	1	112.8		High	High	High	3	P33121	P33121	>sp|P33121|ACSL1_HUMAN Long-chain-fatty-acid--CoA ligase 1 OS=Homo sapiens OX=9606 GN=ACSL1 PE=1 SV=1	0.003	0.006	0.003	23	14	35	77.9		High	High	High	3	P13861	P13861	>sp|P13861|KAP2_HUMAN cAMP-dependent protein kinase type II-alpha regulatory subunit OS=Homo sapiens OX=9606 GN=PRKAR2A PE=1 SV=2	0.002	0.002	0	8	2	10	45.5		High	High	High	3
	High	High	High	3	P20073	P20073	>sp|P20073|ANXA7_HUMAN Annexin A7 OS=Homo sapiens OX=9606 GN=ANXA7 PE=1 SV=3	0.006	0.006	0.005	30	14	66	52.7		High	High	High	3	P33151	P33151	>sp|P33151|CADH5_HUMAN Cadherin-5 OS=Homo sapiens OX=9606 GN=CDH5 PE=1 SV=5	0.011	0.006	0.003	14	9	19	87.5		High	High	High	3	P13929	P13929	>sp|P13929|ENOB_HUMAN Beta-enolase OS=Homo sapiens OX=9606 GN=ENO3 PE=1 SV=5	0	0	0	11	2	63	47		High	High	High	3
	n/a	Medium	Medium	2	P20338	P20338	>sp|P20338|RAB4A_HUMAN Ras-related protein Rab-4A OS=Homo sapiens OX=9606 GN=RAB4A PE=1 SV=3		0.027	0.023	11	2	3	24.4		Low	n/a	Low	0	P33241	P33241	>sp|P33241|LSP1_HUMAN Lymphocyte-specific protein 1 OS=Homo sapiens OX=9606 GN=LSP1 PE=1 SV=1	0.069		0.086	3	1	2	37.2		High	Medium	High	3	P13995		>sp|P13995|MTDC_HUMAN Bifunctional methylenetetrahydrofolate dehydrogenase/cyclohydrolase, mitochondrial OS=Homo sapiens OX=9606 GN=MTHFD2 PE=1 SV=2	0.009	0.011	0.006	10	2	7	37.9		High	High	High	3
	High	High	High	3	P20340	P20340	>sp|P20340|RAB6A_HUMAN Ras-related protein Rab-6A OS=Homo sapiens OX=9606 GN=RAB6A PE=1 SV=3	0.004	0.002	0.006	38	8	22	23.6		High	High	High	3	P33527	P33527	>sp|P33527|MRP1_HUMAN Multidrug resistance-associated protein 1 OS=Homo sapiens OX=9606 GN=ABCC1 PE=1 SV=3	0	0	0	44	55	376	171.5		High	High	High	3	P14314	P14314	>sp|P14314|GLU2B_HUMAN Glucosidase 2 subunit beta OS=Homo sapiens OX=9606 GN=PRKCSH PE=1 SV=2	0	0	0	16	5	23	59.4		High	High	High	3
	n/a	Low	n/a	0	P20591	P20591	>sp|P20591|MX1_HUMAN Interferon-induced GTP-binding protein Mx1 OS=Homo sapiens OX=9606 GN=MX1 PE=1 SV=4		0.064		1	1	1	75.5		Medium	Low	Low	1	P33897		>sp|P33897|ABCD1_HUMAN ATP-binding cassette sub-family D member 1 OS=Homo sapiens OX=9606 GN=ABCD1 PE=1 SV=2	0.023	0.036	0.034	6	4	6	82.9		High	High	High	3	P14324		>sp|P14324|FPPS_HUMAN Farnesyl pyrophosphate synthase OS=Homo sapiens OX=9606 GN=FDPS PE=1 SV=4	0	0	0	4	1	15	48.2		High	High	High	3
	High	High	High	3	P20645	P20645	>sp|P20645|MPRD_HUMAN Cation-dependent mannose-6-phosphate receptor OS=Homo sapiens OX=9606 GN=M6PR PE=1 SV=1	0.007	0.004	0.008	5	1	7	31		n/a	n/a	Low	0	P33981		>sp|P33981|TTK_HUMAN Dual specificity protein kinase TTK OS=Homo sapiens OX=9606 GN=TTK PE=1 SV=2			0.033	1	1	1	97		Low	n/a	n/a	0	P14373	P14373	>sp|P14373|TRI27_HUMAN Zinc finger protein RFP OS=Homo sapiens OX=9606 GN=TRIM27 PE=1 SV=1	0.074			4	1	1	58.5		High	High	High	3
	Medium	Medium	Medium	3	P20674	P20674	>sp|P20674|COX5A_HUMAN Cytochrome c oxidase subunit 5A, mitochondrial OS=Homo sapiens OX=9606 GN=COX5A PE=1 SV=2	0.012	0.013	0.011	36	3	6	16.8		n/a	n/a	Low	0	P34810	P34810	>sp|P34810|CD68_HUMAN Macrosialin OS=Homo sapiens OX=9606 GN=CD68 PE=1 SV=2			0.083	2	1	1	37.4		High	High	High	3	P14550	P14550	>sp|P14550|AK1A1_HUMAN Aldo-keto reductase family 1 member A1 OS=Homo sapiens OX=9606 GN=AKR1A1 PE=1 SV=3	0	0	0	10	2	21	36.6		High	High	High	3
	n/a	n/a	Low	0	P20807		>sp|P20807|CAN3_HUMAN Calpain-3 OS=Homo sapiens OX=9606 GN=CAPN3 PE=1 SV=2			0.053	3	1	1	94.2		n/a	n/a	Low	0	P34932		>sp|P34932|HSP74_HUMAN Heat shock 70 kDa protein 4 OS=Homo sapiens OX=9606 GN=HSPA4 PE=1 SV=4			0.087	2	1	1	94.3		High	High	High	3	P14618	P14618	>sp|P14618|KPYM_HUMAN Pyruvate kinase PKM OS=Homo sapiens OX=9606 GN=PKM PE=1 SV=4	0	0	0	23	8	763	57.9		High	High	High	3
	High	High	High	3	P20827	P20827	>sp|P20827|EFNA1_HUMAN Ephrin-A1 OS=Homo sapiens OX=9606 GN=EFNA1 PE=1 SV=2	0.008	0.005	0.006	9	3	14	23.8		Low	n/a	n/a	0	P35070	P35070	>sp|P35070|BTC_HUMAN Probetacellulin OS=Homo sapiens OX=9606 GN=BTC PE=1 SV=1	0.07			4	1	1	19.7		High	High	High	3	P14625	P14625	>sp|P14625|ENPL_HUMAN Endoplasmin OS=Homo sapiens OX=9606 GN=HSP90B1 PE=1 SV=1	0	0	0	13	9	36	92.4		n/a	n/a	Low	0
	Low	n/a	n/a	0	P20849		>sp|P20849|CO9A1_HUMAN Collagen alpha-1(IX) chain OS=Homo sapiens OX=9606 GN=COL9A1 PE=1 SV=3	0.03			2	1	1	91.8		n/a	Low	n/a	0	P35221	P35221	>sp|P35221|CTNA1_HUMAN Catenin alpha-1 OS=Homo sapiens OX=9606 GN=CTNNA1 PE=1 SV=1		0.081		1	1	1	100		High	High	High	3	P14678		>sp|P14678|RSMB_HUMAN Small nuclear ribonucleoprotein-associated proteins B and B' OS=Homo sapiens OX=9606 GN=SNRPB PE=1 SV=2	0	0	0	13	3	22	24.6		High	High	High	3
	Medium	n/a	Low	1	P20916	P20916	>sp|P20916|MAG_HUMAN Myelin-associated glycoprotein OS=Homo sapiens OX=9606 GN=MAG PE=1 SV=1	0.029		0.036	4	1	2	69		Low	Low	Low	0	P35222	P35222	>sp|P35222|CTNB1_HUMAN Catenin beta-1 OS=Homo sapiens OX=9606 GN=CTNNB1 PE=1 SV=1	0.075	0.102	0.102	3	2	9	85.4		High	Medium	High	3	P14735	P14735	>sp|P14735|IDE_HUMAN Insulin-degrading enzyme OS=Homo sapiens OX=9606 GN=IDE PE=1 SV=4	0.002	0.017	0.004	5	4	10	117.9		High	High	High	3
	Low	Low	Low	0	P20929		>sp|P20929|NEBU_HUMAN Nebulin OS=Homo sapiens OX=9606 GN=NEB PE=1 SV=5	0.068	0.073	0.074	0	2	3	772.4		Low	Low	Low	0	P35250		>sp|P35250|RFC2_HUMAN Replication factor C subunit 2 OS=Homo sapiens OX=9606 GN=RFC2 PE=1 SV=3	0.073	0.096	0.094	11	2	3	39.1		High	High	High	3	P14866		>sp|P14866|HNRPL_HUMAN Heterogeneous nuclear ribonucleoprotein L OS=Homo sapiens OX=9606 GN=HNRNPL PE=1 SV=2	0	0	0	9	3	27	64.1		High	High	High	3
	Low	n/a	Low	0	P21266		>sp|P21266|GSTM3_HUMAN Glutathione S-transferase Mu 3 OS=Homo sapiens OX=9606 GN=GSTM3 PE=1 SV=3	0.031		0.041	4	1	2	26.5		Low	n/a	Low	0	P35367	P35367	>sp|P35367|HRH1_HUMAN Histamine H1 receptor OS=Homo sapiens OX=9606 GN=HRH1 PE=1 SV=1	0.053		0.089	2	1	2	55.7		High	High	High	3	P14868		>sp|P14868|SYDC_HUMAN Aspartate--tRNA ligase, cytoplasmic OS=Homo sapiens OX=9606 GN=DARS PE=1 SV=2	0	0	0	12	4	29	57.1		High	High	High	3
	n/a	n/a	Low	0	P21291		>sp|P21291|CSRP1_HUMAN Cysteine and glycine-rich protein 1 OS=Homo sapiens OX=9606 GN=CSRP1 PE=1 SV=3			0.076	8	1	1	20.6		High	High	High	3	P35527		>sp|P35527|K1C9_HUMAN Keratin, type I cytoskeletal 9 OS=Homo sapiens OX=9606 GN=KRT9 PE=1 SV=3	0.005	0.004	0.004	20	12	48	62		n/a	Low	n/a	0	P14927	P14927	>sp|P14927|QCR7_HUMAN Cytochrome b-c1 complex subunit 7 OS=Homo sapiens OX=9606 GN=UQCRB PE=1 SV=2		0.062		9	1	1	13.5		High	High	High	3
	High	High	High	3	P21333	P21333	>sp|P21333|FLNA_HUMAN Filamin-A OS=Homo sapiens OX=9606 GN=FLNA PE=1 SV=4	0.003	0.002	0.003	7	12	37	280.6		n/a	Low	n/a	0	P35573		>sp|P35573|GDE_HUMAN Glycogen debranching enzyme OS=Homo sapiens OX=9606 GN=AGL PE=1 SV=3		0.074		1	1	1	174.7		High	Medium	High	3	P15170		>sp|P15170|ERF3A_HUMAN Eukaryotic peptide chain release factor GTP-binding subunit ERF3A OS=Homo sapiens OX=9606 GN=GSPT1 PE=1 SV=1	0.001	0.011	0.003	14	3	8	55.7		High	High	High	3
	Low	n/a	n/a	0	P21453	P21453	>sp|P21453|S1PR1_HUMAN Sphingosine 1-phosphate receptor 1 OS=Homo sapiens OX=9606 GN=S1PR1 PE=1 SV=2	0.049			7	1	2	42.8		High	High	High	3	P35579	P35579	>sp|P35579|MYH9_HUMAN Myosin-9 OS=Homo sapiens OX=9606 GN=MYH9 PE=1 SV=4	0	0	0	42	75	361	226.4		High	High	High	3	P15311	P15311	>sp|P15311|EZRI_HUMAN Ezrin OS=Homo sapiens OX=9606 GN=EZR PE=1 SV=4	0	0	0	19	11	37	69.4		High	High	High	3
	High	High	High	3	P21583	P21583	>sp|P21583|SCF_HUMAN Kit ligand OS=Homo sapiens OX=9606 GN=KITLG PE=1 SV=1	0.002	0.004	0.007	21	5	24	30.9		High	High	High	3	P35580	P35580	>sp|P35580|MYH10_HUMAN Myosin-10 OS=Homo sapiens OX=9606 GN=MYH10 PE=1 SV=3	0.004	0.004	0.005	6	11	38	228.9		Low	n/a	n/a	0	P15374		>sp|P15374|UCHL3_HUMAN Ubiquitin carboxyl-terminal hydrolase isozyme L3 OS=Homo sapiens OX=9606 GN=UCHL3 PE=1 SV=1	0.044			10	1	1	26.2		Medium	Medium	Medium	3
	High	High	Medium	3	P21589	P21589	>sp|P21589|5NTD_HUMAN 5'-nucleotidase OS=Homo sapiens OX=9606 GN=NT5E PE=1 SV=1	0.005	0.005	0.011	13	6	13	63.3		High	High	High	3	P35613	P35613	>sp|P35613|BASI_HUMAN Basigin OS=Homo sapiens OX=9606 GN=BSG PE=1 SV=2	0	0	0	34	10	189	42.2		High	High	High	3	P15531	P15531	>sp|P15531|NDKA_HUMAN Nucleoside diphosphate kinase A OS=Homo sapiens OX=9606 GN=NME1 PE=1 SV=1	0	0	0	55	8	77	17.1		Medium	High	Medium	3
	High	High	High	3	P21709	P21709	>sp|P21709|EPHA1_HUMAN Ephrin type-A receptor 1 OS=Homo sapiens OX=9606 GN=EPHA1 PE=1 SV=4	0.003	0.002	0.006	15	10	26	108.1		High	High	High	3	P35908		>sp|P35908|K22E_HUMAN Keratin, type II cytoskeletal 2 epidermal OS=Homo sapiens OX=9606 GN=KRT2 PE=1 SV=2	0.005	0.006	0.005	22	15	48	65.4		High	High	High	3	P15880		>sp|P15880|RS2_HUMAN 40S ribosomal protein S2 OS=Homo sapiens OX=9606 GN=RPS2 PE=1 SV=2	0	0	0	5	1	162	31.3		High	High	High	3
	High	High	High	3	P21802	P21802	>sp|P21802|FGFR2_HUMAN Fibroblast growth factor receptor 2 OS=Homo sapiens OX=9606 GN=FGFR2 PE=1 SV=1	0.005	0.002	0.007	10	8	19	92		High	High	High	3	P36021	P36021	>sp|P36021|MOT8_HUMAN Monocarboxylate transporter 8 OS=Homo sapiens OX=9606 GN=SLC16A2 PE=1 SV=2	0.006	0.006	0.003	7	3	20	59.5		High	High	High	3	P15924	P15924	>sp|P15924|DESP_HUMAN Desmoplakin OS=Homo sapiens OX=9606 GN=DSP PE=1 SV=3	0	0	0	5	12	40	331.6		High	High	High	3
	High	High	High	3	P21860	P21860	>sp|P21860|ERBB3_HUMAN Receptor tyrosine-protein kinase erbB-3 OS=Homo sapiens OX=9606 GN=ERBB3 PE=1 SV=1	0.005	0.005	0.006	19	19	83	148		High	High	High	3	P36269	P36269	>sp|P36269|GGT5_HUMAN Glutathione hydrolase 5 proenzyme OS=Homo sapiens OX=9606 GN=GGT5 PE=1 SV=2	0.008	0.005	0.006	27	11	58	62.2		n/a	Low	Low	0	P15941	P15941	>sp|P15941|MUC1_HUMAN Mucin-1 OS=Homo sapiens OX=9606 GN=MUC1 PE=1 SV=3		0.055	0.064	2	1	2	122		High	High	High	3
	Medium	Medium	Medium	3	P21912	P21912	>sp|P21912|SDHB_HUMAN Succinate dehydrogenase [ubiquinone] iron-sulfur subunit, mitochondrial OS=Homo sapiens OX=9606 GN=SDHB PE=1 SV=3	0.012	0.023	0.014	8	2	7	31.6		Low	Low	Low	0	P36542	P36542	>sp|P36542|ATPG_HUMAN ATP synthase subunit gamma, mitochondrial OS=Homo sapiens OX=9606 GN=ATP5F1C PE=1 SV=1	0.075	0.095	0.093	2	1	4	33		High	High	High	3	P16152		>sp|P16152|CBR1_HUMAN Carbonyl reductase [NADPH] 1 OS=Homo sapiens OX=9606 GN=CBR1 PE=1 SV=3	0.002	0	0	16	2	11	30.4		High	High	High	3
	High	High	High	3	P21926	P21926	>sp|P21926|CD9_HUMAN CD9 antigen OS=Homo sapiens OX=9606 GN=CD9 PE=1 SV=4	0.004	0.002	0.007	10	4	17	25.4		Low	Low	n/a	0	P36776		>sp|P36776|LONM_HUMAN Lon protease homolog, mitochondrial OS=Homo sapiens OX=9606 GN=LONP1 PE=1 SV=2	0.066	0.087		1	1	2	106.4		n/a	Low	n/a	0	P16157		>sp|P16157|ANK1_HUMAN Ankyrin-1 OS=Homo sapiens OX=9606 GN=ANK1 PE=1 SV=3		0.119		1	1	1	206.1		High	High	High	3
	High	High	High	3	P21964	P21964	>sp|P21964|COMT_HUMAN Catechol O-methyltransferase OS=Homo sapiens OX=9606 GN=COMT PE=1 SV=2	0.002	0.009	0.006	41	7	22	30		n/a	Medium	Low	1	P36894	P36894	>sp|P36894|BMR1A_HUMAN Bone morphogenetic protein receptor type-1A OS=Homo sapiens OX=9606 GN=BMPR1A PE=1 SV=2		0.019	0.033	5	2	3	60.2		Medium	Low	Low	1	P16278	P16278	>sp|P16278|BGAL_HUMAN Beta-galactosidase OS=Homo sapiens OX=9606 GN=GLB1 PE=1 SV=2	0.021	0.075	0.083	2	1	4	76		Medium	Medium	High	3
	Low	n/a	n/a	0	P22033		>sp|P22033|MUTA_HUMAN Methylmalonyl-CoA mutase, mitochondrial OS=Homo sapiens OX=9606 GN=MMUT PE=1 SV=4	0.062			1	1	1	83.1		High	High	High	3	P36896	P36896	>sp|P36896|ACV1B_HUMAN Activin receptor type-1B OS=Homo sapiens OX=9606 GN=ACVR1B PE=1 SV=1	0.003	0.003	0.005	8	3	19	56.8		High	Medium	High	3	P16298		>sp|P16298|PP2BB_HUMAN Serine/threonine-protein phosphatase 2B catalytic subunit beta isoform OS=Homo sapiens OX=9606 GN=PPP3CB PE=1 SV=2	0.009	0.011	0.004	3	1	6	59		Medium	Medium	High	3
	High	Medium	Medium	3	P22061		>sp|P22061|PIMT_HUMAN Protein-L-isoaspartate(D-aspartate) O-methyltransferase OS=Homo sapiens OX=9606 GN=PCMT1 PE=1 SV=4	0.008	0.023	0.011	27	3	11	24.6		High	High	High	3	P36897	P36897	>sp|P36897|TGFR1_HUMAN TGF-beta receptor type-1 OS=Homo sapiens OX=9606 GN=TGFBR1 PE=1 SV=1	0	0	0	28	12	107	55.9		Medium	Medium	Medium	3	P16401		>sp|P16401|H15_HUMAN Histone H1.5 OS=Homo sapiens OX=9606 GN=HIST1H1B PE=1 SV=3	0.016	0.011	0.014	5	1	6	22.6		Low	Low	Low	0
	Low	n/a	n/a	0	P22102		>sp|P22102|PUR2_HUMAN Trifunctional purine biosynthetic protein adenosine-3 OS=Homo sapiens OX=9606 GN=GART PE=1 SV=1	0.031			1	1	1	107.7		Medium	High	High	3	P36941	P36941	>sp|P36941|TNR3_HUMAN Tumor necrosis factor receptor superfamily member 3 OS=Homo sapiens OX=9606 GN=LTBR PE=1 SV=1	0.015	0.005	0.007	14	3	11	46.7		Low	Low	Low	0	P16402		>sp|P16402|H13_HUMAN Histone H1.3 OS=Homo sapiens OX=9606 GN=HIST1H1D PE=1 SV=2	0.069	0.031	0.031	5	1	3	22.3		Medium	Medium	Medium	3
	Low	Low	Low	0	P22105	P22105	>sp|P22105|TENX_HUMAN Tenascin-X OS=Homo sapiens OX=9606 GN=TNXB PE=1 SV=5	0.074	0.054	0.083	1	2	3	458.1		n/a	Low	n/a	0	P36969		>sp|P36969|GPX4_HUMAN Phospholipid hydroperoxide glutathione peroxidase OS=Homo sapiens OX=9606 GN=GPX4 PE=1 SV=3		0.087		6	1	1	22.2		Medium	n/a	n/a	1	P16422	P16422	>sp|P16422|EPCAM_HUMAN Epithelial cell adhesion molecule OS=Homo sapiens OX=9606 GN=EPCAM PE=1 SV=2	0.023			5	1	1	34.9		High	High	High	3
	n/a	Low	n/a	0	P22234		>sp|P22234|PUR6_HUMAN Multifunctional protein ADE2 OS=Homo sapiens OX=9606 GN=PAICS PE=1 SV=3		0.083		3	1	1	47		n/a	n/a	Low	0	P37268		>sp|P37268|FDFT_HUMAN Squalene synthase OS=Homo sapiens OX=9606 GN=FDFT1 PE=1 SV=1			0.08	3	1	1	48.1		High	High	High	3	P16435		>sp|P16435|NCPR_HUMAN NADPH--cytochrome P450 reductase OS=Homo sapiens OX=9606 GN=POR PE=1 SV=2	0	0	0	15	6	28	76.6		n/a	n/a	Low	0
	High	Medium	High	3	P22307		>sp|P22307|NLTP_HUMAN Non-specific lipid-transfer protein OS=Homo sapiens OX=9606 GN=SCP2 PE=1 SV=2	0.006	0.011	0.007	9	5	13	59		High	High	High	3	P37802	P37802	>sp|P37802|TAGL2_HUMAN Transgelin-2 OS=Homo sapiens OX=9606 GN=TAGLN2 PE=1 SV=3	0.01	0.007	0.007	37	6	16	22.4		High	High	High	3	P16615	P16615	>sp|P16615|AT2A2_HUMAN Sarcoplasmic/endoplasmic reticulum calcium ATPase 2 OS=Homo sapiens OX=9606 GN=ATP2A2 PE=1 SV=1	0	0.002	0.003	5	5	14	114.7		Medium	High	High	3
	High	High	High	3	P22314	P22314	>sp|P22314|UBA1_HUMAN Ubiquitin-like modifier-activating enzyme 1 OS=Homo sapiens OX=9606 GN=UBA1 PE=1 SV=3	0.004	0.004	0.004	23	16	39	117.8		Low	Low	Low	0	P38606	P38606	>sp|P38606|VATA_HUMAN V-type proton ATPase catalytic subunit A OS=Homo sapiens OX=9606 GN=ATP6V1A PE=1 SV=2	0.048	0.074	0.077	5	3	3	68.3		High	High	High	3	P16930		>sp|P16930|FAAA_HUMAN Fumarylacetoacetase OS=Homo sapiens OX=9606 GN=FAH PE=1 SV=2	0	0.002	0	21	5	16	46.3		High	High	High	3
	High	High	High	3	P22413	P22413	>sp|P22413|ENPP1_HUMAN Ectonucleotide pyrophosphatase/phosphodiesterase family member 1 OS=Homo sapiens OX=9606 GN=ENPP1 PE=1 SV=2	0.006	0.007	0.006	35	23	81	104.9		High	High	High	3	P38646		>sp|P38646|GRP75_HUMAN Stress-70 protein, mitochondrial OS=Homo sapiens OX=9606 GN=HSPA9 PE=1 SV=2	0.005	0.005	0.004	30	15	57	73.6		High	High	High	3	P16949		>sp|P16949|STMN1_HUMAN Stathmin OS=Homo sapiens OX=9606 GN=STMN1 PE=1 SV=3	0	0	0	9	2	25	17.3		High	High	High	3
	High	High	High	3	P22455	P22455	>sp|P22455|FGFR4_HUMAN Fibroblast growth factor receptor 4 OS=Homo sapiens OX=9606 GN=FGFR4 PE=1 SV=2	0.004	0.003	0.003	18	13	40	87.9		Low	n/a	n/a	0	P38919		>sp|P38919|IF4A3_HUMAN Eukaryotic initiation factor 4A-III OS=Homo sapiens OX=9606 GN=EIF4A3 PE=1 SV=4	0.061			3	1	1	46.8		High	High	High	3	P16989		>sp|P16989|YBOX3_HUMAN Y-box-binding protein 3 OS=Homo sapiens OX=9606 GN=YBX3 PE=1 SV=4	0	0	0	5	1	28	40.1		High	High	High	3
	High	High	High	3	P22695	P22695	>sp|P22695|QCR2_HUMAN Cytochrome b-c1 complex subunit 2, mitochondrial OS=Homo sapiens OX=9606 GN=UQCRC2 PE=1 SV=3	0.004	0.003	0.003	28	8	23	48.4		n/a	Low	Low	0	P39059		>sp|P39059|COFA1_HUMAN Collagen alpha-1(XV) chain OS=Homo sapiens OX=9606 GN=COL15A1 PE=1 SV=2		0.055	0.078	1	1	2	141.6		n/a	Low	n/a	0	P17025		>sp|P17025|ZN182_HUMAN Zinc finger protein 182 OS=Homo sapiens OX=9606 GN=ZNF182 PE=2 SV=2		0.113		3	1	1	73.6		n/a	Low	n/a	0
	Low	n/a	n/a	0	P22888	P22888	>sp|P22888|LSHR_HUMAN Lutropin-choriogonadotropic hormone receptor OS=Homo sapiens OX=9606 GN=LHCGR PE=1 SV=4	0.075			2	1	2	78.6		High	High	High	3	P40189	P40189	>sp|P40189|IL6RB_HUMAN Interleukin-6 receptor subunit beta OS=Homo sapiens OX=9606 GN=IL6ST PE=1 SV=2	0.004	0.006	0.004	17	14	31	103.5		Low	n/a	Low	0	P17040		>sp|P17040|ZSC20_HUMAN Zinc finger and SCAN domain-containing protein 20 OS=Homo sapiens OX=9606 GN=ZSCAN20 PE=1 SV=3	0.106		0.119	1	1	2	117.5		High	High	High	3
	n/a	n/a	Low	0	P23229	P23229	>sp|P23229|ITA6_HUMAN Integrin alpha-6 OS=Homo sapiens OX=9606 GN=ITGA6 PE=1 SV=5			0.078	1	1	1	126.5		Low	n/a	High	1	P40199	P40199	>sp|P40199|CEAM6_HUMAN Carcinoembryonic antigen-related cell adhesion molecule 6 OS=Homo sapiens OX=9606 GN=CEACAM6 PE=1 SV=3	0.04		0.006	10	2	3	37.2		High	High	High	3	P17174		>sp|P17174|AATC_HUMAN Aspartate aminotransferase, cytoplasmic OS=Homo sapiens OX=9606 GN=GOT1 PE=1 SV=3	0	0	0	38	8	35	46.2		Low	n/a	Medium	1
	High	Medium	High	3	P23284	P23284	>sp|P23284|PPIB_HUMAN Peptidyl-prolyl cis-trans isomerase B OS=Homo sapiens OX=9606 GN=PPIB PE=1 SV=2	0.004	0.01	0.007	33	7	16	23.7		High	High	Medium	3	P40227		>sp|P40227|TCPZ_HUMAN T-complex protein 1 subunit zeta OS=Homo sapiens OX=9606 GN=CCT6A PE=1 SV=3	0.009	0.006	0.013	15	7	14	58		Low	n/a	n/a	0	P17181	P17181	>sp|P17181|INAR1_HUMAN Interferon alpha/beta receptor 1 OS=Homo sapiens OX=9606 GN=IFNAR1 PE=1 SV=3	0.041			3	1	1	63.5		Medium	Medium	Medium	3
	Medium	Medium	Low	2	P23378		>sp|P23378|GCSP_HUMAN Glycine dehydrogenase (decarboxylating), mitochondrial OS=Homo sapiens OX=9606 GN=GLDC PE=1 SV=2	0.016	0.023	0.064	3	3	5	112.7		High	Low	n/a	1	P40616	P40616	>sp|P40616|ARL1_HUMAN ADP-ribosylation factor-like protein 1 OS=Homo sapiens OX=9606 GN=ARL1 PE=1 SV=1	0.01	0.033		23	3	5	20.4		Low	Medium	High	2	P17480		>sp|P17480|UBF1_HUMAN Nucleolar transcription factor 1 OS=Homo sapiens OX=9606 GN=UBTF PE=1 SV=1	0.031	0.014	0.004	4	3	6	89.4		High	High	High	3
	n/a	n/a	Low	0	P23396	P23396	>sp|P23396|RS3_HUMAN 40S ribosomal protein S3 OS=Homo sapiens OX=9606 GN=RPS3 PE=1 SV=2			0.086	9	2	2	26.7		Low	Medium	High	2	P40763	P40763	>sp|P40763|STAT3_HUMAN Signal transducer and activator of transcription 3 OS=Homo sapiens OX=9606 GN=STAT3 PE=1 SV=2	0.058	0.02	0.006	9	5	10	88		High	High	Medium	3	P17568	P17568	>sp|P17568|NDUB7_HUMAN NADH dehydrogenase [ubiquinone] 1 beta subcomplex subunit 7 OS=Homo sapiens OX=9606 GN=NDUFB7 PE=1 SV=4	0.002	0.004	0.013	19	1	10	16.4		High	High	High	3
	Low	Low	Low	0	P23458	P23458	>sp|P23458|JAK1_HUMAN Tyrosine-protein kinase JAK1 OS=Homo sapiens OX=9606 GN=JAK1 PE=1 SV=2	0.031	0.081	0.08	3	3	4	133.2		High	High	High	3	P40926	P40926	>sp|P40926|MDHM_HUMAN Malate dehydrogenase, mitochondrial OS=Homo sapiens OX=9606 GN=MDH2 PE=1 SV=3	0	0	0	54	14	102	35.5		Low	n/a	n/a	0	P17643	P17643	>sp|P17643|TYRP1_HUMAN 5,6-dihydroxyindole-2-carboxylic acid oxidase OS=Homo sapiens OX=9606 GN=TYRP1 PE=1 SV=2	0.065			3	1	1	60.7		High	High	High	3
	Low	Medium	Low	1	P23467	P23467	>sp|P23467|PTPRB_HUMAN Receptor-type tyrosine-protein phosphatase beta OS=Homo sapiens OX=9606 GN=PTPRB PE=1 SV=3	0.05	0.021	0.031	1	2	10	224.2		High	High	High	3	P40939		>sp|P40939|ECHA_HUMAN Trifunctional enzyme subunit alpha, mitochondrial OS=Homo sapiens OX=9606 GN=HADHA PE=1 SV=2	0.006	0.003	0.003	18	10	26	82.9		High	High	High	3	P17655	P17655	>sp|P17655|CAN2_HUMAN Calpain-2 catalytic subunit OS=Homo sapiens OX=9606 GN=CAPN2 PE=1 SV=6	0	0	0	16	5	39	79.9		Medium	High	High	3
	High	High	High	3	P23469	P23469	>sp|P23469|PTPRE_HUMAN Receptor-type tyrosine-protein phosphatase epsilon OS=Homo sapiens OX=9606 GN=PTPRE PE=1 SV=1	0.003	0.003	0.003	19	11	39	80.6		Low	Low	n/a	0	P41231	P41231	>sp|P41231|P2RY2_HUMAN P2Y purinoceptor 2 OS=Homo sapiens OX=9606 GN=P2RY2 PE=2 SV=4	0.075	0.098		9	3	4	42.2		High	High	High	3	P17812		>sp|P17812|PYRG1_HUMAN CTP synthase 1 OS=Homo sapiens OX=9606 GN=CTPS1 PE=1 SV=2	0.002	0	0	11	3	14	66.6		Medium	High	High	3
	Low	n/a	n/a	0	P23526		>sp|P23526|SAHH_HUMAN Adenosylhomocysteinase OS=Homo sapiens OX=9606 GN=AHCY PE=1 SV=4	0.031			2	1	1	47.7		n/a	n/a	Low	0	P41250	P41250	>sp|P41250|GARS_HUMAN Glycine--tRNA ligase OS=Homo sapiens OX=9606 GN=GARS PE=1 SV=3			0.079	2	1	1	83.1		Medium	Medium	Medium	3	P17844		>sp|P17844|DDX5_HUMAN Probable ATP-dependent RNA helicase DDX5 OS=Homo sapiens OX=9606 GN=DDX5 PE=1 SV=1	0.016	0.011	0.015	1	1	6	69.1		High	High	High	3
	High	High	High	3	P23528	P23528	>sp|P23528|COF1_HUMAN Cofilin-1 OS=Homo sapiens OX=9606 GN=CFL1 PE=1 SV=3	0.009	0.008	0.008	23	3	9	18.5		Medium	Medium	Medium	3	P41252		>sp|P41252|SYIC_HUMAN Isoleucine--tRNA ligase, cytoplasmic OS=Homo sapiens OX=9606 GN=IARS PE=1 SV=2	0.027	0.019	0.027	2	3	6	144.4		Low	High	High	2	P17858		>sp|P17858|PFKAL_HUMAN ATP-dependent 6-phosphofructokinase, liver type OS=Homo sapiens OX=9606 GN=PFKL PE=1 SV=6	0.031	0.001	0.003	2	1	7	85		High	High	High	3
	High	High	High	3	P23634	P23634	>sp|P23634|AT2B4_HUMAN Plasma membrane calcium-transporting ATPase 4 OS=Homo sapiens OX=9606 GN=ATP2B4 PE=1 SV=2	0.004	0.004	0.004	16	17	53	137.8		High	High	High	3	P41440	P41440	>sp|P41440|S19A1_HUMAN Folate transporter 1 OS=Homo sapiens OX=9606 GN=SLC19A1 PE=1 SV=3	0.004	0.004	0.004	14	6	31	64.8		High	High	High	3	P17900	P17900	>sp|P17900|SAP3_HUMAN Ganglioside GM2 activator OS=Homo sapiens OX=9606 GN=GM2A PE=1 SV=4	0	0.002	0.002	15	2	14	20.8		Low	Low	Medium	1
	Medium	Low	Low	1	P23786	P23786	>sp|P23786|CPT2_HUMAN Carnitine O-palmitoyltransferase 2, mitochondrial OS=Homo sapiens OX=9606 GN=CPT2 PE=1 SV=2	0.013	0.057	0.081	7	3	5	73.7		Medium	Low	Medium	2	P42126		>sp|P42126|ECI1_HUMAN Enoyl-CoA delta isomerase 1, mitochondrial OS=Homo sapiens OX=9606 GN=ECI1 PE=1 SV=1	0.028	0.033	0.027	5	1	3	32.8		High	High	High	3	P17980		>sp|P17980|PRS6A_HUMAN 26S proteasome regulatory subunit 6A OS=Homo sapiens OX=9606 GN=PSMC3 PE=1 SV=3	0	0	0	24	6	33	49.2		High	High	High	3
	Low	High	Medium	2	P23919		>sp|P23919|KTHY_HUMAN Thymidylate kinase OS=Homo sapiens OX=9606 GN=DTYMK PE=1 SV=4	0.033	0.008	0.023	24	5	8	23.8		Low	n/a	Low	0	P42345	P42345	>sp|P42345|MTOR_HUMAN Serine/threonine-protein kinase mTOR OS=Homo sapiens OX=9606 GN=MTOR PE=1 SV=1	0.076		0.078	2	3	3	288.7		High	High	High	3	P17987		>sp|P17987|TCPA_HUMAN T-complex protein 1 subunit alpha OS=Homo sapiens OX=9606 GN=TCP1 PE=1 SV=1	0.002	0.002	0.002	9	3	15	60.3		Medium	Medium	Medium	3
	n/a	Low	n/a	0	P23921		>sp|P23921|RIR1_HUMAN Ribonucleoside-diphosphate reductase large subunit OS=Homo sapiens OX=9606 GN=RRM1 PE=1 SV=1		0.076		1	1	1	90		Low	n/a	Low	0	P42566	P42566	>sp|P42566|EPS15_HUMAN Epidermal growth factor receptor substrate 15 OS=Homo sapiens OX=9606 GN=EPS15 PE=1 SV=2	0.07		0.092	2	2	2	98.6		High	High	High	3	P18031	P18031	>sp|P18031|PTN1_HUMAN Tyrosine-protein phosphatase non-receptor type 1 OS=Homo sapiens OX=9606 GN=PTPN1 PE=1 SV=1	0	0	0	8	2	18	49.9		Medium	Medium	Medium	3
	High	High	High	3	P24752		>sp|P24752|THIL_HUMAN Acetyl-CoA acetyltransferase, mitochondrial OS=Homo sapiens OX=9606 GN=ACAT1 PE=1 SV=1	0.002	0.002	0.006	34	8	20	45.2		n/a	Low	Low	0	P42696		>sp|P42696|RBM34_HUMAN RNA-binding protein 34 OS=Homo sapiens OX=9606 GN=RBM34 PE=1 SV=2		0.076	0.081	3	1	2	48.5		n/a	Medium	n/a	1	P18074		>sp|P18074|ERCC2_HUMAN General transcription and DNA repair factor IIH helicase subunit XPD OS=Homo sapiens OX=9606 GN=ERCC2 PE=1 SV=1		0.019		3	1	1	86.9		Low	Low	Low	0
	Low	n/a	n/a	0	P25067		>sp|P25067|CO8A2_HUMAN Collagen alpha-2(VIII) chain OS=Homo sapiens OX=9606 GN=COL8A2 PE=1 SV=2	0.065			2	1	1	67.2		High	High	High	3	P42704		>sp|P42704|LPPRC_HUMAN Leucine-rich PPR motif-containing protein, mitochondrial OS=Homo sapiens OX=9606 GN=LRPPRC PE=1 SV=3	0.009	0.006	0.003	12	15	25	157.8		Medium	Medium	Medium	3	P18077	P18077	>sp|P18077|RL35A_HUMAN 60S ribosomal protein L35a OS=Homo sapiens OX=9606 GN=RPL35A PE=1 SV=2	0.022	0.02	0.016	8	1	6	12.5		High	High	High	3
	Low	Medium	Low	1	P25105	P25105	>sp|P25105|PTAFR_HUMAN Platelet-activating factor receptor OS=Homo sapiens OX=9606 GN=PTAFR PE=1 SV=1	0.06	0.02	0.033	6	1	4	39.2		n/a	Low	n/a	0	P42858		>sp|P42858|HD_HUMAN Huntingtin OS=Homo sapiens OX=9606 GN=HTT PE=1 SV=2		0.087		0	1	1	347.4		n/a	Medium	n/a	1	P18084	P18084	>sp|P18084|ITB5_HUMAN Integrin beta-5 OS=Homo sapiens OX=9606 GN=ITGB5 PE=1 SV=1		0.011		4	2	2	88		High	High	High	3
	n/a	Low	n/a	0	P25205		>sp|P25205|MCM3_HUMAN DNA replication licensing factor MCM3 OS=Homo sapiens OX=9606 GN=MCM3 PE=1 SV=3		0.071		1	1	1	90.9		High	High	High	3	P42892	P42892	>sp|P42892|ECE1_HUMAN Endothelin-converting enzyme 1 OS=Homo sapiens OX=9606 GN=ECE1 PE=1 SV=2	0	0	0	44	30	227	87.1		High	High	High	3	P18085		>sp|P18085|ARF4_HUMAN ADP-ribosylation factor 4 OS=Homo sapiens OX=9606 GN=ARF4 PE=1 SV=3	0	0	0	22	3	32	20.5		High	High	High	3
	High	High	High	3	P25705	P25705	>sp|P25705|ATPA_HUMAN ATP synthase subunit alpha, mitochondrial OS=Homo sapiens OX=9606 GN=ATP5F1A PE=1 SV=1	0.005	0.005	0.004	37	17	48	59.7		Low	Low	n/a	0	P43003	P43003	>sp|P43003|EAA1_HUMAN Excitatory amino acid transporter 1 OS=Homo sapiens OX=9606 GN=SLC1A3 PE=1 SV=1	0.048	0.055		2	1	2	59.5		High	Medium	Medium	3	P18124		>sp|P18124|RL7_HUMAN 60S ribosomal protein L7 OS=Homo sapiens OX=9606 GN=RPL7 PE=1 SV=1	0.009	0.011	0.012	4	2	9	29.2		Medium	Medium	Medium	3
	n/a	Low	Medium	1	P25815	P25815	>sp|P25815|S100P_HUMAN Protein S100-P OS=Homo sapiens OX=9606 GN=S100P PE=1 SV=2		0.082	0.013	32	2	4	10.4		High	High	High	3	P43007	P43007	>sp|P43007|SATT_HUMAN Neutral amino acid transporter A OS=Homo sapiens OX=9606 GN=SLC1A4 PE=1 SV=1	0.008	0.007	0.006	23	10	59	55.7		High	High	High	3	P18206	P18206	>sp|P18206|VINC_HUMAN Vinculin OS=Homo sapiens OX=9606 GN=VCL PE=1 SV=4	0	0	0	29	21	185	123.7		Low	n/a	Medium	1
	Low	n/a	n/a	0	P25940	P25940	>sp|P25940|CO5A3_HUMAN Collagen alpha-3(V) chain OS=Homo sapiens OX=9606 GN=COL5A3 PE=1 SV=3	0.06			1	1	1	172		High	High	High	3	P43121	P43121	>sp|P43121|MUC18_HUMAN Cell surface glycoprotein MUC18 OS=Homo sapiens OX=9606 GN=MCAM PE=1 SV=2	0	0.009	0	34	18	106	71.6		High	Medium	High	3	P18583		>sp|P18583|SON_HUMAN Protein SON OS=Homo sapiens OX=9606 GN=SON PE=1 SV=4	0.005	0.02	0.003	4	4	8	263.7		High	High	High	3
	Low	Medium	Low	1	P25942	P25942	>sp|P25942|TNR5_HUMAN Tumor necrosis factor receptor superfamily member 5 OS=Homo sapiens OX=9606 GN=CD40 PE=1 SV=1	0.062	0.024	0.037	7	2	6	30.6		Medium	Low	Low	1	P43246		>sp|P43246|MSH2_HUMAN DNA mismatch repair protein Msh2 OS=Homo sapiens OX=9606 GN=MSH2 PE=1 SV=1	0.028	0.079	0.084	4	3	4	104.7		Low	Low	n/a	0	P18615		>sp|P18615|NELFE_HUMAN Negative elongation factor E OS=Homo sapiens OX=9606 GN=NELFE PE=1 SV=3	0.089	0.075		4	1	2	43.2		High	High	High	3
	High	High	High	3	P26006	P26006	>sp|P26006|ITA3_HUMAN Integrin alpha-3 OS=Homo sapiens OX=9606 GN=ITGA3 PE=1 SV=5	0.007	0.007	0.007	14	13	80	116.5		High	High	High	3	P43304		>sp|P43304|GPDM_HUMAN Glycerol-3-phosphate dehydrogenase, mitochondrial OS=Homo sapiens OX=9606 GN=GPD2 PE=1 SV=3	0.009	0.005	0.005	17	9	19	80.8		High	High	High	3	P18621	P18621	>sp|P18621|RL17_HUMAN 60S ribosomal protein L17 OS=Homo sapiens OX=9606 GN=RPL17 PE=1 SV=3	0	0	0	14	3	31	21.4		n/a	n/a	Low	0
	Low	Medium	High	2	P26368		>sp|P26368|U2AF2_HUMAN Splicing factor U2AF 65 kDa subunit OS=Homo sapiens OX=9606 GN=U2AF2 PE=1 SV=4	0.052	0.024	0.006	7	3	8	53.5		n/a	n/a	Low	0	P43686		>sp|P43686|PRS6B_HUMAN 26S proteasome regulatory subunit 6B OS=Homo sapiens OX=9606 GN=PSMC4 PE=1 SV=2			0.095	5	1	1	47.3		High	High	High	3	P18669		>sp|P18669|PGAM1_HUMAN Phosphoglycerate mutase 1 OS=Homo sapiens OX=9606 GN=PGAM1 PE=1 SV=2	0	0	0	32	4	161	28.8		High	High	High	3
	High	Medium	High	3	P26440		>sp|P26440|IVD_HUMAN Isovaleryl-CoA dehydrogenase, mitochondrial OS=Homo sapiens OX=9606 GN=IVD PE=1 SV=2	0.004	0.011	0.009	13	6	13	46.6		High	Medium	High	3	P45880	P45880	>sp|P45880|VDAC2_HUMAN Voltage-dependent anion-selective channel protein 2 OS=Homo sapiens OX=9606 GN=VDAC2 PE=1 SV=2	0.01	0.015	0.007	10	3	11	31.5		High	High	High	3	P18827	P18827	>sp|P18827|SDC1_HUMAN Syndecan-1 OS=Homo sapiens OX=9606 GN=SDC1 PE=1 SV=3	0	0	0	5	1	15	32.4		Medium	Medium	High	3
	High	High	Medium	3	P26447	P26447	>sp|P26447|S10A4_HUMAN Protein S100-A4 OS=Homo sapiens OX=9606 GN=S100A4 PE=1 SV=1	0.004	0.003	0.03	37	5	18	11.7		Low	Medium	Low	1	P46059	P46059	>sp|P46059|S15A1_HUMAN Solute carrier family 15 member 1 OS=Homo sapiens OX=9606 GN=SLC15A1 PE=2 SV=1	0.039	0.024	0.085	3	2	4	78.8		Low	High	High	2	P18858		>sp|P18858|DNLI1_HUMAN DNA ligase 1 OS=Homo sapiens OX=9606 GN=LIG1 PE=1 SV=1	0.041	0.005	0.003	5	3	8	101.7		Medium	High	High	3
	Medium	Medium	n/a	2	P26599	P26599	>sp|P26599|PTBP1_HUMAN Polypyrimidine tract-binding protein 1 OS=Homo sapiens OX=9606 GN=PTBP1 PE=1 SV=1	0.026	0.024		6	2	3	57.2		n/a	Low	n/a	0	P46109		>sp|P46109|CRKL_HUMAN Crk-like protein OS=Homo sapiens OX=9606 GN=CRKL PE=1 SV=1		0.079		5	1	1	33.8		High	Medium	Medium	3	P18859		>sp|P18859|ATP5J_HUMAN ATP synthase-coupling factor 6, mitochondrial OS=Homo sapiens OX=9606 GN=ATP5PF PE=1 SV=1	0.01	0.011	0.012	26	2	6	12.6		High	High	High	3
	Medium	Medium	Medium	3	P26640		>sp|P26640|SYVC_HUMAN Valine--tRNA ligase OS=Homo sapiens OX=9606 GN=VARS PE=1 SV=4	0.012	0.023	0.023	5	6	8	140.4		Low	Medium	Medium	2	P46459	P46459	>sp|P46459|NSF_HUMAN Vesicle-fusing ATPase OS=Homo sapiens OX=9606 GN=NSF PE=1 SV=3	0.071	0.013	0.012	7	5	11	82.5		High	High	High	3	P19012		>sp|P19012|K1C15_HUMAN Keratin, type I cytoskeletal 15 OS=Homo sapiens OX=9606 GN=KRT15 PE=1 SV=3	0.002	0.002	0.002	6	4	19	49.2		High	High	High	3
	Medium	Medium	Low	2	P26641		>sp|P26641|EF1G_HUMAN Elongation factor 1-gamma OS=Homo sapiens OX=9606 GN=EEF1G PE=1 SV=3	0.012	0.011	0.038	7	3	7	50.1		High	n/a	Low	1	P46531	P46531	>sp|P46531|NOTC1_HUMAN Neurogenic locus notch homolog protein 1 OS=Homo sapiens OX=9606 GN=NOTCH1 PE=1 SV=4	0.01		0.035	2	4	6	272.3		High	High	High	3	P19013	P19013	>sp|P19013|K2C4_HUMAN Keratin, type II cytoskeletal 4 OS=Homo sapiens OX=9606 GN=KRT4 PE=1 SV=4	0	0	0	12	8	44	57.3		n/a	n/a	Low	0
	High	High	High	3	P27348	P27348	>sp|P27348|1433T_HUMAN 14-3-3 protein theta OS=Homo sapiens OX=9606 GN=YWHAQ PE=1 SV=1	0.004	0.004	0.006	20	5	17	27.7		Medium	Low	Medium	2	P46776	P46776	>sp|P46776|RL27A_HUMAN 60S ribosomal protein L27a OS=Homo sapiens OX=9606 GN=RPL27A PE=1 SV=2	0.027	0.054	0.012	14	2	4	16.6		High	High	High	3	P19338		>sp|P19338|NUCL_HUMAN Nucleolin OS=Homo sapiens OX=9606 GN=NCL PE=1 SV=3	0	0	0.002	7	5	18	76.6		High	High	High	3
	High	High	High	3	P27701	P27701	>sp|P27701|CD82_HUMAN CD82 antigen OS=Homo sapiens OX=9606 GN=CD82 PE=1 SV=1	0.006	0.005	0.007	31	7	58	29.6		Low	n/a	n/a	0	P46779	P46779	>sp|P46779|RL28_HUMAN 60S ribosomal protein L28 OS=Homo sapiens OX=9606 GN=RPL28 PE=1 SV=3	0.068			11	1	1	15.7		High	High	High	3	P19367	P19367	>sp|P19367|HXK1_HUMAN Hexokinase-1 OS=Homo sapiens OX=9606 GN=HK1 PE=1 SV=3	0	0	0	13	7	53	102.4		High	High	High	3
	High	Medium	High	3	P27708	P27708	>sp|P27708|PYR1_HUMAN CAD protein OS=Homo sapiens OX=9606 GN=CAD PE=1 SV=3	0.003	0.012	0.005	9	18	38	242.8		n/a	Low	n/a	0	P46934	P46934	>sp|P46934|NEDD4_HUMAN E3 ubiquitin-protein ligase NEDD4 OS=Homo sapiens OX=9606 GN=NEDD4 PE=1 SV=4		0.08		1	1	1	149		High	Medium	Medium	3	P19404		>sp|P19404|NDUV2_HUMAN NADH dehydrogenase [ubiquinone] flavoprotein 2, mitochondrial OS=Homo sapiens OX=9606 GN=NDUFV2 PE=1 SV=2	0.001	0.011	0.014	12	2	9	27.4		High	High	High	3
	Medium	High	High	3	P27797	P27797	>sp|P27797|CALR_HUMAN Calreticulin OS=Homo sapiens OX=9606 GN=CALR PE=1 SV=1	0.012	0.004	0.006	22	6	18	48.1		High	High	High	3	P46940	P46940	>sp|P46940|IQGA1_HUMAN Ras GTPase-activating-like protein IQGAP1 OS=Homo sapiens OX=9606 GN=IQGAP1 PE=1 SV=1	0.003	0.004	0.005	14	19	40	189.1		n/a	n/a	Low	0	P19438	P19438	>sp|P19438|TNR1A_HUMAN Tumor necrosis factor receptor superfamily member 1A OS=Homo sapiens OX=9606 GN=TNFRSF1A PE=1 SV=1			0.067	5	1	1	50.5		Medium	Medium	Medium	3
	Low	n/a	n/a	0	P27816	P27816	>sp|P27816|MAP4_HUMAN Microtubule-associated protein 4 OS=Homo sapiens OX=9606 GN=MAP4 PE=1 SV=3	0.059			3	3	3	120.9		n/a	Low	Medium	1	P46976		>sp|P46976|GLYG_HUMAN Glycogenin-1 OS=Homo sapiens OX=9606 GN=GYG1 PE=1 SV=4		0.033	0.027	4	1	2	39.4		Low	Low	Low	0	P19525		>sp|P19525|E2AK2_HUMAN Interferon-induced, double-stranded RNA-activated protein kinase OS=Homo sapiens OX=9606 GN=EIF2AK2 PE=1 SV=2	0.095	0.077	0.088	1	1	3	62.1		Medium	High	Medium	3
	High	High	High	3	P27824	P27824	>sp|P27824|CALX_HUMAN Calnexin OS=Homo sapiens OX=9606 GN=CANX PE=1 SV=2	0.008	0	0.008	22	15	88	67.5		Low	Low	Low	0	P46977	P46977	>sp|P46977|STT3A_HUMAN Dolichyl-diphosphooligosaccharide--protein glycosyltransferase subunit STT3A OS=Homo sapiens OX=9606 GN=STT3A PE=1 SV=2	0.048	0.102	0.102	4	3	6	80.5		High	Medium	High	3	P19623		>sp|P19623|SPEE_HUMAN Spermidine synthase OS=Homo sapiens OX=9606 GN=SRM PE=1 SV=1	0.009	0.025	0.004	14	2	6	33.8		Low	Low	n/a	0
	Medium	Medium	Low	2	P28331		>sp|P28331|NDUS1_HUMAN NADH-ubiquinone oxidoreductase 75 kDa subunit, mitochondrial OS=Homo sapiens OX=9606 GN=NDUFS1 PE=1 SV=3	0.023	0.023	0.032	6	3	4	79.4		Low	Low	Low	0	P47756		>sp|P47756|CAPZB_HUMAN F-actin-capping protein subunit beta OS=Homo sapiens OX=9606 GN=CAPZB PE=1 SV=4	0.053	0.091	0.033	9	2	3	31.3		High	n/a	Medium	2	P19634	P19634	>sp|P19634|SL9A1_HUMAN Sodium/hydrogen exchanger 1 OS=Homo sapiens OX=9606 GN=SLC9A1 PE=1 SV=2	0.006		0.016	3	1	3	90.7		Medium	Low	Medium	2
	Low	n/a	n/a	0	P28482		>sp|P28482|MK01_HUMAN Mitogen-activated protein kinase 1 OS=Homo sapiens OX=9606 GN=MAPK1 PE=1 SV=3	0.063			4	1	1	41.4		Low	Low	Low	0	P47893	P47893	>sp|P47893|OR3A2_HUMAN Olfactory receptor 3A2 OS=Homo sapiens OX=9606 GN=OR3A2 PE=2 SV=3	0.067	0.081	0.092	3	1	5	35.2		n/a	Low	n/a	0	P19823	P19823	>sp|P19823|ITIH2_HUMAN Inter-alpha-trypsin inhibitor heavy chain H2 OS=Homo sapiens OX=9606 GN=ITIH2 PE=1 SV=2		0.091		1	1	1	106.4		High	High	High	3
	n/a	n/a	Low	0	P28908	P28908	>sp|P28908|TNR8_HUMAN Tumor necrosis factor receptor superfamily member 8 OS=Homo sapiens OX=9606 GN=TNFRSF8 PE=1 SV=1			0.075	3	1	1	63.7		Medium	n/a	n/a	1	P47914		>sp|P47914|RL29_HUMAN 60S ribosomal protein L29 OS=Homo sapiens OX=9606 GN=RPL29 PE=1 SV=2	0.022			14	2	3	17.7		Medium	Medium	Medium	3	P19971		>sp|P19971|TYPH_HUMAN Thymidine phosphorylase OS=Homo sapiens OX=9606 GN=TYMP PE=1 SV=2	0.029	0.02	0.018	4	1	3	49.9		High	High	High	3
	Low	n/a	n/a	0	P29120		>sp|P29120|NEC1_HUMAN Neuroendocrine convertase 1 OS=Homo sapiens OX=9606 GN=PCSK1 PE=1 SV=2	0.072			3	1	1	84.1		High	High	High	3	P48029	P48029	>sp|P48029|SC6A8_HUMAN Sodium- and chloride-dependent creatine transporter 1 OS=Homo sapiens OX=9606 GN=SLC6A8 PE=1 SV=1	0.006	0.007	0.007	13	8	48	70.5		n/a	Low	Low	0	P20023	P20023	>sp|P20023|CR2_HUMAN Complement receptor type 2 OS=Homo sapiens OX=9606 GN=CR2 PE=1 SV=2		0.046	0.062	2	1	2	112.8		High	High	High	3
	High	High	High	3	P29317	P29317	>sp|P29317|EPHA2_HUMAN Ephrin type-A receptor 2 OS=Homo sapiens OX=9606 GN=EPHA2 PE=1 SV=2	0.005	0.007	0.006	23	21	74	108.2		High	High	High	3	P48067	P48067	>sp|P48067|SC6A9_HUMAN Sodium- and chloride-dependent glycine transporter 1 OS=Homo sapiens OX=9606 GN=SLC6A9 PE=1 SV=3	0.005	0.006	0.005	9	5	35	78.2		High	High	High	3	P20042		>sp|P20042|IF2B_HUMAN Eukaryotic translation initiation factor 2 subunit 2 OS=Homo sapiens OX=9606 GN=EIF2S2 PE=1 SV=2	0	0	0	37	10	62	38.4		n/a	n/a	Medium	1
	High	High	High	3	P29323	P29323	>sp|P29323|EPHB2_HUMAN Ephrin type-B receptor 2 OS=Homo sapiens OX=9606 GN=EPHB2 PE=1 SV=5	0.005	0.002	0.006	3	3	13	117.4		High	High	High	3	P48509	P48509	>sp|P48509|CD151_HUMAN CD151 antigen OS=Homo sapiens OX=9606 GN=CD151 PE=1 SV=3	0.006	0.006	0.006	20	6	60	28.3		High	High	High	3	P20073	P20073	>sp|P20073|ANXA7_HUMAN Annexin A7 OS=Homo sapiens OX=9606 GN=ANXA7 PE=1 SV=3	0	0	0.003	5	2	16	52.7		High	High	High	3
	Low	n/a	n/a	0	P29374	P29374	>sp|P29374|ARI4A_HUMAN AT-rich interactive domain-containing protein 4A OS=Homo sapiens OX=9606 GN=ARID4A PE=1 SV=3	0.072			1	1	1	142.7		n/a	Low	Low	0	P48594		>sp|P48594|SPB4_HUMAN Serpin B4 OS=Homo sapiens OX=9606 GN=SERPINB4 PE=1 SV=2		0.08	0.092	2	1	2	44.8		High	High	High	3	P20290		>sp|P20290|BTF3_HUMAN Transcription factor BTF3 OS=Homo sapiens OX=9606 GN=BTF3 PE=1 SV=1	0	0	0	12	1	12	22.2		Low	Medium	High	2
	High	High	High	3	P29401		>sp|P29401|TKT_HUMAN Transketolase OS=Homo sapiens OX=9606 GN=TKT PE=1 SV=3	0.003	0.003	0.003	19	9	26	67.8		n/a	n/a	Low	0	P48664	P48664	>sp|P48664|EAA4_HUMAN Excitatory amino acid transporter 4 OS=Homo sapiens OX=9606 GN=SLC1A6 PE=2 SV=1			0.074	1	1	1	61.5		High	High	Medium	3	P20618		>sp|P20618|PSB1_HUMAN Proteasome subunit beta type-1 OS=Homo sapiens OX=9606 GN=PSMB1 PE=1 SV=2	0	0.002	0.012	14	2	10	26.5		n/a	n/a	Medium	1
	Low	n/a	Low	0	P29597	P29597	>sp|P29597|TYK2_HUMAN Non-receptor tyrosine-protein kinase TYK2 OS=Homo sapiens OX=9606 GN=TYK2 PE=1 SV=3	0.057		0.071	2	2	2	133.6		n/a	Low	n/a	0	P48729	P48729	>sp|P48729|KC1A_HUMAN Casein kinase I isoform alpha OS=Homo sapiens OX=9606 GN=CSNK1A1 PE=1 SV=2		0.095		2	1	1	38.9		Medium	Medium	Low	2	P20645	P20645	>sp|P20645|MPRD_HUMAN Cation-dependent mannose-6-phosphate receptor OS=Homo sapiens OX=9606 GN=M6PR PE=1 SV=1	0.018	0.016	0.086	8	1	5	31		High	High	High	3
	Low	n/a	n/a	0	P29692	P29692	>sp|P29692|EF1D_HUMAN Elongation factor 1-delta OS=Homo sapiens OX=9606 GN=EEF1D PE=1 SV=5	0.032			7	2	2	31.1		High	High	High	3	P48735	P48735	>sp|P48735|IDHP_HUMAN Isocitrate dehydrogenase [NADP], mitochondrial OS=Homo sapiens OX=9606 GN=IDH2 PE=1 SV=2	0.003	0.007	0.007	21	8	20	50.9		Medium	Medium	Medium	3	P20674	P20674	>sp|P20674|COX5A_HUMAN Cytochrome c oxidase subunit 5A, mitochondrial OS=Homo sapiens OX=9606 GN=COX5A PE=1 SV=2	0.024	0.022	0.026	20	1	3	16.8		Low	n/a	n/a	0
	Medium	Medium	Medium	3	P29966	P29966	>sp|P29966|MARCS_HUMAN Myristoylated alanine-rich C-kinase substrate OS=Homo sapiens OX=9606 GN=MARCKS PE=1 SV=4	0.025	0.019	0.022	5	1	6	31.5		High	High	High	3	P48960	P48960	>sp|P48960|CD97_HUMAN CD97 antigen OS=Homo sapiens OX=9606 GN=CD97 PE=1 SV=4	0	0	0	20	11	135	91.8		High	High	High	3	P20700		>sp|P20700|LMNB1_HUMAN Lamin-B1 OS=Homo sapiens OX=9606 GN=LMNB1 PE=1 SV=2	0	0	0	15	5	34	66.4		High	High	High	3
	High	High	Medium	3	P30038		>sp|P30038|AL4A1_HUMAN Delta-1-pyrroline-5-carboxylate dehydrogenase, mitochondrial OS=Homo sapiens OX=9606 GN=ALDH4A1 PE=1 SV=3	0.002	0.002	0.022	22	11	21	61.7		n/a	n/a	Low	0	P49006	P49006	>sp|P49006|MRP_HUMAN MARCKS-related protein OS=Homo sapiens OX=9606 GN=MARCKSL1 PE=1 SV=2			0.074	8	1	1	19.5		Low	n/a	n/a	0	P20807		>sp|P20807|CAN3_HUMAN Calpain-3 OS=Homo sapiens OX=9606 GN=CAPN3 PE=1 SV=2	0.058			2	1	1	94.2		High	Medium	Medium	3
	High	High	Medium	3	P30040	P30040	>sp|P30040|ERP29_HUMAN Endoplasmic reticulum resident protein 29 OS=Homo sapiens OX=9606 GN=ERP29 PE=1 SV=4	0.007	0.008	0.013	18	4	8	29		High	High	High	3	P49184	P49184	>sp|P49184|DNSL1_HUMAN Deoxyribonuclease-1-like 1 OS=Homo sapiens OX=9606 GN=DNASE1L1 PE=1 SV=1	0.006	0.006	0.005	48	9	43	33.9		High	High	High	3	P20810	P20810	>sp|P20810|ICAL_HUMAN Calpastatin OS=Homo sapiens OX=9606 GN=CAST PE=1 SV=4	0	0	0	19	7	33	76.5		High	Medium	High	3
	Low	Low	Medium	1	P30041	P30041	>sp|P30041|PRDX6_HUMAN Peroxiredoxin-6 OS=Homo sapiens OX=9606 GN=PRDX6 PE=1 SV=3	0.059	0.082	0.022	7	2	4	25		Medium	Low	n/a	1	P49257		>sp|P49257|LMAN1_HUMAN Protein ERGIC-53 OS=Homo sapiens OX=9606 GN=LMAN1 PE=1 SV=2	0.028	0.033		2	1	2	57.5		n/a	Low	n/a	0	P20815	P20815	>sp|P20815|CP3A5_HUMAN Cytochrome P450 3A5 OS=Homo sapiens OX=9606 GN=CYP3A5 PE=1 SV=1		0.078		4	1	1	57.1		High	High	High	3
	Medium	n/a	Low	1	P30044		>sp|P30044|PRDX5_HUMAN Peroxiredoxin-5, mitochondrial OS=Homo sapiens OX=9606 GN=PRDX5 PE=1 SV=4	0.012		0.031	10	2	3	22.1		High	High	High	3	P49327	P49327	>sp|P49327|FAS_HUMAN Fatty acid synthase OS=Homo sapiens OX=9606 GN=FASN PE=1 SV=3	0	0	0	52	98	1741	273.3		High	High	High	3	P20839		>sp|P20839|IMDH1_HUMAN Inosine-5'-monophosphate dehydrogenase 1 OS=Homo sapiens OX=9606 GN=IMPDH1 PE=1 SV=2	0.002	0.002	0.002	12	5	13	55.4		Low	Low	n/a	0
	High	High	High	3	P30048		>sp|P30048|PRDX3_HUMAN Thioredoxin-dependent peroxide reductase, mitochondrial OS=Homo sapiens OX=9606 GN=PRDX3 PE=1 SV=3	0.003	0.004	0.003	28	6	33	27.7		Medium	Low	Low	1	P49368	P49368	>sp|P49368|TCPG_HUMAN T-complex protein 1 subunit gamma OS=Homo sapiens OX=9606 GN=CCT3 PE=1 SV=4	0.028	0.078	0.082	11	4	5	60.5		High	Low	High	2	P20908	P20908	>sp|P20908|CO5A1_HUMAN Collagen alpha-1(V) chain OS=Homo sapiens OX=9606 GN=COL5A1 PE=1 SV=3	0.006	0.05	0.004	1	1	8	183.4		High	High	High	3
	n/a	Low	Low	0	P30049		>sp|P30049|ATPD_HUMAN ATP synthase subunit delta, mitochondrial OS=Homo sapiens OX=9606 GN=ATP5F1D PE=1 SV=2		0.083	0.082	8	1	2	17.5		High	High	High	3	P49411		>sp|P49411|EFTU_HUMAN Elongation factor Tu, mitochondrial OS=Homo sapiens OX=9606 GN=TUFM PE=1 SV=2	0.008	0.008	0.007	41	17	86	49.5		n/a	Low	n/a	0	P20929		>sp|P20929|NEBU_HUMAN Nebulin OS=Homo sapiens OX=9606 GN=NEB PE=1 SV=5		0.086		0	1	1	772.4		Low	Low	Low	0
	High	Medium	High	3	P30084		>sp|P30084|ECHM_HUMAN Enoyl-CoA hydratase, mitochondrial OS=Homo sapiens OX=9606 GN=ECHS1 PE=1 SV=4	0.004	0.011	0.006	24	5	15	31.4		Low	Low	Low	0	P49703	P49703	>sp|P49703|ARL4D_HUMAN ADP-ribosylation factor-like protein 4D OS=Homo sapiens OX=9606 GN=ARL4D PE=1 SV=2	0.048	0.099	0.102	8	1	9	22.1		Low	n/a	n/a	0	P20936	P20936	>sp|P20936|RASA1_HUMAN Ras GTPase-activating protein 1 OS=Homo sapiens OX=9606 GN=RASA1 PE=1 SV=1	0.102			1	1	1	116.3		n/a	n/a	Low	0
	High	High	High	3	P30101	P30101	>sp|P30101|PDIA3_HUMAN Protein disulfide-isomerase A3 OS=Homo sapiens OX=9606 GN=PDIA3 PE=1 SV=4	0	0	0	65	29	182	56.7		High	High	High	3	P49748	P49748	>sp|P49748|ACADV_HUMAN Very long-chain specific acyl-CoA dehydrogenase, mitochondrial OS=Homo sapiens OX=9606 GN=ACADVL PE=1 SV=1	0.005	0.003	0.003	23	12	31	70.3		High	High	High	3	P21266		>sp|P21266|GSTM3_HUMAN Glutathione S-transferase Mu 3 OS=Homo sapiens OX=9606 GN=GSTM3 PE=1 SV=3	0	0.002	0	14	2	14	26.5		High	High	High	3
	Low	n/a	n/a	0	P30154	P30154	>sp|P30154|2AAB_HUMAN Serine/threonine-protein phosphatase 2A 65 kDa regulatory subunit A beta isoform OS=Homo sapiens OX=9606 GN=PPP2R1B PE=1 SV=3	0.03			3	1	1	66.2		Medium	High	High	3	P49755	P49755	>sp|P49755|TMEDA_HUMAN Transmembrane emp24 domain-containing protein 10 OS=Homo sapiens OX=9606 GN=TMED10 PE=1 SV=2	0.011	0.007	0.006	18	4	10	25		Low	Low	n/a	0	P21283	P21283	>sp|P21283|VATC1_HUMAN V-type proton ATPase subunit C 1 OS=Homo sapiens OX=9606 GN=ATP6V1C1 PE=1 SV=4	0.086	0.075		2	1	2	43.9		n/a	Low	Low	0
	Medium	n/a	Low	1	P30408	P30408	>sp|P30408|T4S1_HUMAN Transmembrane 4 L6 family member 1 OS=Homo sapiens OX=9606 GN=TM4SF1 PE=1 SV=1	0.015		0.065	4	1	3	21.6		n/a	Low	Low	0	P49756		>sp|P49756|RBM25_HUMAN RNA-binding protein 25 OS=Homo sapiens OX=9606 GN=RBM25 PE=1 SV=3		0.076	0.082	1	1	2	100.1		High	High	High	3	P21333	P21333	>sp|P21333|FLNA_HUMAN Filamin-A OS=Homo sapiens OX=9606 GN=FLNA PE=1 SV=4	0	0	0	11	17	47	280.6		Medium	Medium	Medium	3
	Low	Low	n/a	0	P30411	P30411	>sp|P30411|BKRB2_HUMAN B2 bradykinin receptor OS=Homo sapiens OX=9606 GN=BDKRB2 PE=1 SV=2	0.058	0.061		2	1	2	44.4		Low	Low	n/a	0	P49792		>sp|P49792|RBP2_HUMAN E3 SUMO-protein ligase RanBP2 OS=Homo sapiens OX=9606 GN=RANBP2 PE=1 SV=2	0.051	0.09		1	2	3	358		Low	Low	Low	0	P21583	P21583	>sp|P21583|SCF_HUMAN Kit ligand OS=Homo sapiens OX=9606 GN=KITLG PE=1 SV=1	0.046	0.033	0.073	5	1	3	30.9		Low	Low	n/a	0
	Low	n/a	n/a	0	P30414	P30414	>sp|P30414|NKTR_HUMAN NK-tumor recognition protein OS=Homo sapiens OX=9606 GN=NKTR PE=1 SV=2	0.071			1	1	1	165.6		High	High	High	3	P49961	P49961	>sp|P49961|ENTP1_HUMAN Ectonucleoside triphosphate diphosphohydrolase 1 OS=Homo sapiens OX=9606 GN=ENTPD1 PE=1 SV=1	0.009	0.005	0.006	9	4	10	57.9		High	High	High	3	P21796	P21796	>sp|P21796|VDAC1_HUMAN Voltage-dependent anion-selective channel protein 1 OS=Homo sapiens OX=9606 GN=VDAC1 PE=1 SV=2	0	0	0	50	9	24	30.8		High	High	High	3
	High	High	High	3	P30519	P30519	>sp|P30519|HMOX2_HUMAN Heme oxygenase 2 OS=Homo sapiens OX=9606 GN=HMOX2 PE=1 SV=2	0.005	0.004	0.003	41	9	36	36		Medium	High	High	3	P50213		>sp|P50213|IDH3A_HUMAN Isocitrate dehydrogenase [NAD] subunit alpha, mitochondrial OS=Homo sapiens OX=9606 GN=IDH3A PE=1 SV=1	0.013	0.005	0.006	19	6	13	39.6		n/a	Medium	n/a	1	P21912	P21912	>sp|P21912|SDHB_HUMAN Succinate dehydrogenase [ubiquinone] iron-sulfur subunit, mitochondrial OS=Homo sapiens OX=9606 GN=SDHB PE=1 SV=3		0.026		5	1	1	31.6		Medium	Low	Medium	2
	Medium	Medium	Low	2	P30533	P30533	>sp|P30533|AMRP_HUMAN Alpha-2-macroglobulin receptor-associated protein OS=Homo sapiens OX=9606 GN=LRPAP1 PE=1 SV=1	0.028	0.027	0.032	4	1	3	41.4		n/a	n/a	Low	0	P50336	P50336	>sp|P50336|PPOX_HUMAN Protoporphyrinogen oxidase OS=Homo sapiens OX=9606 GN=PPOX PE=1 SV=1			0.091	2	1	1	50.7		Low	n/a	n/a	0	P22033		>sp|P22033|MUTA_HUMAN Methylmalonyl-CoA mutase, mitochondrial OS=Homo sapiens OX=9606 GN=MMUT PE=1 SV=4	0.073			2	1	1	83.1		High	High	High	3
	n/a	Low	n/a	0	P30536		>sp|P30536|TSPO_HUMAN Translocator protein OS=Homo sapiens OX=9606 GN=TSPO PE=1 SV=3		0.081		5	1	1	18.8		n/a	Low	n/a	0	P50395	P50395	>sp|P50395|GDIB_HUMAN Rab GDP dissociation inhibitor beta OS=Homo sapiens OX=9606 GN=GDI2 PE=1 SV=2		0.1		9	2	2	50.6		High	High	High	3	P22061		>sp|P22061|PIMT_HUMAN Protein-L-isoaspartate(D-aspartate) O-methyltransferase OS=Homo sapiens OX=9606 GN=PCMT1 PE=1 SV=4	0	0	0	44	6	27	24.6		High	High	High	3
	n/a	Low	n/a	0	P30622	P30622	>sp|P30622|CLIP1_HUMAN CAP-Gly domain-containing linker protein 1 OS=Homo sapiens OX=9606 GN=CLIP1 PE=1 SV=2		0.078		2	1	1	162.1		Medium	Low	High	2	P50416		>sp|P50416|CPT1A_HUMAN Carnitine O-palmitoyltransferase 1, liver isoform OS=Homo sapiens OX=9606 GN=CPT1A PE=1 SV=2	0.028	0.102	0.006	10	7	10	88.3		Medium	Medium	High	3	P22087		>sp|P22087|FBRL_HUMAN rRNA 2'-O-methyltransferase fibrillarin OS=Homo sapiens OX=9606 GN=FBL PE=1 SV=2	0.011	0.011	0.004	7	2	7	33.8		Medium	Medium	Medium	3
	High	High	High	3	P30825	P30825	>sp|P30825|CTR1_HUMAN High affinity cationic amino acid transporter 1 OS=Homo sapiens OX=9606 GN=SLC7A1 PE=1 SV=1	0.006	0.007	0.006	11	6	78	67.6		High	Medium	High	3	P50443	P50443	>sp|P50443|S26A2_HUMAN Sulfate transporter OS=Homo sapiens OX=9606 GN=SLC26A2 PE=1 SV=2	0.009	0.011	0.009	4	3	10	81.6		High	High	High	3	P22102		>sp|P22102|PUR2_HUMAN Trifunctional purine biosynthetic protein adenosine-3 OS=Homo sapiens OX=9606 GN=GART PE=1 SV=1	0	0	0	2	1	23	107.7		High	High	High	3
	Low	Low	Low	0	P30837		>sp|P30837|AL1B1_HUMAN Aldehyde dehydrogenase X, mitochondrial OS=Homo sapiens OX=9606 GN=ALDH1B1 PE=1 SV=3	0.031	0.035	0.041	5	2	4	57.2		Medium	Low	Medium	2	P50454	P50454	>sp|P50454|SERPH_HUMAN Serpin H1 OS=Homo sapiens OX=9606 GN=SERPINH1 PE=1 SV=2	0.015	0.034	0.027	6	2	4	46.4		High	High	High	3	P22234		>sp|P22234|PUR6_HUMAN Multifunctional protein ADE2 OS=Homo sapiens OX=9606 GN=PAICS PE=1 SV=3	0.002	0.002	0.003	8	2	11	47		High	High	High	3
	High	High	High	3	P31040	P31040	>sp|P31040|SDHA_HUMAN Succinate dehydrogenase [ubiquinone] flavoprotein subunit, mitochondrial OS=Homo sapiens OX=9606 GN=SDHA PE=1 SV=2	0.005	0.002	0.002	15	7	21	72.6		High	High	High	3	P50851	P50851	>sp|P50851|LRBA_HUMAN Lipopolysaccharide-responsive and beige-like anchor protein OS=Homo sapiens OX=9606 GN=LRBA PE=1 SV=4	0.004	0.004	0.003	7	17	38	318.9		Medium	High	Medium	3	P22307		>sp|P22307|NLTP_HUMAN Non-specific lipid-transfer protein OS=Homo sapiens OX=9606 GN=SCP2 PE=1 SV=2	0.018	0.004	0.012	2	1	6	59		Low	Medium	High	2
	Low	n/a	n/a	0	P31146	P31146	>sp|P31146|COR1A_HUMAN Coronin-1A OS=Homo sapiens OX=9606 GN=CORO1A PE=1 SV=4	0.073			2	1	1	51		High	High	High	3	P50895	P50895	>sp|P50895|BCAM_HUMAN Basal cell adhesion molecule OS=Homo sapiens OX=9606 GN=BCAM PE=1 SV=2	0	0	0	51	26	993	67.4		High	High	High	3	P22314	P22314	>sp|P22314|UBA1_HUMAN Ubiquitin-like modifier-activating enzyme 1 OS=Homo sapiens OX=9606 GN=UBA1 PE=1 SV=3	0	0	0	9	7	37	117.8		Low	Low	Low	0
	Low	Low	Low	0	P31150		>sp|P31150|GDIA_HUMAN Rab GDP dissociation inhibitor alpha OS=Homo sapiens OX=9606 GN=GDI1 PE=1 SV=2	0.055	0.072	0.033	6	2	3	50.6		High	Medium	Medium	3	P50897	P50897	>sp|P50897|PPT1_HUMAN Palmitoyl-protein thioesterase 1 OS=Homo sapiens OX=9606 GN=PPT1 PE=1 SV=1	0.009	0.011	0.028	13	3	9	34.2		High	High	High	3	P22392	P22392	>sp|P22392|NDKB_HUMAN Nucleoside diphosphate kinase B OS=Homo sapiens OX=9606 GN=NME2 PE=1 SV=1	0	0	0	67	10	156	17.3		High	High	High	3
	Low	Low	Low	0	P31323	P31323	>sp|P31323|KAP3_HUMAN cAMP-dependent protein kinase type II-beta regulatory subunit OS=Homo sapiens OX=9606 GN=PRKAR2B PE=1 SV=3	0.068	0.084	0.072	2	1	4	46.3		Low	Low	n/a	0	P50991	P50991	>sp|P50991|TCPD_HUMAN T-complex protein 1 subunit delta OS=Homo sapiens OX=9606 GN=CCT4 PE=1 SV=4	0.039	0.064		5	2	3	57.9		Low	Medium	Medium	2	P22570	P22570	>sp|P22570|ADRO_HUMAN NADPH:adrenodoxin oxidoreductase, mitochondrial OS=Homo sapiens OX=9606 GN=FDXR PE=1 SV=3	0.04	0.028	0.014	2	1	4	53.8		High	High	High	3
	High	High	High	3	P31327		>sp|P31327|CPSM_HUMAN Carbamoyl-phosphate synthase [ammonia], mitochondrial OS=Homo sapiens OX=9606 GN=CPS1 PE=1 SV=2	0	0	0	35	44	153	164.8		High	High	High	3	P50995		>sp|P50995|ANX11_HUMAN Annexin A11 OS=Homo sapiens OX=9606 GN=ANXA11 PE=1 SV=1	0.007	0.006	0.007	30	14	59	54.4		n/a	Low	n/a	0	P22612		>sp|P22612|KAPCG_HUMAN cAMP-dependent protein kinase catalytic subunit gamma OS=Homo sapiens OX=9606 GN=PRKACG PE=1 SV=3		0.067		3	1	1	40.4		n/a	Low	n/a	0
	Medium	High	High	3	P31431	P31431	>sp|P31431|SDC4_HUMAN Syndecan-4 OS=Homo sapiens OX=9606 GN=SDC4 PE=1 SV=2	0.015	0.002	0.006	30	5	16	21.6		n/a	n/a	Low	0	P51114		>sp|P51114|FXR1_HUMAN Fragile X mental retardation syndrome-related protein 1 OS=Homo sapiens OX=9606 GN=FXR1 PE=1 SV=3			0.077	1	1	1	69.7		High	High	High	3	P22626		>sp|P22626|ROA2_HUMAN Heterogeneous nuclear ribonucleoproteins A2/B1 OS=Homo sapiens OX=9606 GN=HNRNPA2B1 PE=1 SV=2	0.002	0.005	0.002	5	2	13	37.4		Medium	Low	Medium	2
	n/a	Low	n/a	0	P31629		>sp|P31629|ZEP2_HUMAN Transcription factor HIVEP2 OS=Homo sapiens OX=9606 GN=HIVEP2 PE=1 SV=2		0.074		1	1	1	268.9		High	High	High	3	P51148	P51148	>sp|P51148|RAB5C_HUMAN Ras-related protein Rab-5C OS=Homo sapiens OX=9606 GN=RAB5C PE=1 SV=2	0.005	0.004	0.004	33	6	29	23.5		High	Medium	Medium	3	P22695	P22695	>sp|P22695|QCR2_HUMAN Cytochrome b-c1 complex subunit 2, mitochondrial OS=Homo sapiens OX=9606 GN=UQCRC2 PE=1 SV=3	0.009	0.011	0.014	6	2	6	48.4		Medium	High	High	3
	Medium	Medium	Medium	3	P31641	P31641	>sp|P31641|SC6A6_HUMAN Sodium- and chloride-dependent taurine transporter OS=Homo sapiens OX=9606 GN=SLC6A6 PE=1 SV=2	0.012	0.024	0.027	5	3	8	69.8		n/a	Low	n/a	0	P51149	P51149	>sp|P51149|RAB7A_HUMAN Ras-related protein Rab-7a OS=Homo sapiens OX=9606 GN=RAB7A PE=1 SV=1		0.061		5	1	1	23.5		Low	n/a	n/a	0	P23109		>sp|P23109|AMPD1_HUMAN AMP deaminase 1 OS=Homo sapiens OX=9606 GN=AMPD1 PE=1 SV=2	0.07			2	1	1	90.2		High	High	High	3
	Medium	n/a	Low	1	P31689	P31689	>sp|P31689|DNJA1_HUMAN DnaJ homolog subfamily A member 1 OS=Homo sapiens OX=9606 GN=DNAJA1 PE=1 SV=2	0.013		0.034	7	2	3	44.8		High	High	Medium	3	P51153	P51153	>sp|P51153|RAB13_HUMAN Ras-related protein Rab-13 OS=Homo sapiens OX=9606 GN=RAB13 PE=1 SV=1	0.01	0.007	0.013	23	4	10	22.8		Low	Medium	Medium	2	P23142		>sp|P23142|FBLN1_HUMAN Fibulin-1 OS=Homo sapiens OX=9606 GN=FBLN1 PE=1 SV=4	0.03	0.011	0.018	5	2	4	77.2		Medium	Medium	High	3
	Low	Medium	High	2	P31930	P31930	>sp|P31930|QCR1_HUMAN Cytochrome b-c1 complex subunit 1, mitochondrial OS=Homo sapiens OX=9606 GN=UQCRC1 PE=1 SV=3	0.076	0.017	0.006	18	7	13	52.6		Low	Low	n/a	0	P51164	P51164	>sp|P51164|ATP4B_HUMAN Potassium-transporting ATPase subunit beta OS=Homo sapiens OX=9606 GN=ATP4B PE=1 SV=1	0.075	0.081		2	1	4	33.3		High	High	High	3	P23193		>sp|P23193|TCEA1_HUMAN Transcription elongation factor A protein 1 OS=Homo sapiens OX=9606 GN=TCEA1 PE=1 SV=2	0.006	0.005	0.003	9	1	6	33.9		High	High	High	3
	High	High	Medium	3	P31937		>sp|P31937|3HIDH_HUMAN 3-hydroxyisobutyrate dehydrogenase, mitochondrial OS=Homo sapiens OX=9606 GN=HIBADH PE=1 SV=2	0.002	0.002	0.013	24	5	13	35.3		High	High	High	3	P51511	P51511	>sp|P51511|MMP15_HUMAN Matrix metalloproteinase-15 OS=Homo sapiens OX=9606 GN=MMP15 PE=1 SV=1	0.005	0.005	0.005	18	9	41	75.8		High	High	High	3	P23246		>sp|P23246|SFPQ_HUMAN Splicing factor, proline- and glutamine-rich OS=Homo sapiens OX=9606 GN=SFPQ PE=1 SV=2	0	0	0	3	2	15	76.1		Low	n/a	n/a	0
	High	High	High	3	P31946		>sp|P31946|1433B_HUMAN 14-3-3 protein beta/alpha OS=Homo sapiens OX=9606 GN=YWHAB PE=1 SV=3	0.004	0.003	0.006	29	7	18	28.1		Medium	Low	Medium	2	P51570		>sp|P51570|GALK1_HUMAN Galactokinase OS=Homo sapiens OX=9606 GN=GALK1 PE=1 SV=1	0.023	0.057	0.015	12	4	5	42.2		Medium	High	Medium	3	P23258		>sp|P23258|TBG1_HUMAN Tubulin gamma-1 chain OS=Homo sapiens OX=9606 GN=TUBG1 PE=1 SV=2	0.011	0.001	0.013	2	1	8	51.1		High	High	High	3
	High	Medium	High	3	P31948	P31948	>sp|P31948|STIP1_HUMAN Stress-induced-phosphoprotein 1 OS=Homo sapiens OX=9606 GN=STIP1 PE=1 SV=1	0.01	0.01	0.008	9	5	12	62.6		Low	Low	High	1	P51571		>sp|P51571|SSRD_HUMAN Translocon-associated protein subunit delta OS=Homo sapiens OX=9606 GN=SSR4 PE=1 SV=1	0.048	0.035	0.006	25	3	7	19		High	High	High	3	P23284	P23284	>sp|P23284|PPIB_HUMAN Peptidyl-prolyl cis-trans isomerase B OS=Homo sapiens OX=9606 GN=PPIB PE=1 SV=2	0	0	0.002	8	3	21	23.7		Medium	Medium	Medium	3
	Medium	High	High	3	P31949		>sp|P31949|S10AB_HUMAN Protein S100-A11 OS=Homo sapiens OX=9606 GN=S100A11 PE=1 SV=2	0.012	0.008	0.01	17	2	11	11.7		n/a	n/a	Low	0	P51572	P51572	>sp|P51572|BAP31_HUMAN B-cell receptor-associated protein 31 OS=Homo sapiens OX=9606 GN=BCAP31 PE=1 SV=3			0.059	4	1	1	28		Low	n/a	n/a	0	P23378		>sp|P23378|GCSP_HUMAN Glycine dehydrogenase (decarboxylating), mitochondrial OS=Homo sapiens OX=9606 GN=GLDC PE=1 SV=2	0.041			1	1	1	112.7		n/a	Low	n/a	0
	High	High	High	3	P32004	P32004	>sp|P32004|L1CAM_HUMAN Neural cell adhesion molecule L1 OS=Homo sapiens OX=9606 GN=L1CAM PE=1 SV=2	0	0	0	26	28	178	139.9		Low	Low	n/a	0	P51580		>sp|P51580|TPMT_HUMAN Thiopurine S-methyltransferase OS=Homo sapiens OX=9606 GN=TPMT PE=1 SV=1	0.054	0.064		3	1	2	28.2		High	High	High	3	P23396	P23396	>sp|P23396|RS3_HUMAN 40S ribosomal protein S3 OS=Homo sapiens OX=9606 GN=RPS3 PE=1 SV=2	0	0	0	21	4	39	26.7		High	High	High	3
	High	High	High	3	P32241	P32241	>sp|P32241|VIPR1_HUMAN Vasoactive intestinal polypeptide receptor 1 OS=Homo sapiens OX=9606 GN=VIPR1 PE=1 SV=1	0.002	0.002	0.006	7	3	17	51.5		Low	n/a	n/a	0	P51790	P51790	>sp|P51790|CLCN3_HUMAN H(+)/Cl(-) exchange transporter 3 OS=Homo sapiens OX=9606 GN=CLCN3 PE=1 SV=2	0.06			1	1	1	90.9		Medium	Medium	Low	2	P23434		>sp|P23434|GCSH_HUMAN Glycine cleavage system H protein, mitochondrial OS=Homo sapiens OX=9606 GN=GCSH PE=1 SV=2	0.023	0.028	0.092	12	1	3	18.9		High	High	High	3
	High	High	High	3	P32322		>sp|P32322|P5CR1_HUMAN Pyrroline-5-carboxylate reductase 1, mitochondrial OS=Homo sapiens OX=9606 GN=PYCR1 PE=1 SV=2	0.003	0.003	0.003	40	8	24	33.3		High	High	High	3	P51805	P51805	>sp|P51805|PLXA3_HUMAN Plexin-A3 OS=Homo sapiens OX=9606 GN=PLXNA3 PE=1 SV=2	0.006	0.007	0.007	14	22	77	207.6		High	High	High	3	P23526		>sp|P23526|SAHH_HUMAN Adenosylhomocysteinase OS=Homo sapiens OX=9606 GN=AHCY PE=1 SV=4	0	0	0	20	8	61	47.7		Low	Medium	High	2
	Low	n/a	n/a	0	P32455	P32455	>sp|P32455|GBP1_HUMAN Guanylate-binding protein 1 OS=Homo sapiens OX=9606 GN=GBP1 PE=1 SV=2	0.07			2	1	1	67.9		n/a	Low	n/a	0	P51809	P51809	>sp|P51809|VAMP7_HUMAN Vesicle-associated membrane protein 7 OS=Homo sapiens OX=9606 GN=VAMP7 PE=1 SV=3		0.073		4	1	1	24.9		High	High	High	3	P23528	P23528	>sp|P23528|COF1_HUMAN Cofilin-1 OS=Homo sapiens OX=9606 GN=CFL1 PE=1 SV=3	0	0	0	23	4	104	18.5		Low	Medium	Low	1
	High	High	High	3	P33121	P33121	>sp|P33121|ACSL1_HUMAN Long-chain-fatty-acid--CoA ligase 1 OS=Homo sapiens OX=9606 GN=ACSL1 PE=1 SV=1	0.005	0.004	0.006	34	20	66	77.9		n/a	n/a	Low	0	P52594		>sp|P52594|AGFG1_HUMAN Arf-GAP domain and FG repeat-containing protein 1 OS=Homo sapiens OX=9606 GN=AGFG1 PE=1 SV=2			0.073	2	1	1	58.2		Low	Low	Low	0	P23588		>sp|P23588|IF4B_HUMAN Eukaryotic translation initiation factor 4B OS=Homo sapiens OX=9606 GN=EIF4B PE=1 SV=2	0.085	0.078	0.081	1	1	3	69.1		High	Medium	High	3
	High	High	High	3	P33151	P33151	>sp|P33151|CADH5_HUMAN Cadherin-5 OS=Homo sapiens OX=9606 GN=CDH5 PE=1 SV=5	0.004	0.002	0.006	12	8	22	87.5		High	Medium	Medium	3	P52789	P52789	>sp|P52789|HXK2_HUMAN Hexokinase-2 OS=Homo sapiens OX=9606 GN=HK2 PE=1 SV=2	0.009	0.011	0.012	12	10	18	102.3		Low	Medium	Low	1	P23919		>sp|P23919|KTHY_HUMAN Thymidylate kinase OS=Homo sapiens OX=9606 GN=DTYMK PE=1 SV=4	0.058	0.02	0.037	4	1	4	23.8		Medium	n/a	High	2
	Low	Low	n/a	0	P33176		>sp|P33176|KINH_HUMAN Kinesin-1 heavy chain OS=Homo sapiens OX=9606 GN=KIF5B PE=1 SV=1	0.051	0.075		3	1	2	109.6		Medium	Low	Medium	2	P52799	P52799	>sp|P52799|EFNB2_HUMAN Ephrin-B2 OS=Homo sapiens OX=9606 GN=EFNB2 PE=1 SV=1	0.024	0.068	0.01	12	3	8	36.9		Medium	Medium	Medium	3	P23921		>sp|P23921|RIR1_HUMAN Ribonucleoside-diphosphate reductase large subunit OS=Homo sapiens OX=9606 GN=RRM1 PE=1 SV=1	0.016	0.01	0.014	3	2	6	90		High	High	Low	2
	Low	n/a	n/a	0	P33241	P33241	>sp|P33241|LSP1_HUMAN Lymphocyte-specific protein 1 OS=Homo sapiens OX=9606 GN=LSP1 PE=1 SV=1	0.065			3	1	1	37.2		n/a	n/a	Medium	1	P52803	P52803	>sp|P52803|EFNA5_HUMAN Ephrin-A5 OS=Homo sapiens OX=9606 GN=EFNA5 PE=1 SV=1			0.028	6	1	1	26.3		Medium	Medium	Medium	3	P24534		>sp|P24534|EF1B_HUMAN Elongation factor 1-beta OS=Homo sapiens OX=9606 GN=EEF1B2 PE=1 SV=3	0.016	0.018	0.013	12	1	3	24.7		Medium	Low	Low	1
	High	High	High	3	P33527	P33527	>sp|P33527|MRP1_HUMAN Multidrug resistance-associated protein 1 OS=Homo sapiens OX=9606 GN=ABCC1 PE=1 SV=3	0	0	0	49	61	490	171.5		n/a	n/a	Low	0	P52815		>sp|P52815|RM12_HUMAN 39S ribosomal protein L12, mitochondrial OS=Homo sapiens OX=9606 GN=MRPL12 PE=1 SV=2			0.083	6	1	1	21.3		Medium	Medium	Medium	3	P24539		>sp|P24539|AT5F1_HUMAN ATP synthase F(0) complex subunit B1, mitochondrial OS=Homo sapiens OX=9606 GN=ATP5PB PE=1 SV=2	0.015	0.012	0.013	12	2	6	28.9		Low	Low	Low	0
	High	Medium	Medium	3	P33897		>sp|P33897|ABCD1_HUMAN ATP-binding cassette sub-family D member 1 OS=Homo sapiens OX=9606 GN=ABCD1 PE=1 SV=2	0.008	0.029	0.023	9	5	8	82.9		Medium	n/a	Low	1	P52848		>sp|P52848|NDST1_HUMAN Bifunctional heparan sulfate N-deacetylase/N-sulfotransferase 1 OS=Homo sapiens OX=9606 GN=NDST1 PE=1 SV=1	0.026		0.064	2	2	3	100.8		Low	Medium	High	2	P24593		>sp|P24593|IBP5_HUMAN Insulin-like growth factor-binding protein 5 OS=Homo sapiens OX=9606 GN=IGFBP5 PE=1 SV=1	0.031	0.011	0.004	7	1	5	30.6		n/a	Low	n/a	0
	n/a	Low	n/a	0	P33981		>sp|P33981|TTK_HUMAN Dual specificity protein kinase TTK OS=Homo sapiens OX=9606 GN=TTK PE=1 SV=2		0.043		1	1	1	97		Low	n/a	n/a	0	P52943	P52943	>sp|P52943|CRIP2_HUMAN Cysteine-rich protein 2 OS=Homo sapiens OX=9606 GN=CRIP2 PE=1 SV=1	0.065			3	1	1	22.5		n/a	n/a	Low	0	P24752		>sp|P24752|THIL_HUMAN Acetyl-CoA acetyltransferase, mitochondrial OS=Homo sapiens OX=9606 GN=ACAT1 PE=1 SV=1			0.11	2	1	1	45.2		High	High	High	3
	Low	n/a	n/a	0	P34130		>sp|P34130|NTF4_HUMAN Neurotrophin-4 OS=Homo sapiens OX=9606 GN=NTF4 PE=1 SV=1	0.067			8	1	1	22.4		Medium	n/a	Low	1	P53007		>sp|P53007|TXTP_HUMAN Tricarboxylate transport protein, mitochondrial OS=Homo sapiens OX=9606 GN=SLC25A1 PE=1 SV=2	0.023		0.083	10	3	3	34		Low	Low	Low	0	P25098	P25098	>sp|P25098|ARBK1_HUMAN Beta-adrenergic receptor kinase 1 OS=Homo sapiens OX=9606 GN=GRK2 PE=1 SV=2	0.097	0.042	0.112	1	1	3	79.5		Low	n/a	Low	0
	Low	n/a	n/a	0	P34810	P34810	>sp|P34810|CD68_HUMAN Macrosialin OS=Homo sapiens OX=9606 GN=CD68 PE=1 SV=2	0.074			2	1	1	37.4		Low	n/a	Low	0	P53365	P53365	>sp|P53365|ARFP2_HUMAN Arfaptin-2 OS=Homo sapiens OX=9606 GN=ARFIP2 PE=1 SV=1	0.069		0.063	9	3	5	37.8		Low	Medium	Low	1	P25205		>sp|P25205|MCM3_HUMAN DNA replication licensing factor MCM3 OS=Homo sapiens OX=9606 GN=MCM3 PE=1 SV=3	0.038	0.011	0.066	4	2	4	90.9		Low	Medium	High	2
	High	High	High	3	P34931		>sp|P34931|HS71L_HUMAN Heat shock 70 kDa protein 1-like OS=Homo sapiens OX=9606 GN=HSPA1L PE=1 SV=2	0.005	0.005	0.005	19	9	47	70.3		n/a	Low	n/a	0	P53367		>sp|P53367|ARFP1_HUMAN Arfaptin-1 OS=Homo sapiens OX=9606 GN=ARFIP1 PE=1 SV=2		0.086		2	1	1	41.7		High	Medium	High	3	P25311	P25311	>sp|P25311|ZA2G_HUMAN Zinc-alpha-2-glycoprotein OS=Homo sapiens OX=9606 GN=AZGP1 PE=1 SV=2	0.004	0.018	0.004	7	1	5	34.2		Medium	Medium	High	3
	Medium	n/a	Low	1	P34932		>sp|P34932|HSP74_HUMAN Heat shock 70 kDa protein 4 OS=Homo sapiens OX=9606 GN=HSPA4 PE=1 SV=4	0.015		0.034	2	1	3	94.3		High	High	High	3	P53396	P53396	>sp|P53396|ACLY_HUMAN ATP-citrate synthase OS=Homo sapiens OX=9606 GN=ACLY PE=1 SV=3	0.006	0.006	0.007	24	21	67	120.8		High	High	High	3	P25325	P25325	>sp|P25325|THTM_HUMAN 3-mercaptopyruvate sulfurtransferase OS=Homo sapiens OX=9606 GN=MPST PE=1 SV=3	0.001	0.001	0.005	13	2	8	33.2		High	High	High	3
	Low	Low	Low	0	P35125	P35125	>sp|P35125|UBP6_HUMAN Ubiquitin carboxyl-terminal hydrolase 6 OS=Homo sapiens OX=9606 GN=USP6 PE=1 SV=2	0.07	0.082	0.081	1	1	4	158.6		Medium	Low	Medium	2	P53618	P53618	>sp|P53618|COPB_HUMAN Coatomer subunit beta OS=Homo sapiens OX=9606 GN=COPB1 PE=1 SV=3	0.015	0.083	0.03	4	3	4	107.1		n/a	n/a	Low	0	P25391	P25391	>sp|P25391|LAMA1_HUMAN Laminin subunit alpha-1 OS=Homo sapiens OX=9606 GN=LAMA1 PE=1 SV=2			0.088	0	1	1	336.9		Low	Low	Low	0
	n/a	Low	n/a	0	P35221	P35221	>sp|P35221|CTNA1_HUMAN Catenin alpha-1 OS=Homo sapiens OX=9606 GN=CTNNA1 PE=1 SV=1		0.069		1	1	1	100		Low	Low	n/a	0	P53621	P53621	>sp|P53621|COPA_HUMAN Coatomer subunit alpha OS=Homo sapiens OX=9606 GN=COPA PE=1 SV=2	0.055	0.034		1	2	2	138.3		Medium	Medium	Medium	3	P25398		>sp|P25398|RS12_HUMAN 40S ribosomal protein S12 OS=Homo sapiens OX=9606 GN=RPS12 PE=1 SV=3	0.028	0.025	0.025	6	1	6	14.5		n/a	Medium	Medium	2
	Low	Low	Low	0	P35222	P35222	>sp|P35222|CTNB1_HUMAN Catenin beta-1 OS=Homo sapiens OX=9606 GN=CTNNB1 PE=1 SV=1	0.065	0.073	0.087	2	1	12	85.4		n/a	Low	n/a	0	P53634	P53634	>sp|P53634|CATC_HUMAN Dipeptidyl peptidase 1 OS=Homo sapiens OX=9606 GN=CTSC PE=1 SV=2		0.073		3	1	1	51.8		High	High	High	3	P25685		>sp|P25685|DNJB1_HUMAN DnaJ homolog subfamily B member 1 OS=Homo sapiens OX=9606 GN=DNAJB1 PE=1 SV=4	0.005	0.002	0.002	12	4	14	38		Medium	Medium	High	3
	n/a	n/a	Low	0	P35250		>sp|P35250|RFC2_HUMAN Replication factor C subunit 2 OS=Homo sapiens OX=9606 GN=RFC2 PE=1 SV=3			0.041	6	1	1	39.1		n/a	Low	n/a	0	P53667	P53667	>sp|P53667|LIMK1_HUMAN LIM domain kinase 1 OS=Homo sapiens OX=9606 GN=LIMK1 PE=1 SV=3		0.098		2	1	2	72.5		Medium	Medium	n/a	2	P25686		>sp|P25686|DNJB2_HUMAN DnaJ homolog subfamily B member 2 OS=Homo sapiens OX=9606 GN=DNAJB2 PE=1 SV=3	0.023	0.026		8	1	2	35.6		n/a	Medium	n/a	1
	Low	Low	Low	0	P35270		>sp|P35270|SPRE_HUMAN Sepiapterin reductase OS=Homo sapiens OX=9606 GN=SPR PE=1 SV=1	0.077	0.08	0.084	13	2	4	28		High	High	High	3	P53794	P53794	>sp|P53794|SC5A3_HUMAN Sodium/myo-inositol cotransporter OS=Homo sapiens OX=9606 GN=SLC5A3 PE=1 SV=2	0.003	0.006	0.004	12	6	22	79.6		High	High	High	3	P25705	P25705	>sp|P25705|ATPA_HUMAN ATP synthase subunit alpha, mitochondrial OS=Homo sapiens OX=9606 GN=ATP5F1A PE=1 SV=1	0	0	0	13	5	34	59.7		High	High	High	3
	Low	n/a	n/a	0	P35367	P35367	>sp|P35367|HRH1_HUMAN Histamine H1 receptor OS=Homo sapiens OX=9606 GN=HRH1 PE=1 SV=1	0.063			2	1	1	55.7		High	Medium	Medium	3	P53801	P53801	>sp|P53801|PTTG_HUMAN Pituitary tumor-transforming gene 1 protein-interacting protein OS=Homo sapiens OX=9606 GN=PTTG1IP PE=1 SV=1	0.01	0.024	0.021	7	2	8	20.3		High	High	High	3	P25786		>sp|P25786|PSA1_HUMAN Proteasome subunit alpha type-1 OS=Homo sapiens OX=9606 GN=PSMA1 PE=1 SV=1	0	0.004	0.003	26	4	11	29.5		High	High	High	3
	High	High	High	3	P35527		>sp|P35527|K1C9_HUMAN Keratin, type I cytoskeletal 9 OS=Homo sapiens OX=9606 GN=KRT9 PE=1 SV=3	0.004	0.004	0.005	31	16	56	62		n/a	Low	n/a	0	P53814		>sp|P53814|SMTN_HUMAN Smoothelin OS=Homo sapiens OX=9606 GN=SMTN PE=1 SV=7		0.092		2	1	1	99		High	High	High	3	P25787		>sp|P25787|PSA2_HUMAN Proteasome subunit alpha type-2 OS=Homo sapiens OX=9606 GN=PSMA2 PE=1 SV=2	0.002	0.002	0.003	24	4	12	25.9		High	High	High	3
	Medium	Low	n/a	1	P35568	P35568	>sp|P35568|IRS1_HUMAN Insulin receptor substrate 1 OS=Homo sapiens OX=9606 GN=IRS1 PE=1 SV=1	0.029	0.083		6	2	3	131.5		High	High	Medium	3	P53992	P53992	>sp|P53992|SC24C_HUMAN Protein transport protein Sec24C OS=Homo sapiens OX=9606 GN=SEC24C PE=1 SV=3	0.009	0.007	0.02	11	9	18	118.2		High	Low	Medium	2	P25788		>sp|P25788|PSA3_HUMAN Proteasome subunit alpha type-3 OS=Homo sapiens OX=9606 GN=PSMA3 PE=1 SV=2	0.002	0.04	0.016	18	4	7	28.4		High	Medium	High	3
	High	High	High	3	P35579	P35579	>sp|P35579|MYH9_HUMAN Myosin-9 OS=Homo sapiens OX=9606 GN=MYH9 PE=1 SV=4	0	0	0	42	71	272	226.4		Low	n/a	n/a	0	P54136		>sp|P54136|SYRC_HUMAN Arginine--tRNA ligase, cytoplasmic OS=Homo sapiens OX=9606 GN=RARS PE=1 SV=2	0.063			2	1	1	75.3		Low	Medium	Low	1	P25789	P25789	>sp|P25789|PSA4_HUMAN Proteasome subunit alpha type-4 OS=Homo sapiens OX=9606 GN=PSMA4 PE=1 SV=1	0.032	0.01	0.078	14	2	4	29.5		Low	Low	High	1
	High	High	High	3	P35580	P35580	>sp|P35580|MYH10_HUMAN Myosin-10 OS=Homo sapiens OX=9606 GN=MYH10 PE=1 SV=3	0.004	0.003	0.003	6	10	37	228.9		High	High	High	3	P54709	P54709	>sp|P54709|AT1B3_HUMAN Sodium/potassium-transporting ATPase subunit beta-3 OS=Homo sapiens OX=9606 GN=ATP1B3 PE=1 SV=1	0	0	0	45	11	223	31.5		High	High	High	3	P25815	P25815	>sp|P25815|S100P_HUMAN Protein S100-P OS=Homo sapiens OX=9606 GN=S100P PE=1 SV=2	0	0	0	83	5	93	10.4		High	High	High	3
	Low	n/a	n/a	0	P35606	P35606	>sp|P35606|COPB2_HUMAN Coatomer subunit beta' OS=Homo sapiens OX=9606 GN=COPB2 PE=1 SV=2	0.053			1	1	1	102.4		High	High	High	3	P54753	P54753	>sp|P54753|EPHB3_HUMAN Ephrin type-B receptor 3 OS=Homo sapiens OX=9606 GN=EPHB3 PE=1 SV=2	0	0	0	32	26	206	110.3		High	High	High	3	P26196		>sp|P26196|DDX6_HUMAN Probable ATP-dependent RNA helicase DDX6 OS=Homo sapiens OX=9606 GN=DDX6 PE=1 SV=2	0.007	0.005	0.004	4	1	6	54.4		Low	n/a	n/a	0
	High	High	High	3	P35613	P35613	>sp|P35613|BASI_HUMAN Basigin OS=Homo sapiens OX=9606 GN=BSG PE=1 SV=2	0	0	0	34	10	266	42.2		High	High	High	3	P54760	P54760	>sp|P54760|EPHB4_HUMAN Ephrin type-B receptor 4 OS=Homo sapiens OX=9606 GN=EPHB4 PE=1 SV=2	0	0	0	36	28	188	108.2		Low	Low	n/a	0	P26368		>sp|P26368|U2AF2_HUMAN Splicing factor U2AF 65 kDa subunit OS=Homo sapiens OX=9606 GN=U2AF2 PE=1 SV=4	0.032	0.034		4	1	2	53.5		Medium	High	High	3
	Low	Medium	Low	1	P35637		>sp|P35637|FUS_HUMAN RNA-binding protein FUS OS=Homo sapiens OX=9606 GN=FUS PE=1 SV=1	0.065	0.02	0.051	4	2	5	53.4		Medium	Low	Low	1	P54819		>sp|P54819|KAD2_HUMAN Adenylate kinase 2, mitochondrial OS=Homo sapiens OX=9606 GN=AK2 PE=1 SV=2	0.02	0.068	0.087	9	2	4	26.5		High	High	High	3	P26599	P26599	>sp|P26599|PTBP1_HUMAN Polypyrimidine tract-binding protein 1 OS=Homo sapiens OX=9606 GN=PTBP1 PE=1 SV=1	0	0	0	4	2	36	57.2		n/a	Medium	n/a	1
	Medium	Medium	Medium	3	P35900		>sp|P35900|K1C20_HUMAN Keratin, type I cytoskeletal 20 OS=Homo sapiens OX=9606 GN=KRT20 PE=1 SV=1	0.014	0.012	0.023	7	4	8	48.5		Medium	Medium	High	3	P54886		>sp|P54886|P5CS_HUMAN Delta-1-pyrroline-5-carboxylate synthase OS=Homo sapiens OX=9606 GN=ALDH18A1 PE=1 SV=2	0.021	0.011	0.006	7	6	13	87.2		High	High	High	3	P26639		>sp|P26639|SYTC_HUMAN Threonine--tRNA ligase, cytoplasmic OS=Homo sapiens OX=9606 GN=TARS PE=1 SV=3	0.001	0.004	0.003	3	2	12	83.4		Low	n/a	Low	0
	High	High	High	3	P35908		>sp|P35908|K22E_HUMAN Keratin, type II cytoskeletal 2 epidermal OS=Homo sapiens OX=9606 GN=KRT2 PE=1 SV=2	0.004	0.005	0.004	20	14	49	65.4		High	High	High	3	P55011	P55011	>sp|P55011|S12A2_HUMAN Solute carrier family 12 member 2 OS=Homo sapiens OX=9606 GN=SLC12A2 PE=1 SV=1	0	0	0	33	32	196	131.4		High	High	High	3	P26640		>sp|P26640|SYVC_HUMAN Valine--tRNA ligase OS=Homo sapiens OX=9606 GN=VARS PE=1 SV=4	0	0	0	5	4	51	140.4		n/a	n/a	Medium	1
	High	High	High	3	P36021	P36021	>sp|P36021|MOT8_HUMAN Monocarboxylate transporter 8 OS=Homo sapiens OX=9606 GN=SLC16A2 PE=1 SV=2	0.004	0.003	0.003	7	3	22	59.5		n/a	Low	Low	0	P55060		>sp|P55060|XPO2_HUMAN Exportin-2 OS=Homo sapiens OX=9606 GN=CSE1L PE=1 SV=3		0.072	0.078	2	2	2	110.3		High	High	High	3	P26641		>sp|P26641|EF1G_HUMAN Elongation factor 1-gamma OS=Homo sapiens OX=9606 GN=EEF1G PE=1 SV=3	0	0	0	29	13	80	50.1		High	High	High	3
	High	High	High	3	P36269	P36269	>sp|P36269|GGT5_HUMAN Glutathione hydrolase 5 proenzyme OS=Homo sapiens OX=9606 GN=GGT5 PE=1 SV=2	0.004	0.004	0.005	24	10	50	62.2		n/a	Medium	Low	1	P55072		>sp|P55072|TERA_HUMAN Transitional endoplasmic reticulum ATPase OS=Homo sapiens OX=9606 GN=VCP PE=1 SV=4		0.012	0.086	4	3	5	89.3		High	High	High	3	P27348	P27348	>sp|P27348|1433T_HUMAN 14-3-3 protein theta OS=Homo sapiens OX=9606 GN=YWHAQ PE=1 SV=1	0	0	0	19	4	43	27.7		High	High	High	3
	Low	Low	Low	0	P36542	P36542	>sp|P36542|ATPG_HUMAN ATP synthase subunit gamma, mitochondrial OS=Homo sapiens OX=9606 GN=ATP5F1C PE=1 SV=1	0.032	0.083	0.085	6	2	6	33		High	High	High	3	P55082	P55082	>sp|P55082|MFAP3_HUMAN Microfibril-associated glycoprotein 3 OS=Homo sapiens OX=9606 GN=MFAP3 PE=2 SV=1	0.006	0.005	0.006	19	8	53	40.1		High	High	High	3	P27361		>sp|P27361|MK03_HUMAN Mitogen-activated protein kinase 3 OS=Homo sapiens OX=9606 GN=MAPK3 PE=1 SV=4	0.002	0.002	0.003	15	2	11	43.1		High	High	High	3
	High	High	High	3	P36776		>sp|P36776|LONM_HUMAN Lon protease homolog, mitochondrial OS=Homo sapiens OX=9606 GN=LONP1 PE=1 SV=2	0.004	0.002	0.003	16	13	22	106.4		n/a	n/a	Low	0	P55084		>sp|P55084|ECHB_HUMAN Trifunctional enzyme subunit beta, mitochondrial OS=Homo sapiens OX=9606 GN=HADHB PE=1 SV=3			0.069	2	1	1	51.3		High	High	High	3	P27635		>sp|P27635|RL10_HUMAN 60S ribosomal protein L10 OS=Homo sapiens OX=9606 GN=RPL10 PE=1 SV=4	0	0.002	0.003	16	2	11	24.6		High	High	High	3
	Medium	Low	Low	1	P36894	P36894	>sp|P36894|BMR1A_HUMAN Bone morphogenetic protein receptor type-1A OS=Homo sapiens OX=9606 GN=BMPR1A PE=1 SV=2	0.012	0.045	0.078	10	4	6	60.2		High	High	High	3	P55196	P55196	>sp|P55196|AFAD_HUMAN Afadin OS=Homo sapiens OX=9606 GN=AFDN PE=1 SV=3	0.01	0.005	0.007	6	9	21	206.7		Low	n/a	n/a	0	P27694		>sp|P27694|RFA1_HUMAN Replication protein A 70 kDa DNA-binding subunit OS=Homo sapiens OX=9606 GN=RPA1 PE=1 SV=2	0.043			2	1	1	68.1		Medium	n/a	n/a	1
	High	High	High	3	P36896	P36896	>sp|P36896|ACV1B_HUMAN Activin receptor type-1B OS=Homo sapiens OX=9606 GN=ACVR1B PE=1 SV=1	0.005	0.002	0.006	10	3	13	56.8		Low	Low	Medium	1	P55209		>sp|P55209|NP1L1_HUMAN Nucleosome assembly protein 1-like 1 OS=Homo sapiens OX=9606 GN=NAP1L1 PE=1 SV=1	0.076	0.036	0.018	7	2	5	45.3		High	High	High	3	P27695		>sp|P27695|APEX1_HUMAN DNA-(apurinic or apyrimidinic site) lyase OS=Homo sapiens OX=9606 GN=APEX1 PE=1 SV=2	0.001	0.005	0.004	9	2	10	35.5		High	High	High	3
	High	High	High	3	P36897	P36897	>sp|P36897|TGFR1_HUMAN TGF-beta receptor type-1 OS=Homo sapiens OX=9606 GN=TGFBR1 PE=1 SV=1	0	0	0.01	34	14	104	55.9		Low	Low	n/a	0	P55265		>sp|P55265|DSRAD_HUMAN Double-stranded RNA-specific adenosine deaminase OS=Homo sapiens OX=9606 GN=ADAR PE=1 SV=4	0.073	0.09		2	1	2	136		High	High	High	3	P27708	P27708	>sp|P27708|PYR1_HUMAN CAD protein OS=Homo sapiens OX=9606 GN=CAD PE=1 SV=3	0.002	0.002	0.002	4	6	14	242.8		High	High	High	3
	High	Medium	High	3	P36941	P36941	>sp|P36941|TNR3_HUMAN Tumor necrosis factor receptor superfamily member 3 OS=Homo sapiens OX=9606 GN=LTBR PE=1 SV=1	0.005	0.013	0.006	13	2	9	46.7		Low	Low	High	1	P55327		>sp|P55327|TPD52_HUMAN Tumor protein D52 OS=Homo sapiens OX=9606 GN=TPD52 PE=1 SV=2	0.06	0.036	0.006	25	3	5	24.3		High	High	High	3	P27797	P27797	>sp|P27797|CALR_HUMAN Calreticulin OS=Homo sapiens OX=9606 GN=CALR PE=1 SV=1	0	0	0	31	9	95	48.1		Low	Medium	Low	1
	Low	n/a	n/a	0	P36952		>sp|P36952|SPB5_HUMAN Serpin B5 OS=Homo sapiens OX=9606 GN=SERPINB5 PE=1 SV=2	0.065			2	1	1	42.1		n/a	n/a	Low	0	P55786		>sp|P55786|PSA_HUMAN Puromycin-sensitive aminopeptidase OS=Homo sapiens OX=9606 GN=NPEPPS PE=1 SV=2			0.095	1	1	1	103.2		High	High	High	3	P27816	P27816	>sp|P27816|MAP4_HUMAN Microtubule-associated protein 4 OS=Homo sapiens OX=9606 GN=MAP4 PE=1 SV=3	0	0	0	9	6	23	120.9		n/a	Low	n/a	0
	n/a	Low	n/a	0	P37059	P37059	>sp|P37059|DHB2_HUMAN Estradiol 17-beta-dehydrogenase 2 OS=Homo sapiens OX=9606 GN=HSD17B2 PE=1 SV=1		0.067		5	1	1	42.8		Low	n/a	n/a	0	P56134		>sp|P56134|ATPK_HUMAN ATP synthase subunit f, mitochondrial OS=Homo sapiens OX=9606 GN=ATP5MF PE=1 SV=3	0.047			12	1	1	10.9		High	High	High	3	P27824	P27824	>sp|P27824|CALX_HUMAN Calnexin OS=Homo sapiens OX=9606 GN=CANX PE=1 SV=2	0	0	0	15	8	48	67.5		High	High	High	3
	Low	n/a	n/a	0	P37198		>sp|P37198|NUP62_HUMAN Nuclear pore glycoprotein p62 OS=Homo sapiens OX=9606 GN=NUP62 PE=1 SV=3	0.075			2	1	1	53.2		High	High	High	3	P56192		>sp|P56192|SYMC_HUMAN Methionine--tRNA ligase, cytoplasmic OS=Homo sapiens OX=9606 GN=MARS PE=1 SV=2	0.003	0.004	0.003	14	8	25	101.1		High	Medium	High	3	P28066		>sp|P28066|PSA5_HUMAN Proteasome subunit alpha type-5 OS=Homo sapiens OX=9606 GN=PSMA5 PE=1 SV=3	0.006	0.011	0.002	22	4	9	26.4		High	High	High	3
	Low	Medium	Medium	2	P37268		>sp|P37268|FDFT_HUMAN Squalene synthase OS=Homo sapiens OX=9606 GN=FDFT1 PE=1 SV=1	0.053	0.023	0.027	13	4	7	48.1		High	High	High	3	P56199	P56199	>sp|P56199|ITA1_HUMAN Integrin alpha-1 OS=Homo sapiens OX=9606 GN=ITGA1 PE=1 SV=2	0.003	0.007	0.003	8	9	21	130.8		High	High	High	3	P28070		>sp|P28070|PSB4_HUMAN Proteasome subunit beta type-4 OS=Homo sapiens OX=9606 GN=PSMB4 PE=1 SV=4	0.002	0.002	0.002	17	2	12	29.2		High	High	High	3
	High	High	High	3	P37802	P37802	>sp|P37802|TAGL2_HUMAN Transgelin-2 OS=Homo sapiens OX=9606 GN=TAGLN2 PE=1 SV=3	0.004	0.004	0.006	47	7	20	22.4		n/a	n/a	Low	0	P56715	P56715	>sp|P56715|RP1_HUMAN Oxygen-regulated protein 1 OS=Homo sapiens OX=9606 GN=RP1 PE=1 SV=1			0.087	1	1	1	240.5		n/a	Low	n/a	0	P28072		>sp|P28072|PSB6_HUMAN Proteasome subunit beta type-6 OS=Homo sapiens OX=9606 GN=PSMB6 PE=1 SV=4		0.047		5	1	1	25.3		High	High	High	3
	Low	Low	Medium	1	P38117		>sp|P38117|ETFB_HUMAN Electron transfer flavoprotein subunit beta OS=Homo sapiens OX=9606 GN=ETFB PE=1 SV=3	0.06	0.067	0.024	7	2	5	27.8		Medium	Medium	Medium	3	P56747	P56747	>sp|P56747|CLD6_HUMAN Claudin-6 OS=Homo sapiens OX=9606 GN=CLDN6 PE=1 SV=2	0.013	0.013	0.014	7	1	6	23.3		High	Medium	High	3	P28074		>sp|P28074|PSB5_HUMAN Proteasome subunit beta type-5 OS=Homo sapiens OX=9606 GN=PSMB5 PE=1 SV=3	0.001	0.01	0.004	14	3	9	28.5		High	High	High	3
	Low	n/a	n/a	0	P38435	P38435	>sp|P38435|VKGC_HUMAN Vitamin K-dependent gamma-carboxylase OS=Homo sapiens OX=9606 GN=GGCX PE=1 SV=2	0.03			2	1	1	87.5		Medium	Low	n/a	1	P56749	P56749	>sp|P56749|CLD12_HUMAN Claudin-12 OS=Homo sapiens OX=9606 GN=CLDN12 PE=1 SV=1	0.016	0.036		6	1	3	27.1		High	High	High	3	P28288		>sp|P28288|ABCD3_HUMAN ATP-binding cassette sub-family D member 3 OS=Homo sapiens OX=9606 GN=ABCD3 PE=1 SV=1	0	0	0	7	2	18	75.4		High	High	High	3
	Medium	Medium	Medium	3	P38606	P38606	>sp|P38606|VATA_HUMAN V-type proton ATPase catalytic subunit A OS=Homo sapiens OX=9606 GN=ATP6V1A PE=1 SV=2	0.013	0.023	0.013	7	4	8	68.3		Low	n/a	n/a	0	P57071		>sp|P57071|PRD15_HUMAN PR domain zinc finger protein 15 OS=Homo sapiens OX=9606 GN=PRDM15 PE=1 SV=4	0.065			1	1	1	169.2		Low	Low	n/a	0	P28329		>sp|P28329|CLAT_HUMAN Choline O-acetyltransferase OS=Homo sapiens OX=9606 GN=CHAT PE=1 SV=4	0.102	0.097		2	1	2	82.5		High	High	High	3
	High	High	High	3	P38646		>sp|P38646|GRP75_HUMAN Stress-70 protein, mitochondrial OS=Homo sapiens OX=9606 GN=HSPA9 PE=1 SV=2	0	0	0	37	22	167	73.6		Low	n/a	n/a	0	P57087	P57087	>sp|P57087|JAM2_HUMAN Junctional adhesion molecule B OS=Homo sapiens OX=9606 GN=JAM2 PE=1 SV=1	0.052			3	1	1	33.2		High	High	Medium	3	P28331		>sp|P28331|NDUS1_HUMAN NADH-ubiquinone oxidoreductase 75 kDa subunit, mitochondrial OS=Homo sapiens OX=9606 GN=NDUFS1 PE=1 SV=3	0.009	0.004	0.019	5	2	6	79.4		Low	Low	Medium	1
	n/a	Low	n/a	0	P39656		>sp|P39656|OST48_HUMAN Dolichyl-diphosphooligosaccharide--protein glycosyltransferase 48 kDa subunit OS=Homo sapiens OX=9606 GN=DDOST PE=1 SV=4		0.07		2	1	1	50.8		Low	n/a	Low	0	P57735	P57735	>sp|P57735|RAB25_HUMAN Ras-related protein Rab-25 OS=Homo sapiens OX=9606 GN=RAB25 PE=1 SV=2	0.045		0.032	10	2	2	23.5		Low	Low	n/a	0	P28340		>sp|P28340|DPOD1_HUMAN DNA polymerase delta catalytic subunit OS=Homo sapiens OX=9606 GN=POLD1 PE=1 SV=2	0.032	0.034		4	2	2	123.6		High	High	High	3
	High	High	High	3	P40189	P40189	>sp|P40189|IL6RB_HUMAN Interleukin-6 receptor subunit beta OS=Homo sapiens OX=9606 GN=IL6ST PE=1 SV=2	0.002	0.002	0.003	14	11	34	103.5		n/a	Low	n/a	0	P58107	P58107	>sp|P58107|EPIPL_HUMAN Epiplakin OS=Homo sapiens OX=9606 GN=EPPK1 PE=1 SV=3		0.077		2	1	1	555.3		High	High	Medium	3	P28482		>sp|P28482|MK01_HUMAN Mitogen-activated protein kinase 1 OS=Homo sapiens OX=9606 GN=MAPK1 PE=1 SV=3	0	0	0.017	11	3	13	41.4		High	High	High	3
	n/a	n/a	Low	0	P40199	P40199	>sp|P40199|CEAM6_HUMAN Carcinoembryonic antigen-related cell adhesion molecule 6 OS=Homo sapiens OX=9606 GN=CEACAM6 PE=1 SV=3			0.033	4	1	1	37.2		n/a	Low	n/a	0	P59797		>sp|P59797|SELV_HUMAN Selenoprotein V OS=Homo sapiens OX=9606 GN=SELENOV PE=1 SV=2		0.093		4	1	1	36.8		Low	n/a	Medium	1	P28838		>sp|P28838|AMPL_HUMAN Cytosol aminopeptidase OS=Homo sapiens OX=9606 GN=LAP3 PE=1 SV=3	0.032		0.025	3	1	2	56.1		Low	n/a	Low	0
	High	High	High	3	P40227		>sp|P40227|TCPZ_HUMAN T-complex protein 1 subunit zeta OS=Homo sapiens OX=9606 GN=CCT6A PE=1 SV=3	0.004	0.004	0.005	19	8	16	58		Medium	Low	n/a	1	P60033	P60033	>sp|P60033|CD81_HUMAN CD81 antigen OS=Homo sapiens OX=9606 GN=CD81 PE=1 SV=1	0.027	0.032		8	1	2	25.8		High	High	High	3	P29144		>sp|P29144|TPP2_HUMAN Tripeptidyl-peptidase 2 OS=Homo sapiens OX=9606 GN=TPP2 PE=1 SV=4	0	0	0.003	8	7	16	138.3		High	Medium	Medium	3
	High	High	High	3	P40616	P40616	>sp|P40616|ARL1_HUMAN ADP-ribosylation factor-like protein 1 OS=Homo sapiens OX=9606 GN=ARL1 PE=1 SV=1	0.005	0.005	0.007	23	3	12	20.4		Medium	Low	Low	1	P60174	P60174	>sp|P60174|TPIS_HUMAN Triosephosphate isomerase OS=Homo sapiens OX=9606 GN=TPI1 PE=1 SV=3	0.027	0.056	0.039	5	1	3	30.8		n/a	Low	Low	0	P29218		>sp|P29218|IMPA1_HUMAN Inositol monophosphatase 1 OS=Homo sapiens OX=9606 GN=IMPA1 PE=1 SV=1		0.039	0.046	8	1	2	30.2		Low	Medium	n/a	1
	High	High	High	3	P40763	P40763	>sp|P40763|STAT3_HUMAN Signal transducer and activator of transcription 3 OS=Homo sapiens OX=9606 GN=STAT3 PE=1 SV=2	0.004	0.003	0.006	26	13	26	88		Low	n/a	Low	0	P60602		>sp|P60602|ROMO1_HUMAN Reactive oxygen species modulator 1 OS=Homo sapiens OX=9606 GN=ROMO1 PE=1 SV=1	0.063		0.074	10	1	2	8.2		n/a	Medium	Medium	2	P29279		>sp|P29279|CTGF_HUMAN Connective tissue growth factor OS=Homo sapiens OX=9606 GN=CTGF PE=1 SV=2		0.026	0.015	8	2	3	38.1		Low	n/a	n/a	0
	High	High	High	3	P40926	P40926	>sp|P40926|MDHM_HUMAN Malate dehydrogenase, mitochondrial OS=Homo sapiens OX=9606 GN=MDH2 PE=1 SV=3	0	0	0	63	17	135	35.5		Low	n/a	n/a	0	P60660		>sp|P60660|MYL6_HUMAN Myosin light polypeptide 6 OS=Homo sapiens OX=9606 GN=MYL6 PE=1 SV=2	0.073			5	1	1	16.9		High	High	High	3	P29373		>sp|P29373|RABP2_HUMAN Cellular retinoic acid-binding protein 2 OS=Homo sapiens OX=9606 GN=CRABP2 PE=1 SV=2	0.002	0.002	0.003	18	2	11	15.7		High	High	High	3
	High	High	High	3	P40939		>sp|P40939|ECHA_HUMAN Trifunctional enzyme subunit alpha, mitochondrial OS=Homo sapiens OX=9606 GN=HADHA PE=1 SV=2	0.002	0.003	0.004	24	13	37	82.9		High	High	High	3	P60709	P60709	>sp|P60709|ACTB_HUMAN Actin, cytoplasmic 1 OS=Homo sapiens OX=9606 GN=ACTB PE=1 SV=1	0	0	0	62	17	203	41.7		High	High	High	3	P29401		>sp|P29401|TKT_HUMAN Transketolase OS=Homo sapiens OX=9606 GN=TKT PE=1 SV=3	0	0	0	25	10	44	67.8		Low	n/a	High	1
	High	Medium	Medium	3	P41219	P41219	>sp|P41219|PERI_HUMAN Peripherin OS=Homo sapiens OX=9606 GN=PRPH PE=1 SV=2	0.008	0.023	0.011	4	3	10	53.6		Low	Low	Low	0	P60763	P60763	>sp|P60763|RAC3_HUMAN Ras-related C3 botulinum toxin substrate 3 OS=Homo sapiens OX=9606 GN=RAC3 PE=1 SV=1	0.053	0.064	0.101	12	3	4	21.4		High	High	High	3	P29692	P29692	>sp|P29692|EF1D_HUMAN Elongation factor 1-delta OS=Homo sapiens OX=9606 GN=EEF1D PE=1 SV=5	0	0	0	18	3	23	31.1		High	High	High	3
	Medium	n/a	n/a	1	P41231	P41231	>sp|P41231|P2RY2_HUMAN P2Y purinoceptor 2 OS=Homo sapiens OX=9606 GN=P2RY2 PE=2 SV=4	0.016			5	2	2	42.2		n/a	Low	Low	0	P60842		>sp|P60842|IF4A1_HUMAN Eukaryotic initiation factor 4A-I OS=Homo sapiens OX=9606 GN=EIF4A1 PE=1 SV=1		0.077	0.079	3	1	2	46.1		High	Medium	High	3	P29966	P29966	>sp|P29966|MARCS_HUMAN Myristoylated alanine-rich C-kinase substrate OS=Homo sapiens OX=9606 GN=MARCKS PE=1 SV=4	0.002	0.011	0.006	10	1	4	31.5		n/a	n/a	Medium	1
	n/a	Low	n/a	0	P41240	P41240	>sp|P41240|CSK_HUMAN Tyrosine-protein kinase CSK OS=Homo sapiens OX=9606 GN=CSK PE=1 SV=1		0.058		2	1	1	50.7		Medium	Medium	Medium	3	P60981	P60981	>sp|P60981|DEST_HUMAN Destrin OS=Homo sapiens OX=9606 GN=DSTN PE=1 SV=3	0.015	0.013	0.013	16	3	10	18.5		Low	Medium	Low	1	P30038		>sp|P30038|AL4A1_HUMAN Delta-1-pyrroline-5-carboxylate dehydrogenase, mitochondrial OS=Homo sapiens OX=9606 GN=ALDH4A1 PE=1 SV=3	0.041	0.027	0.031	3	1	3	61.7		n/a	n/a	Medium	1
	Low	n/a	Low	0	P41250	P41250	>sp|P41250|GARS_HUMAN Glycine--tRNA ligase OS=Homo sapiens OX=9606 GN=GARS PE=1 SV=3	0.031		0.035	6	2	3	83.1		Low	Low	n/a	0	P61019		>sp|P61019|RAB2A_HUMAN Ras-related protein Rab-2A OS=Homo sapiens OX=9606 GN=RAB2A PE=1 SV=1	0.067	0.095		7	1	2	23.5		High	High	High	3	P30040	P30040	>sp|P30040|ERP29_HUMAN Endoplasmic reticulum resident protein 29 OS=Homo sapiens OX=9606 GN=ERP29 PE=1 SV=4	0.002	0.002	0.002	11	2	13	29		High	Medium	High	3
	High	High	High	3	P41440	P41440	>sp|P41440|S19A1_HUMAN Folate transporter 1 OS=Homo sapiens OX=9606 GN=SLC19A1 PE=1 SV=3	0.003	0.003	0.007	16	6	28	64.8		High	High	High	3	P61026	P61026	>sp|P61026|RAB10_HUMAN Ras-related protein Rab-10 OS=Homo sapiens OX=9606 GN=RAB10 PE=1 SV=1	0.009	0.005	0.007	17	3	14	22.5		High	High	High	3	P30041	P30041	>sp|P30041|PRDX6_HUMAN Peroxiredoxin-6 OS=Homo sapiens OX=9606 GN=PRDX6 PE=1 SV=3	0	0	0	30	7	42	25		High	High	High	3
	High	High	High	3	P42126		>sp|P42126|ECI1_HUMAN Enoyl-CoA delta isomerase 1, mitochondrial OS=Homo sapiens OX=9606 GN=ECI1 PE=1 SV=1	0.005	0.008	0.008	18	5	11	32.8		Low	Medium	High	2	P61106	P61106	>sp|P61106|RAB14_HUMAN Ras-related protein Rab-14 OS=Homo sapiens OX=9606 GN=RAB14 PE=1 SV=4	0.057	0.011	0.009	12	2	7	23.9		Medium	High	Medium	3	P30043	P30043	>sp|P30043|BLVRB_HUMAN Flavin reductase (NADPH) OS=Homo sapiens OX=9606 GN=BLVRB PE=1 SV=3	0.016	0.004	0.014	12	1	4	22.1		Medium	Medium	Medium	3
	Low	n/a	n/a	0	P42229		>sp|P42229|STA5A_HUMAN Signal transducer and activator of transcription 5A OS=Homo sapiens OX=9606 GN=STAT5A PE=1 SV=1	0.066			1	1	1	90.6		n/a	Low	n/a	0	P61163		>sp|P61163|ACTZ_HUMAN Alpha-centractin OS=Homo sapiens OX=9606 GN=ACTR1A PE=1 SV=1		0.077		3	1	1	42.6		High	High	High	3	P30044		>sp|P30044|PRDX5_HUMAN Peroxiredoxin-5, mitochondrial OS=Homo sapiens OX=9606 GN=PRDX5 PE=1 SV=4	0	0	0	16	2	30	22.1		High	High	High	3
	n/a	Low	n/a	0	P42262	P42262	>sp|P42262|GRIA2_HUMAN Glutamate receptor 2 OS=Homo sapiens OX=9606 GN=GRIA2 PE=1 SV=3		0.074		4	1	1	98.8		Low	n/a	Low	0	P61204		>sp|P61204|ARF3_HUMAN ADP-ribosylation factor 3 OS=Homo sapiens OX=9606 GN=ARF3 PE=1 SV=2	0.03		0.097	20	3	3	20.6		High	High	High	3	P30046		>sp|P30046|DOPD_HUMAN D-dopachrome decarboxylase OS=Homo sapiens OX=9606 GN=DDT PE=1 SV=3	0	0	0.003	19	2	16	12.7		High	High	High	3
	n/a	Low	n/a	0	P42336	P42336	>sp|P42336|PK3CA_HUMAN Phosphatidylinositol 4,5-bisphosphate 3-kinase catalytic subunit alpha isoform OS=Homo sapiens OX=9606 GN=PIK3CA PE=1 SV=2		0.076		1	1	1	124.2		Low	Low	n/a	0	P61224	P61224	>sp|P61224|RAP1B_HUMAN Ras-related protein Rap-1b OS=Homo sapiens OX=9606 GN=RAP1B PE=1 SV=1	0.054	0.063		6	1	2	20.8		High	High	High	3	P30048		>sp|P30048|PRDX3_HUMAN Thioredoxin-dependent peroxide reductase, mitochondrial OS=Homo sapiens OX=9606 GN=PRDX3 PE=1 SV=3	0	0	0	24	5	25	27.7		Low	n/a	Low	0
	n/a	Low	n/a	0	P42345	P42345	>sp|P42345|MTOR_HUMAN Serine/threonine-protein kinase mTOR OS=Homo sapiens OX=9606 GN=MTOR PE=1 SV=1		0.063		1	1	1	288.7		n/a	n/a	Low	0	P61296		>sp|P61296|HAND2_HUMAN Heart- and neural crest derivatives-expressed protein 2 OS=Homo sapiens OX=9606 GN=HAND2 PE=1 SV=1			0.073	4	1	1	23.7		High	High	High	3	P30050		>sp|P30050|RL12_HUMAN 60S ribosomal protein L12 OS=Homo sapiens OX=9606 GN=RPL12 PE=1 SV=1	0.002	0.002	0.002	12	1	12	17.8		High	High	High	3
	High	Medium	High	3	P42566	P42566	>sp|P42566|EPS15_HUMAN Epidermal growth factor receptor substrate 15 OS=Homo sapiens OX=9606 GN=EPS15 PE=1 SV=2	0.005	0.023	0.008	12	10	16	98.6		Low	n/a	n/a	0	P61601		>sp|P61601|NCALD_HUMAN Neurocalcin-delta OS=Homo sapiens OX=9606 GN=NCALD PE=1 SV=2	0.053			4	1	1	22.2		High	High	High	3	P30085		>sp|P30085|KCY_HUMAN UMP-CMP kinase OS=Homo sapiens OX=9606 GN=CMPK1 PE=1 SV=3	0	0.002	0.002	15	3	13	22.2		High	High	High	3
	Low	Low	Low	0	P42677		>sp|P42677|RS27_HUMAN 40S ribosomal protein S27 OS=Homo sapiens OX=9606 GN=RPS27 PE=1 SV=3	0.062	0.074	0.051	13	1	3	9.5		High	Medium	Medium	3	P61604		>sp|P61604|CH10_HUMAN 10 kDa heat shock protein, mitochondrial OS=Homo sapiens OX=9606 GN=HSPE1 PE=1 SV=2	0.009	0.012	0.014	32	4	11	10.9		High	High	High	3	P30101	P30101	>sp|P30101|PDIA3_HUMAN Protein disulfide-isomerase A3 OS=Homo sapiens OX=9606 GN=PDIA3 PE=1 SV=4	0	0	0	25	9	39	56.7		n/a	Medium	Medium	2
	High	High	High	3	P42704		>sp|P42704|LPPRC_HUMAN Leucine-rich PPR motif-containing protein, mitochondrial OS=Homo sapiens OX=9606 GN=LRPPRC PE=1 SV=3	0.003	0.002	0.006	14	15	24	157.8		n/a	n/a	Low	0	P61764	P61764	>sp|P61764|STXB1_HUMAN Syntaxin-binding protein 1 OS=Homo sapiens OX=9606 GN=STXBP1 PE=1 SV=1			0.097	2	1	1	67.5		High	High	High	3	P30405		>sp|P30405|PPIF_HUMAN Peptidyl-prolyl cis-trans isomerase F, mitochondrial OS=Homo sapiens OX=9606 GN=PPIF PE=1 SV=1	0.004	0.001	0.003	4	1	13	22		High	High	High	3
	Low	Low	n/a	0	P42785	P42785	>sp|P42785|PCP_HUMAN Lysosomal Pro-X carboxypeptidase OS=Homo sapiens OX=9606 GN=PRCP PE=1 SV=1	0.062	0.063		5	2	2	55.8		n/a	n/a	Low	0	P61812		>sp|P61812|TGFB2_HUMAN Transforming growth factor beta-2 proprotein OS=Homo sapiens OX=9606 GN=TGFB2 PE=1 SV=1			0.09	2	1	1	47.7		High	Medium	Medium	3	P30519	P30519	>sp|P30519|HMOX2_HUMAN Heme oxygenase 2 OS=Homo sapiens OX=9606 GN=HMOX2 PE=1 SV=2	0.009	0.014	0.025	4	1	5	36		High	High	High	3
	Low	n/a	n/a	0	P42858		>sp|P42858|HD_HUMAN Huntingtin OS=Homo sapiens OX=9606 GN=HTT PE=1 SV=2	0.063			0	1	1	347.4		n/a	Low	n/a	0	P61923	P61923	>sp|P61923|COPZ1_HUMAN Coatomer subunit zeta-1 OS=Homo sapiens OX=9606 GN=COPZ1 PE=1 SV=1		0.091		27	2	2	20.2		High	Medium	High	3	P30520	P30520	>sp|P30520|PURA2_HUMAN Adenylosuccinate synthetase isozyme 2 OS=Homo sapiens OX=9606 GN=ADSS PE=1 SV=3	0.009	0.011	0.006	4	1	6	50.1		High	High	High	3
	High	High	High	3	P42892	P42892	>sp|P42892|ECE1_HUMAN Endothelin-converting enzyme 1 OS=Homo sapiens OX=9606 GN=ECE1 PE=1 SV=2	0	0	0	48	32	306	87.1		Low	Low	Low	0	P61978	P61978	>sp|P61978|HNRPK_HUMAN Heterogeneous nuclear ribonucleoprotein K OS=Homo sapiens OX=9606 GN=HNRNPK PE=1 SV=1	0.063	0.036	0.081	7	2	3	50.9		Medium	Medium	Medium	3	P30622	P30622	>sp|P30622|CLIP1_HUMAN CAP-Gly domain-containing linker protein 1 OS=Homo sapiens OX=9606 GN=CLIP1 PE=1 SV=2	0.028	0.026	0.027	1	1	3	162.1		High	High	High	3
	Low	Low	n/a	0	P43003	P43003	>sp|P43003|EAA1_HUMAN Excitatory amino acid transporter 1 OS=Homo sapiens OX=9606 GN=SLC1A3 PE=1 SV=1	0.057	0.064		2	1	2	59.5		n/a	Low	Low	0	P62136	P62136	>sp|P62136|PP1A_HUMAN Serine/threonine-protein phosphatase PP1-alpha catalytic subunit OS=Homo sapiens OX=9606 GN=PPP1CA PE=1 SV=1		0.079	0.067	9	2	2	37.5		Low	n/a	n/a	0	P30740		>sp|P30740|ILEU_HUMAN Leukocyte elastase inhibitor OS=Homo sapiens OX=9606 GN=SERPINB1 PE=1 SV=1	0.067			8	1	1	42.7		High	High	High	3
	High	High	High	3	P43007	P43007	>sp|P43007|SATT_HUMAN Neutral amino acid transporter A OS=Homo sapiens OX=9606 GN=SLC1A4 PE=1 SV=1	0.007	0	0.007	29	11	75	55.7		Low	n/a	n/a	0	P62241		>sp|P62241|RS8_HUMAN 40S ribosomal protein S8 OS=Homo sapiens OX=9606 GN=RPS8 PE=1 SV=2	0.06			4	1	1	24.2		High	High	High	3	P30876		>sp|P30876|RPB2_HUMAN DNA-directed RNA polymerase II subunit RPB2 OS=Homo sapiens OX=9606 GN=POLR2B PE=1 SV=1	0.001	0.002	0.003	6	4	10	133.8		High	High	High	3
	High	High	High	3	P43121	P43121	>sp|P43121|MUC18_HUMAN Cell surface glycoprotein MUC18 OS=Homo sapiens OX=9606 GN=MCAM PE=1 SV=2	0.008	0	0.009	36	21	108	71.6		n/a	Low	n/a	0	P62314		>sp|P62314|SMD1_HUMAN Small nuclear ribonucleoprotein Sm D1 OS=Homo sapiens OX=9606 GN=SNRPD1 PE=1 SV=1		0.081		17	1	1	13.3		High	High	High	3	P31040	P31040	>sp|P31040|SDHA_HUMAN Succinate dehydrogenase [ubiquinone] flavoprotein subunit, mitochondrial OS=Homo sapiens OX=9606 GN=SDHA PE=1 SV=2	0	0	0	14	4	23	72.6		Low	n/a	n/a	0
	n/a	Low	n/a	0	P43155	P43155	>sp|P43155|CACP_HUMAN Carnitine O-acetyltransferase OS=Homo sapiens OX=9606 GN=CRAT PE=1 SV=5		0.071		1	1	1	70.8		n/a	n/a	Low	0	P62491	P62491	>sp|P62491|RB11A_HUMAN Ras-related protein Rab-11A OS=Homo sapiens OX=9606 GN=RAB11A PE=1 SV=3			0.085	5	1	1	24.4		High	High	High	3	P31146	P31146	>sp|P31146|COR1A_HUMAN Coronin-1A OS=Homo sapiens OX=9606 GN=CORO1A PE=1 SV=4	0	0	0	16	7	40	51		High	High	High	3
	High	High	High	3	P43246		>sp|P43246|MSH2_HUMAN DNA mismatch repair protein Msh2 OS=Homo sapiens OX=9606 GN=MSH2 PE=1 SV=1	0.005	0.002	0.007	16	11	22	104.7		Low	Low	n/a	0	P62753		>sp|P62753|RS6_HUMAN 40S ribosomal protein S6 OS=Homo sapiens OX=9606 GN=RPS6 PE=1 SV=1	0.038	0.063		5	1	2	28.7		High	High	High	3	P31150		>sp|P31150|GDIA_HUMAN Rab GDP dissociation inhibitor alpha OS=Homo sapiens OX=9606 GN=GDI1 PE=1 SV=2	0	0	0	18	6	37	50.6		High	Medium	High	3
	n/a	n/a	Low	0	P43251	P43251	>sp|P43251|BTD_HUMAN Biotinidase OS=Homo sapiens OX=9606 GN=BTD PE=1 SV=2			0.071	2	1	1	61.1		High	High	High	3	P62820		>sp|P62820|RAB1A_HUMAN Ras-related protein Rab-1A OS=Homo sapiens OX=9606 GN=RAB1A PE=1 SV=3	0.01	0.006	0.005	26	5	16	22.7		High	High	High	3	P31153		>sp|P31153|METK2_HUMAN S-adenosylmethionine synthase isoform type-2 OS=Homo sapiens OX=9606 GN=MAT2A PE=1 SV=1	0.002	0.004	0.002	9	2	11	43.6		High	High	High	3
	High	High	High	3	P43304		>sp|P43304|GPDM_HUMAN Glycerol-3-phosphate dehydrogenase, mitochondrial OS=Homo sapiens OX=9606 GN=GPD2 PE=1 SV=3	0.003	0.004	0.004	29	15	47	80.8		Low	n/a	n/a	0	P62829		>sp|P62829|RL23_HUMAN 60S ribosomal protein L23 OS=Homo sapiens OX=9606 GN=RPL23 PE=1 SV=1	0.056			11	1	1	14.9		High	High	High	3	P31327		>sp|P31327|CPSM_HUMAN Carbamoyl-phosphate synthase [ammonia], mitochondrial OS=Homo sapiens OX=9606 GN=CPS1 PE=1 SV=2	0.001	0.002	0.002	5	5	14	164.8		High	High	High	3
	Low	n/a	Low	0	P43307	P43307	>sp|P43307|SSRA_HUMAN Translocon-associated protein subunit alpha OS=Homo sapiens OX=9606 GN=SSR1 PE=1 SV=3	0.048		0.077	7	2	3	32.2		Low	Low	Medium	1	P62861		>sp|P62861|RS30_HUMAN 40S ribosomal protein S30 OS=Homo sapiens OX=9606 GN=FAU PE=1 SV=1	0.044	0.036	0.03	17	1	3	6.6		n/a	Medium	Low	1	P31350		>sp|P31350|RIR2_HUMAN Ribonucleoside-diphosphate reductase subunit M2 OS=Homo sapiens OX=9606 GN=RRM2 PE=1 SV=1		0.027	0.034	4	1	2	44.8		Medium	n/a	Medium	2
	n/a	Low	Low	0	P43355		>sp|P43355|MAGA1_HUMAN Melanoma-associated antigen 1 OS=Homo sapiens OX=9606 GN=MAGEA1 PE=1 SV=1		0.066	0.071	2	1	2	34.3		n/a	Low	Medium	1	P62873	P62873	>sp|P62873|GBB1_HUMAN Guanine nucleotide-binding protein G(I)/G(S)/G(T) subunit beta-1 OS=Homo sapiens OX=9606 GN=GNB1 PE=1 SV=3		0.073	0.013	6	2	3	37.4		High	High	High	3	P31431	P31431	>sp|P31431|SDC4_HUMAN Syndecan-4 OS=Homo sapiens OX=9606 GN=SDC4 PE=1 SV=2	0.002	0.001	0.003	19	4	13	21.6		n/a	n/a	Low	0
	Low	n/a	n/a	0	P43490	P43490	>sp|P43490|NAMPT_HUMAN Nicotinamide phosphoribosyltransferase OS=Homo sapiens OX=9606 GN=NAMPT PE=1 SV=1	0.071			3	1	1	55.5		Low	Low	n/a	0	P62899		>sp|P62899|RL31_HUMAN 60S ribosomal protein L31 OS=Homo sapiens OX=9606 GN=RPL31 PE=1 SV=1	0.067	0.071		11	1	2	14.5		n/a	n/a	Low	0	P31629		>sp|P31629|ZEP2_HUMAN Transcription factor HIVEP2 OS=Homo sapiens OX=9606 GN=HIVEP2 PE=1 SV=2			0.089	1	1	1	268.9		High	High	Medium	3
	High	High	Medium	3	P45880	P45880	>sp|P45880|VDAC2_HUMAN Voltage-dependent anion-selective channel protein 2 OS=Homo sapiens OX=9606 GN=VDAC2 PE=1 SV=2	0.01	0.004	0.023	17	4	12	31.5		High	High	High	3	P62937		>sp|P62937|PPIA_HUMAN Peptidyl-prolyl cis-trans isomerase A OS=Homo sapiens OX=9606 GN=PPIA PE=1 SV=2	0.003	0.004	0.004	47	8	32	18		High	High	High	3	P31689	P31689	>sp|P31689|DNJA1_HUMAN DnaJ homolog subfamily A member 1 OS=Homo sapiens OX=9606 GN=DNAJA1 PE=1 SV=2	0	0.002	0.002	20	3	10	44.8		High	High	High	3
	Medium	Medium	Medium	3	P45974		>sp|P45974|UBP5_HUMAN Ubiquitin carboxyl-terminal hydrolase 5 OS=Homo sapiens OX=9606 GN=USP5 PE=1 SV=2	0.012	0.012	0.011	2	2	9	95.7		High	High	High	3	P62987	P62987	>sp|P62987|RL40_HUMAN Ubiquitin-60S ribosomal protein L40 OS=Homo sapiens OX=9606 GN=UBA52 PE=1 SV=2	0.003	0.003	0.003	37	4	28	14.7		Low	Medium	High	2	P31930	P31930	>sp|P31930|QCR1_HUMAN Cytochrome b-c1 complex subunit 1, mitochondrial OS=Homo sapiens OX=9606 GN=UQCRC1 PE=1 SV=3	0.033	0.011	0.004	9	2	5	52.6		High	High	High	3
	High	High	Low	2	P46059	P46059	>sp|P46059|S15A1_HUMAN Solute carrier family 15 member 1 OS=Homo sapiens OX=9606 GN=SLC15A1 PE=2 SV=1	0.006	0.009	0.031	7	5	12	78.8		Low	Low	Low	0	P63010	P63010	>sp|P63010|AP2B1_HUMAN AP-2 complex subunit beta OS=Homo sapiens OX=9606 GN=AP2B1 PE=1 SV=1	0.065	0.036	0.102	7	5	9	104.5		High	High	High	3	P31937		>sp|P31937|3HIDH_HUMAN 3-hydroxyisobutyrate dehydrogenase, mitochondrial OS=Homo sapiens OX=9606 GN=HIBADH PE=1 SV=2	0	0	0	29	7	27	35.3		High	High	High	3
	High	High	High	3	P46459	P46459	>sp|P46459|NSF_HUMAN Vesicle-fusing ATPase OS=Homo sapiens OX=9606 GN=NSF PE=1 SV=3	0.004	0.002	0.006	15	10	24	82.5		n/a	n/a	Low	0	P63126	P63126	>sp|P63126|GAK9_HUMAN Endogenous retrovirus group K member 9 Gag polyprotein OS=Homo sapiens OX=9606 GN=ERVK-9 PE=1 SV=2			0.091	2	1	1	74		High	High	High	3	P31939	P31939	>sp|P31939|PUR9_HUMAN Bifunctional purine biosynthesis protein PURH OS=Homo sapiens OX=9606 GN=ATIC PE=1 SV=3	0	0	0	13	5	28	64.6		High	Medium	High	3
	Medium	High	Medium	3	P46531	P46531	>sp|P46531|NOTC1_HUMAN Neurogenic locus notch homolog protein 1 OS=Homo sapiens OX=9606 GN=NOTCH1 PE=1 SV=4	0.017	0.008	0.022	1	4	8	272.3		n/a	Low	Low	0	P63135		>sp|P63135|POK7_HUMAN Endogenous retrovirus group K member 7 Pol protein OS=Homo sapiens OX=9606 GN=ERVK-7 PE=3 SV=1		0.076	0.093	1	1	2	165.1		Low	Low	Medium	1	P31943		>sp|P31943|HNRH1_HUMAN Heterogeneous nuclear ribonucleoprotein H OS=Homo sapiens OX=9606 GN=HNRNPH1 PE=1 SV=4	0.037	0.035	0.014	2	1	4	49.2		High	High	High	3
	n/a	Medium	n/a	1	P46776	P46776	>sp|P46776|RL27A_HUMAN 60S ribosomal protein L27a OS=Homo sapiens OX=9606 GN=RPL27A PE=1 SV=2		0.027		7	1	1	16.6		n/a	Low	Low	0	P63241	P63241	>sp|P63241|IF5A1_HUMAN Eukaryotic translation initiation factor 5A-1 OS=Homo sapiens OX=9606 GN=EIF5A PE=1 SV=2		0.095	0.035	15	1	2	16.8		High	High	High	3	P31946		>sp|P31946|1433B_HUMAN 14-3-3 protein beta/alpha OS=Homo sapiens OX=9606 GN=YWHAB PE=1 SV=3	0	0	0	27	7	66	28.1		Medium	Medium	Medium	3
	n/a	n/a	Low	0	P46777		>sp|P46777|RL5_HUMAN 60S ribosomal protein L5 OS=Homo sapiens OX=9606 GN=RPL5 PE=1 SV=3			0.084	2	1	1	34.3		High	High	High	3	P63267		>sp|P63267|ACTH_HUMAN Actin, gamma-enteric smooth muscle OS=Homo sapiens OX=9606 GN=ACTG2 PE=1 SV=1	0	0.01	0	29	10	109	41.9		High	High	High	3	P31948	P31948	>sp|P31948|STIP1_HUMAN Stress-induced-phosphoprotein 1 OS=Homo sapiens OX=9606 GN=STIP1 PE=1 SV=1	0	0	0	8	6	28	62.6		High	High	High	3
	n/a	n/a	Low	0	P46781		>sp|P46781|RS9_HUMAN 40S ribosomal protein S9 OS=Homo sapiens OX=9606 GN=RPS9 PE=1 SV=3			0.08	5	1	1	22.6		High	High	High	3	P68104	P68104	>sp|P68104|EF1A1_HUMAN Elongation factor 1-alpha 1 OS=Homo sapiens OX=9606 GN=EEF1A1 PE=1 SV=1	0	0.009	0.008	35	11	83	50.1		Low	n/a	n/a	0	P31949		>sp|P31949|S10AB_HUMAN Protein S100-A11 OS=Homo sapiens OX=9606 GN=S100A11 PE=1 SV=2	0.033			15	1	1	11.7		n/a	n/a	Low	0
	Low	n/a	n/a	0	P46821	P46821	>sp|P46821|MAP1B_HUMAN Microtubule-associated protein 1B OS=Homo sapiens OX=9606 GN=MAP1B PE=1 SV=2	0.065			0	1	1	270.5		High	High	High	3	P68366	P68366	>sp|P68366|TBA4A_HUMAN Tubulin alpha-4A chain OS=Homo sapiens OX=9606 GN=TUBA4A PE=1 SV=1	0	0	0	40	13	135	49.9		High	Medium	High	3	P32119		>sp|P32119|PRDX2_HUMAN Peroxiredoxin-2 OS=Homo sapiens OX=9606 GN=PRDX2 PE=1 SV=5	0.001	0.011	0.003	23	5	14	21.9		High	High	High	3
	High	High	High	3	P46940	P46940	>sp|P46940|IQGA1_HUMAN Ras GTPase-activating-like protein IQGAP1 OS=Homo sapiens OX=9606 GN=IQGAP1 PE=1 SV=1	0.006	0.005	0.005	23	29	63	189.1		High	High	High	3	P68371	P68371	>sp|P68371|TBB4B_HUMAN Tubulin beta-4B chain OS=Homo sapiens OX=9606 GN=TUBB4B PE=1 SV=1	0	0	0	53	18	212	49.8		Low	n/a	n/a	0	P32121	P32121	>sp|P32121|ARRB2_HUMAN Beta-arrestin-2 OS=Homo sapiens OX=9606 GN=ARRB2 PE=1 SV=2	0.031			4	1	1	46.1		n/a	n/a	Low	0
	Low	Low	Low	0	P46976		>sp|P46976|GLYG_HUMAN Glycogenin-1 OS=Homo sapiens OX=9606 GN=GYG1 PE=1 SV=4	0.036	0.082	0.033	4	1	3	39.4		High	High	High	3	P78310	P78310	>sp|P78310|CXAR_HUMAN Coxsackievirus and adenovirus receptor OS=Homo sapiens OX=9606 GN=CXADR PE=1 SV=1	0.005	0.007	0.006	47	14	63	40		High	High	Medium	3	P32929		>sp|P32929|CGL_HUMAN Cystathionine gamma-lyase OS=Homo sapiens OX=9606 GN=CTH PE=1 SV=3	0.004	0.004	0.018	5	1	7	44.5		High	High	High	3
	Medium	Low	Medium	2	P46977	P46977	>sp|P46977|STT3A_HUMAN Dolichyl-diphosphooligosaccharide--protein glycosyltransferase subunit STT3A OS=Homo sapiens OX=9606 GN=STT3A PE=1 SV=2	0.022	0.064	0.023	9	7	15	80.5		High	High	High	3	P78347		>sp|P78347|GTF2I_HUMAN General transcription factor II-I OS=Homo sapiens OX=9606 GN=GTF2I PE=1 SV=2	0.009	0.007	0.009	12	8	15	112.3		High	High	Medium	3	P32969	P32969	>sp|P32969|RL9_HUMAN 60S ribosomal protein L9 OS=Homo sapiens OX=9606 GN=RPL9 PE=1 SV=1	0.009	0.004	0.017	14	1	6	21.9		High	High	High	3
	Medium	Medium	Medium	3	P47756		>sp|P47756|CAPZB_HUMAN F-actin-capping protein subunit beta OS=Homo sapiens OX=9606 GN=CAPZB PE=1 SV=4	0.015	0.01	0.02	17	4	7	31.3		Low	n/a	n/a	0	P78417		>sp|P78417|GSTO1_HUMAN Glutathione S-transferase omega-1 OS=Homo sapiens OX=9606 GN=GSTO1 PE=1 SV=2	0.062			4	1	1	27.5		n/a	Low	n/a	0	P33121	P33121	>sp|P33121|ACSL1_HUMAN Long-chain-fatty-acid--CoA ligase 1 OS=Homo sapiens OX=9606 GN=ACSL1 PE=1 SV=1		0.076		3	1	1	77.9		High	High	High	3
	Low	Low	Low	0	P47893	P47893	>sp|P47893|OR3A2_HUMAN Olfactory receptor 3A2 OS=Homo sapiens OX=9606 GN=OR3A2 PE=2 SV=3	0.076	0.07	0.069	3	1	4	35.2		Medium	Low	Medium	2	P78423	P78423	>sp|P78423|X3CL1_HUMAN Fractalkine OS=Homo sapiens OX=9606 GN=CX3CL1 PE=1 SV=1	0.028	0.032	0.028	3	1	3	42.2		Medium	Medium	Medium	3	P33151	P33151	>sp|P33151|CADH5_HUMAN Cadherin-5 OS=Homo sapiens OX=9606 GN=CDH5 PE=1 SV=5	0.023	0.011	0.021	2	1	4	87.5		High	High	High	3
	Medium	Low	Medium	2	P47914		>sp|P47914|RL29_HUMAN 60S ribosomal protein L29 OS=Homo sapiens OX=9606 GN=RPL29 PE=1 SV=2	0.026	0.031	0.011	14	2	5	17.7		Low	Low	n/a	0	P78509		>sp|P78509|RELN_HUMAN Reelin OS=Homo sapiens OX=9606 GN=RELN PE=1 SV=3	0.067	0.097		0	1	2	388.1		High	High	Medium	3	P33176		>sp|P33176|KINH_HUMAN Kinesin-1 heavy chain OS=Homo sapiens OX=9606 GN=KIF5B PE=1 SV=1	0.001	0.001	0.026	5	3	8	109.6		High	High	High	3
	High	Medium	High	3	P47985		>sp|P47985|UCRI_HUMAN Cytochrome b-c1 complex subunit Rieske, mitochondrial OS=Homo sapiens OX=9606 GN=UQCRFS1 PE=1 SV=2	0.002	0.023	0.006	24	6	17	29.6		High	High	High	3	P78527		>sp|P78527|PRKDC_HUMAN DNA-dependent protein kinase catalytic subunit OS=Homo sapiens OX=9606 GN=PRKDC PE=1 SV=3	0	0	0	16	62	168	468.8		Medium	Medium	Medium	3	P33240		>sp|P33240|CSTF2_HUMAN Cleavage stimulation factor subunit 2 OS=Homo sapiens OX=9606 GN=CSTF2 PE=1 SV=1	0.018	0.022	0.014	5	1	3	60.9		Low	Low	Low	0
	High	High	High	3	P48029	P48029	>sp|P48029|SC6A8_HUMAN Sodium- and chloride-dependent creatine transporter 1 OS=Homo sapiens OX=9606 GN=SLC6A8 PE=1 SV=1	0.005	0.006	0.006	14	8	46	70.5		High	High	High	3	P78536	P78536	>sp|P78536|ADA17_HUMAN Disintegrin and metalloproteinase domain-containing protein 17 OS=Homo sapiens OX=9606 GN=ADAM17 PE=1 SV=1	0.005	0.005	0.005	11	8	46	93		Low	n/a	n/a	0	P33527	P33527	>sp|P33527|MRP1_HUMAN Multidrug resistance-associated protein 1 OS=Homo sapiens OX=9606 GN=ABCC1 PE=1 SV=3	0.033			2	1	1	171.5		High	High	High	3
	Medium	Medium	Medium	3	P48047	P48047	>sp|P48047|ATPO_HUMAN ATP synthase subunit O, mitochondrial OS=Homo sapiens OX=9606 GN=ATP5PO PE=1 SV=1	0.025	0.019	0.022	13	2	6	23.3		Medium	Medium	Medium	3	P78552	P78552	>sp|P78552|I13R1_HUMAN Interleukin-13 receptor subunit alpha-1 OS=Homo sapiens OX=9606 GN=IL13RA1 PE=1 SV=1	0.023	0.02	0.02	3	1	6	48.7		Low	Medium	Low	1	P33991		>sp|P33991|MCM4_HUMAN DNA replication licensing factor MCM4 OS=Homo sapiens OX=9606 GN=MCM4 PE=1 SV=5	0.097	0.026	0.102	2	2	4	96.5		High	High	High	3
	High	High	High	3	P48067	P48067	>sp|P48067|SC6A9_HUMAN Sodium- and chloride-dependent glycine transporter 1 OS=Homo sapiens OX=9606 GN=SLC6A9 PE=1 SV=3	0.004	0.004	0.004	10	6	33	78.2		High	High	High	3	P80303	P80303	>sp|P80303|NUCB2_HUMAN Nucleobindin-2 OS=Homo sapiens OX=9606 GN=NUCB2 PE=1 SV=3	0.01	0.005	0.004	24	8	23	50.2		Low	n/a	n/a	0	P33992		>sp|P33992|MCM5_HUMAN DNA replication licensing factor MCM5 OS=Homo sapiens OX=9606 GN=MCM5 PE=1 SV=5	0.032			2	1	1	82.2		Medium	n/a	n/a	1
	High	High	High	3	P48509	P48509	>sp|P48509|CD151_HUMAN CD151 antigen OS=Homo sapiens OX=9606 GN=CD151 PE=1 SV=3	0.004	0.005	0.005	20	6	57	28.3		Low	Low	Medium	1	P83731		>sp|P83731|RL24_HUMAN 60S ribosomal protein L24 OS=Homo sapiens OX=9606 GN=RPL24 PE=1 SV=1	0.041	0.035	0.026	8	1	3	17.8		Low	n/a	n/a	0	P33993		>sp|P33993|MCM7_HUMAN DNA replication licensing factor MCM7 OS=Homo sapiens OX=9606 GN=MCM7 PE=1 SV=4	0.05			3	1	1	81.3		Low	n/a	n/a	0
	Medium	Low	Low	1	P48594		>sp|P48594|SPB4_HUMAN Serpin B4 OS=Homo sapiens OX=9606 GN=SERPINB4 PE=1 SV=2	0.023	0.083	0.032	2	1	5	44.8		n/a	Low	Low	0	P84098	P84098	>sp|P84098|RL19_HUMAN 60S ribosomal protein L19 OS=Homo sapiens OX=9606 GN=RPL19 PE=1 SV=1		0.086	0.069	5	1	2	23.5		Medium	Medium	Medium	3	P34896		>sp|P34896|GLYC_HUMAN Serine hydroxymethyltransferase, cytosolic OS=Homo sapiens OX=9606 GN=SHMT1 PE=1 SV=1	0.022	0.019	0.019	4	1	3	53		Medium	Medium	High	3
	n/a	Low	n/a	0	P48634	P48634	>sp|P48634|PRC2A_HUMAN Protein PRRC2A OS=Homo sapiens OX=9606 GN=PRRC2A PE=1 SV=3		0.067		0	1	1	228.7		n/a	Low	Low	0	P84103	P84103	>sp|P84103|SRSF3_HUMAN Serine/arginine-rich splicing factor 3 OS=Homo sapiens OX=9606 GN=SRSF3 PE=1 SV=1		0.054	0.037	5	1	2	19.3		Medium	Medium	Medium	3	P34897		>sp|P34897|GLYM_HUMAN Serine hydroxymethyltransferase, mitochondrial OS=Homo sapiens OX=9606 GN=SHMT2 PE=1 SV=3	0.022	0.02	0.017	2	1	6	56		Medium	Medium	Medium	3
	Low	Low	n/a	0	P48643		>sp|P48643|TCPE_HUMAN T-complex protein 1 subunit epsilon OS=Homo sapiens OX=9606 GN=CCT5 PE=1 SV=1	0.059	0.066		1	1	2	59.6		n/a	n/a	Low	0	P98095	P98095	>sp|P98095|FBLN2_HUMAN Fibulin-2 OS=Homo sapiens OX=9606 GN=FBLN2 PE=1 SV=2			0.052	2	1	1	126.5		High	High	High	3	P34932		>sp|P34932|HSP74_HUMAN Heat shock 70 kDa protein 4 OS=Homo sapiens OX=9606 GN=HSPA4 PE=1 SV=4	0	0	0	11	5	23	94.3		High	Medium	Medium	3
	n/a	Low	n/a	0	P48664	P48664	>sp|P48664|EAA4_HUMAN Excitatory amino acid transporter 4 OS=Homo sapiens OX=9606 GN=SLC1A6 PE=2 SV=1		0.063		1	1	4	61.5		n/a	n/a	Low	0	P98160	P98160	>sp|P98160|PGBM_HUMAN Basement membrane-specific heparan sulfate proteoglycan core protein OS=Homo sapiens OX=9606 GN=HSPG2 PE=1 SV=4			0.084	0	1	1	468.5		High	High	High	3	P34949	P34949	>sp|P34949|MPI_HUMAN Mannose-6-phosphate isomerase OS=Homo sapiens OX=9606 GN=MPI PE=1 SV=2	0.001	0.002	0.002	11	2	10	46.6		n/a	n/a	Medium	1
	Low	Low	Low	0	P48723	P48723	>sp|P48723|HSP13_HUMAN Heat shock 70 kDa protein 13 OS=Homo sapiens OX=9606 GN=HSPA13 PE=1 SV=1	0.032	0.036	0.063	2	1	3	51.9		Medium	High	Medium	3	P98172	P98172	>sp|P98172|EFNB1_HUMAN Ephrin-B1 OS=Homo sapiens OX=9606 GN=EFNB1 PE=1 SV=1	0.022	0.006	0.012	16	4	9	38		High	Medium	High	3	P35221	P35221	>sp|P35221|CTNA1_HUMAN Catenin alpha-1 OS=Homo sapiens OX=9606 GN=CTNNA1 PE=1 SV=1	0.001	0.011	0	9	3	8	100		Medium	Low	Low	1
	n/a	n/a	Low	0	P48729	P48729	>sp|P48729|KC1A_HUMAN Casein kinase I isoform alpha OS=Homo sapiens OX=9606 GN=CSNK1A1 PE=1 SV=2			0.079	2	1	1	38.9		Low	Low	Low	0	P98173		>sp|P98173|FAM3A_HUMAN Protein FAM3A OS=Homo sapiens OX=9606 GN=FAM3A PE=1 SV=2	0.066	0.082	0.079	3	1	3	25.1		Low	n/a	Low	0	P35232	P35232	>sp|P35232|PHB_HUMAN Prohibitin OS=Homo sapiens OX=9606 GN=PHB PE=1 SV=1	0.032		0.078	4	1	2	29.8		Low	n/a	Medium	1
	High	High	High	3	P48735	P48735	>sp|P48735|IDHP_HUMAN Isocitrate dehydrogenase [NADP], mitochondrial OS=Homo sapiens OX=9606 GN=IDH2 PE=1 SV=2	0.004	0.004	0.003	32	14	46	50.9		n/a	Low	n/a	0	P98174	P98174	>sp|P98174|FGD1_HUMAN FYVE, RhoGEF and PH domain-containing protein 1 OS=Homo sapiens OX=9606 GN=FGD1 PE=1 SV=2		0.094		2	1	1	106.5		n/a	Medium	Medium	2	P35241	P35241	>sp|P35241|RADI_HUMAN Radixin OS=Homo sapiens OX=9606 GN=RDX PE=1 SV=1		0.011	0.015	7	4	5	68.5		Medium	Medium	Medium	3
	High	High	High	3	P48960	P48960	>sp|P48960|CD97_HUMAN CD97 antigen OS=Homo sapiens OX=9606 GN=CD97 PE=1 SV=4	0	0	0	23	14	182	91.8		Low	n/a	n/a	0	P98196	P98196	>sp|P98196|AT11A_HUMAN Probable phospholipid-transporting ATPase IH OS=Homo sapiens OX=9606 GN=ATP11A PE=1 SV=3	0.068			1	1	1	129.7		High	High	High	3	P35244		>sp|P35244|RFA3_HUMAN Replication protein A 14 kDa subunit OS=Homo sapiens OX=9606 GN=RPA3 PE=1 SV=1	0.002	0.004	0.003	32	2	8	13.6		n/a	n/a	Low	0
	Medium	Low	Medium	2	P49006	P49006	>sp|P49006|MRP_HUMAN MARCKS-related protein OS=Homo sapiens OX=9606 GN=MARCKSL1 PE=1 SV=2	0.012	0.045	0.019	14	2	7	19.5		Low	Low	Low	0	P99999		>sp|P99999|CYC_HUMAN Cytochrome c OS=Homo sapiens OX=9606 GN=CYCS PE=1 SV=2	0.033	0.063	0.068	14	2	4	11.7		n/a	Low	Low	0	P35247		>sp|P35247|SFTPD_HUMAN Pulmonary surfactant-associated protein D OS=Homo sapiens OX=9606 GN=SFTPD PE=1 SV=3		0.082	0.113	4	1	2	37.7		Medium	n/a	n/a	1
	High	High	High	3	P49184	P49184	>sp|P49184|DNSL1_HUMAN Deoxyribonuclease-1-like 1 OS=Homo sapiens OX=9606 GN=DNASE1L1 PE=1 SV=1	0.004	0.004	0.004	50	10	43	33.9		High	High	High	3	Q00325	Q00325	>sp|Q00325|MPCP_HUMAN Phosphate carrier protein, mitochondrial OS=Homo sapiens OX=9606 GN=SLC25A3 PE=1 SV=2	0.003	0.005	0.005	20	7	18	40.1		Low	Low	n/a	0	P35251		>sp|P35251|RFC1_HUMAN Replication factor C subunit 1 OS=Homo sapiens OX=9606 GN=RFC1 PE=1 SV=4	0.042	0.074		1	1	2	128.2		Medium	Medium	Medium	3
	Medium	Medium	Medium	3	P49257		>sp|P49257|LMAN1_HUMAN Protein ERGIC-53 OS=Homo sapiens OX=9606 GN=LMAN1 PE=1 SV=2	0.012	0.025	0.026	10	4	7	57.5		High	High	High	3	Q00610	Q00610	>sp|Q00610|CLH1_HUMAN Clathrin heavy chain 1 OS=Homo sapiens OX=9606 GN=CLTC PE=1 SV=5	0.011	0.005	0.003	11	14	29	191.5		Medium	Medium	High	3	P35269	P35269	>sp|P35269|T2FA_HUMAN General transcription factor IIF subunit 1 OS=Homo sapiens OX=9606 GN=GTF2F1 PE=1 SV=2	0.018	0.01	0.004	3	1	5	58.2		High	High	High	3
	High	Low	Low	1	P49321		>sp|P49321|NASP_HUMAN Nuclear autoantigenic sperm protein OS=Homo sapiens OX=9606 GN=NASP PE=1 SV=2	0.008	0.076	0.071	7	4	7	85.2		n/a	Low	n/a	0	Q00722	Q00722	>sp|Q00722|PLCB2_HUMAN 1-phosphatidylinositol 4,5-bisphosphate phosphodiesterase beta-2 OS=Homo sapiens OX=9606 GN=PLCB2 PE=1 SV=2		0.086		1	1	1	133.9		n/a	Medium	n/a	1	P35527		>sp|P35527|K1C9_HUMAN Keratin, type I cytoskeletal 9 OS=Homo sapiens OX=9606 GN=KRT9 PE=1 SV=3		0.019		4	1	1	62		n/a	Low	n/a	0
	High	High	High	3	P49327	P49327	>sp|P49327|FAS_HUMAN Fatty acid synthase OS=Homo sapiens OX=9606 GN=FASN PE=1 SV=3	0	0	0	52	99	1172	273.3		High	Low	High	2	Q00765	Q00765	>sp|Q00765|REEP5_HUMAN Receptor expression-enhancing protein 5 OS=Homo sapiens OX=9606 GN=REEP5 PE=1 SV=3	0.011	0.052	0.006	11	2	8	21.5		n/a	n/a	Low	0	P35548		>sp|P35548|MSX2_HUMAN Homeobox protein MSX-2 OS=Homo sapiens OX=9606 GN=MSX2 PE=1 SV=3			0.036	14	1	1	28.9		High	High	High	3
	Medium	Medium	Medium	3	P49368	P49368	>sp|P49368|TCPG_HUMAN T-complex protein 1 subunit gamma OS=Homo sapiens OX=9606 GN=CCT3 PE=1 SV=4	0.012	0.019	0.023	8	3	8	60.5		n/a	Low	Low	0	Q00839	Q00839	>sp|Q00839|HNRPU_HUMAN Heterogeneous nuclear ribonucleoprotein U OS=Homo sapiens OX=9606 GN=HNRNPU PE=1 SV=6		0.075	0.072	2	2	2	90.5		High	Medium	Medium	3	P35573		>sp|P35573|GDE_HUMAN Glycogen debranching enzyme OS=Homo sapiens OX=9606 GN=AGL PE=1 SV=3	0.001	0.011	0.018	3	2	6	174.7		Low	n/a	n/a	0
	High	High	High	3	P49411		>sp|P49411|EFTU_HUMAN Elongation factor Tu, mitochondrial OS=Homo sapiens OX=9606 GN=TUFM PE=1 SV=2	0	0	0	50	21	162	49.5		Low	Low	n/a	0	Q01082	Q01082	>sp|Q01082|SPTB2_HUMAN Spectrin beta chain, non-erythrocytic 1 OS=Homo sapiens OX=9606 GN=SPTBN1 PE=1 SV=2	0.064	0.09		1	2	2	274.4		High	High	High	3	P35579	P35579	>sp|P35579|MYH9_HUMAN Myosin-9 OS=Homo sapiens OX=9606 GN=MYH9 PE=1 SV=4	0	0	0	19	33	216	226.4		High	High	High	3
	n/a	Low	Low	0	P49419		>sp|P49419|AL7A1_HUMAN Alpha-aminoadipic semialdehyde dehydrogenase OS=Homo sapiens OX=9606 GN=ALDH7A1 PE=1 SV=5		0.073	0.038	3	1	2	58.5		High	High	n/a	2	Q01518	Q01518	>sp|Q01518|CAP1_HUMAN Adenylyl cyclase-associated protein 1 OS=Homo sapiens OX=9606 GN=CAP1 PE=1 SV=5	0.01	0.006		4	1	20	51.9		High	High	High	3	P35580	P35580	>sp|P35580|MYH10_HUMAN Myosin-10 OS=Homo sapiens OX=9606 GN=MYH10 PE=1 SV=3	0	0	0	3	4	22	228.9		Low	Low	Medium	1
	Low	n/a	n/a	0	P49585	P49585	>sp|P49585|PCY1A_HUMAN Choline-phosphate cytidylyltransferase A OS=Homo sapiens OX=9606 GN=PCYT1A PE=1 SV=2	0.062			3	1	1	41.7		n/a	Low	n/a	0	Q01629	Q01629	>sp|Q01629|IFM2_HUMAN Interferon-induced transmembrane protein 2 OS=Homo sapiens OX=9606 GN=IFITM2 PE=1 SV=2		0.084		12	1	1	14.6		High	High	High	3	P35606	P35606	>sp|P35606|COPB2_HUMAN Coatomer subunit beta' OS=Homo sapiens OX=9606 GN=COPB2 PE=1 SV=2	0	0	0	7	4	22	102.4		High	High	High	3
	n/a	n/a	Low	0	P49590		>sp|P49590|SYHM_HUMAN Probable histidine--tRNA ligase, mitochondrial OS=Homo sapiens OX=9606 GN=HARS2 PE=1 SV=1			0.082	3	1	1	56.9		n/a	n/a	Low	0	Q01638	Q01638	>sp|Q01638|ILRL1_HUMAN Interleukin-1 receptor-like 1 OS=Homo sapiens OX=9606 GN=IL1RL1 PE=1 SV=4			0.098	1	1	1	63.3		High	Medium	Medium	3	P35613	P35613	>sp|P35613|BASI_HUMAN Basigin OS=Homo sapiens OX=9606 GN=BSG PE=1 SV=2	0.006	0.011	0.013	8	2	7	42.2		Low	n/a	n/a	0
	Medium	Low	Low	1	P49703	P49703	>sp|P49703|ARL4D_HUMAN ADP-ribosylation factor-like protein 4D OS=Homo sapiens OX=9606 GN=ARL4D PE=1 SV=2	0.015	0.085	0.085	8	1	7	22.1		High	High	High	3	Q01650	Q01650	>sp|Q01650|LAT1_HUMAN Large neutral amino acids transporter small subunit 1 OS=Homo sapiens OX=9606 GN=SLC7A5 PE=1 SV=2	0	0	0	16	8	130	55		High	Medium	High	3	P35658		>sp|P35658|NU214_HUMAN Nuclear pore complex protein Nup214 OS=Homo sapiens OX=9606 GN=NUP214 PE=1 SV=2	0.001	0.011	0.003	1	1	8	213.5		Low	n/a	n/a	0
	Low	n/a	n/a	0	P49736		>sp|P49736|MCM2_HUMAN DNA replication licensing factor MCM2 OS=Homo sapiens OX=9606 GN=MCM2 PE=1 SV=4	0.061			2	1	1	101.8		n/a	n/a	Low	0	Q01780		>sp|Q01780|EXOSX_HUMAN Exosome component 10 OS=Homo sapiens OX=9606 GN=EXOSC10 PE=1 SV=2			0.076	1	1	1	100.8		High	High	Medium	3	P35659		>sp|P35659|DEK_HUMAN Protein DEK OS=Homo sapiens OX=9606 GN=DEK PE=1 SV=1	0.001	0.004	0.014	4	2	7	42.6		n/a	n/a	Low	0
	High	High	High	3	P49748	P49748	>sp|P49748|ACADV_HUMAN Very long-chain specific acyl-CoA dehydrogenase, mitochondrial OS=Homo sapiens OX=9606 GN=ACADVL PE=1 SV=1	0.007	0.006	0.006	34	18	67	70.3		Low	Medium	Low	1	Q01844	Q01844	>sp|Q01844|EWS_HUMAN RNA-binding protein EWS OS=Homo sapiens OX=9606 GN=EWSR1 PE=1 SV=1	0.039	0.018	0.035	4	2	5	68.4		High	Medium	Medium	3	P35908		>sp|P35908|K22E_HUMAN Keratin, type II cytoskeletal 2 epidermal OS=Homo sapiens OX=9606 GN=KRT2 PE=1 SV=2	0.005	0.011	0.015	5	3	10	65.4		Medium	Medium	Medium	3
	High	High	High	3	P49755	P49755	>sp|P49755|TMEDA_HUMAN Transmembrane emp24 domain-containing protein 10 OS=Homo sapiens OX=9606 GN=TMED10 PE=1 SV=2	0.003	0.002	0.003	26	6	25	25		n/a	Low	n/a	0	Q01955		>sp|Q01955|CO4A3_HUMAN Collagen alpha-3(IV) chain OS=Homo sapiens OX=9606 GN=COL4A3 PE=1 SV=3		0.036		2	1	1	161.7		High	High	High	3	P35998		>sp|P35998|PRS7_HUMAN 26S proteasome regulatory subunit 7 OS=Homo sapiens OX=9606 GN=PSMC2 PE=1 SV=3	0	0	0	16	5	29	48.6		n/a	n/a	Low	0
	n/a	Low	n/a	0	P49756		>sp|P49756|RBM25_HUMAN RNA-binding protein 25 OS=Homo sapiens OX=9606 GN=RBM25 PE=1 SV=3		0.067		1	1	1	100.1		Low	n/a	Medium	1	Q01970		>sp|Q01970|PLCB3_HUMAN 1-phosphatidylinositol 4,5-bisphosphate phosphodiesterase beta-3 OS=Homo sapiens OX=9606 GN=PLCB3 PE=1 SV=2	0.032		0.019	3	3	3	138.7		Low	Medium	n/a	1	P36021	P36021	>sp|P36021|MOT8_HUMAN Monocarboxylate transporter 8 OS=Homo sapiens OX=9606 GN=SLC16A2 PE=1 SV=2	0.041	0.01		7	2	3	59.5		Low	n/a	Low	0
	n/a	n/a	Low	0	P49757	P49757	>sp|P49757|NUMB_HUMAN Protein numb homolog OS=Homo sapiens OX=9606 GN=NUMB PE=1 SV=2			0.077	2	1	1	70.8		Low	n/a	n/a	0	Q02040		>sp|Q02040|AK17A_HUMAN A-kinase anchor protein 17A OS=Homo sapiens OX=9606 GN=AKAP17A PE=1 SV=2	0.071			1	1	1	80.7		n/a	Low	Low	0	P36268		>sp|P36268|GGT2_HUMAN Inactive glutathione hydrolase 2 OS=Homo sapiens OX=9606 GN=GGT2 PE=1 SV=3		0.033	0.081	4	2	2	61.7		High	High	High	3
	Low	Low	Low	0	P49792		>sp|P49792|RBP2_HUMAN E3 SUMO-protein ligase RanBP2 OS=Homo sapiens OX=9606 GN=RANBP2 PE=1 SV=2	0.076	0.066	0.075	1	2	3	358		Low	Low	Low	0	Q02153	Q02153	>sp|Q02153|GCYB1_HUMAN Guanylate cyclase soluble subunit beta-1 OS=Homo sapiens OX=9606 GN=GUCY1B1 PE=1 SV=1	0.06	0.102	0.102	2	1	7	70.5		Medium	Medium	Medium	3	P36404	P36404	>sp|P36404|ARL2_HUMAN ADP-ribosylation factor-like protein 2 OS=Homo sapiens OX=9606 GN=ARL2 PE=1 SV=4	0.024	0.026	0.022	10	1	3	20.9		Medium	High	High	3
	n/a	n/a	Low	0	P49810	P49810	>sp|P49810|PSN2_HUMAN Presenilin-2 OS=Homo sapiens OX=9606 GN=PSEN2 PE=1 SV=1			0.07	2	1	1	50.1		High	Low	Low	1	Q02218		>sp|Q02218|ODO1_HUMAN 2-oxoglutarate dehydrogenase, mitochondrial OS=Homo sapiens OX=9606 GN=OGDH PE=1 SV=3	0.01	0.072	0.035	5	4	8	115.9		n/a	n/a	Medium	1	P36507	P36507	>sp|P36507|MP2K2_HUMAN Dual specificity mitogen-activated protein kinase kinase 2 OS=Homo sapiens OX=9606 GN=MAP2K2 PE=1 SV=1			0.019	3	1	1	44.4		High	High	High	3
	Medium	n/a	Low	1	P49821	P49821	>sp|P49821|NDUV1_HUMAN NADH dehydrogenase [ubiquinone] flavoprotein 1, mitochondrial OS=Homo sapiens OX=9606 GN=NDUFV1 PE=1 SV=4	0.013		0.057	4	2	3	50.8		n/a	Low	n/a	0	Q02224		>sp|Q02224|CENPE_HUMAN Centromere-associated protein E OS=Homo sapiens OX=9606 GN=CENPE PE=1 SV=2		0.088		1	1	1	316.2		High	High	High	3	P36542	P36542	>sp|P36542|ATPG_HUMAN ATP synthase subunit gamma, mitochondrial OS=Homo sapiens OX=9606 GN=ATP5F1C PE=1 SV=1	0.005	0.002	0.002	4	1	21	33		High	High	High	3
	Medium	n/a	Low	1	P49915	P49915	>sp|P49915|GUAA_HUMAN GMP synthase [glutamine-hydrolyzing] OS=Homo sapiens OX=9606 GN=GMPS PE=1 SV=1	0.016		0.034	3	2	3	76.7		High	High	High	3	Q02487	Q02487	>sp|Q02487|DSC2_HUMAN Desmocollin-2 OS=Homo sapiens OX=9606 GN=DSC2 PE=1 SV=1	0.008	0.007	0.007	16	11	53	99.9		High	High	High	3	P36543	P36543	>sp|P36543|VATE1_HUMAN V-type proton ATPase subunit E 1 OS=Homo sapiens OX=9606 GN=ATP6V1E1 PE=1 SV=1	0	0	0	23	4	18	26.1		High	High	High	3
	High	High	High	3	P49961	P49961	>sp|P49961|ENTP1_HUMAN Ectonucleoside triphosphate diphosphohydrolase 1 OS=Homo sapiens OX=9606 GN=ENTPD1 PE=1 SV=1	0.003	0.002	0.007	18	7	23	57.9		High	High	High	3	Q02779		>sp|Q02779|M3K10_HUMAN Mitogen-activated protein kinase kinase kinase 10 OS=Homo sapiens OX=9606 GN=MAP3K10 PE=1 SV=3	0.003	0.003	0.005	3	2	27	103.6		High	High	High	3	P36578		>sp|P36578|RL4_HUMAN 60S ribosomal protein L4 OS=Homo sapiens OX=9606 GN=RPL4 PE=1 SV=5	0.002	0	0	5	2	17	47.7		Low	Medium	High	2
	High	High	High	3	P50213		>sp|P50213|IDH3A_HUMAN Isocitrate dehydrogenase [NAD] subunit alpha, mitochondrial OS=Homo sapiens OX=9606 GN=IDH3A PE=1 SV=1	0.004	0.004	0.003	31	9	33	39.6		Low	n/a	n/a	0	Q02790	Q02790	>sp|Q02790|FKBP4_HUMAN Peptidyl-prolyl cis-trans isomerase FKBP4 OS=Homo sapiens OX=9606 GN=FKBP4 PE=1 SV=3	0.067			1	1	1	51.8		High	High	High	3	P36776		>sp|P36776|LONM_HUMAN Lon protease homolog, mitochondrial OS=Homo sapiens OX=9606 GN=LONP1 PE=1 SV=2	0	0	0	15	6	23	106.4		High	High	High	3
	n/a	n/a	Low	0	P50336	P50336	>sp|P50336|PPOX_HUMAN Protoporphyrinogen oxidase OS=Homo sapiens OX=9606 GN=PPOX PE=1 SV=1			0.063	5	2	2	50.7		Medium	Low	Medium	2	Q02818	Q02818	>sp|Q02818|NUCB1_HUMAN Nucleobindin-1 OS=Homo sapiens OX=9606 GN=NUCB1 PE=1 SV=4	0.027	0.073	0.015	10	4	6	53.8		High	High	n/a	2	P36871		>sp|P36871|PGM1_HUMAN Phosphoglucomutase-1 OS=Homo sapiens OX=9606 GN=PGM1 PE=1 SV=3	0.005	0.001		13	3	7	61.4		Medium	High	High	3
	High	High	High	3	P50416		>sp|P50416|CPT1A_HUMAN Carnitine O-palmitoyltransferase 1, liver isoform OS=Homo sapiens OX=9606 GN=CPT1A PE=1 SV=2	0.004	0.004	0.006	12	9	21	88.3		n/a	n/a	Low	0	Q03001	Q03001	>sp|Q03001|DYST_HUMAN Dystonin OS=Homo sapiens OX=9606 GN=DST PE=1 SV=4			0.093	0	1	1	860.1		Low	n/a	n/a	0	P36894	P36894	>sp|P36894|BMR1A_HUMAN Bone morphogenetic protein receptor type-1A OS=Homo sapiens OX=9606 GN=BMPR1A PE=1 SV=2	0.069			4	1	1	60.2		High	High	High	3
	Medium	Medium	Medium	3	P50443	P50443	>sp|P50443|S26A2_HUMAN Sulfate transporter OS=Homo sapiens OX=9606 GN=SLC26A2 PE=1 SV=2	0.015	0.024	0.011	3	2	7	81.6		n/a	n/a	Low	0	Q03468		>sp|Q03468|ERCC6_HUMAN DNA excision repair protein ERCC-6 OS=Homo sapiens OX=9606 GN=ERCC6 PE=1 SV=1			0.088	1	1	1	168.3		Medium	Medium	Medium	3	P36954		>sp|P36954|RPB9_HUMAN DNA-directed RNA polymerase II subunit RPB9 OS=Homo sapiens OX=9606 GN=POLR2I PE=1 SV=1	0.017	0.017	0.015	18	1	3	14.5		High	High	High	3
	High	High	High	3	P50454	P50454	>sp|P50454|SERPH_HUMAN Serpin H1 OS=Homo sapiens OX=9606 GN=SERPINH1 PE=1 SV=2	0.005	0.003	0.003	14	5	17	46.4		n/a	Low	Low	0	Q03518		>sp|Q03518|TAP1_HUMAN Antigen peptide transporter 1 OS=Homo sapiens OX=9606 GN=TAP1 PE=1 SV=2		0.101	0.068	5	3	3	87.2		n/a	n/a	Low	0	P36955	P36955	>sp|P36955|PEDF_HUMAN Pigment epithelium-derived factor OS=Homo sapiens OX=9606 GN=SERPINF1 PE=1 SV=4			0.119	3	1	1	46.3		Medium	Medium	Medium	3
	High	High	High	3	P50851	P50851	>sp|P50851|LRBA_HUMAN Lipopolysaccharide-responsive and beige-like anchor protein OS=Homo sapiens OX=9606 GN=LRBA PE=1 SV=4	0.004	0.002	0.006	6	15	26	318.9		Low	Low	High	1	Q04637		>sp|Q04637|IF4G1_HUMAN Eukaryotic translation initiation factor 4 gamma 1 OS=Homo sapiens OX=9606 GN=EIF4G1 PE=1 SV=4	0.077	0.031	0.005	7	9	13	175.4		High	High	Medium	3	P36957	P36957	>sp|P36957|ODO2_HUMAN Dihydrolipoyllysine-residue succinyltransferase component of 2-oxoglutarate dehydrogenase complex, mitochondrial OS=Homo sapiens OX=9606 GN=DLST PE=1 SV=4	0.005	0.002	0.015	7	2	10	48.7		Medium	Low	Low	1
	High	High	High	3	P50895	P50895	>sp|P50895|BCAM_HUMAN Basal cell adhesion molecule OS=Homo sapiens OX=9606 GN=BCAM PE=1 SV=2	0	0	0	51	26	1224	67.4		High	High	High	3	Q04656	Q04656	>sp|Q04656|ATP7A_HUMAN Copper-transporting ATPase 1 OS=Homo sapiens OX=9606 GN=ATP7A PE=1 SV=4	0.005	0.004	0.005	13	15	40	163.3		High	High	High	3	P37198		>sp|P37198|NUP62_HUMAN Nuclear pore glycoprotein p62 OS=Homo sapiens OX=9606 GN=NUP62 PE=1 SV=3	0.002	0.001	0.002	3	1	12	53.2		Low	Medium	n/a	1
	Medium	Medium	Low	2	P50897	P50897	>sp|P50897|PPT1_HUMAN Palmitoyl-protein thioesterase 1 OS=Homo sapiens OX=9606 GN=PPT1 PE=1 SV=1	0.022	0.029	0.031	8	2	5	34.2		High	High	High	3	Q04721	Q04721	>sp|Q04721|NOTC2_HUMAN Neurogenic locus notch homolog protein 2 OS=Homo sapiens OX=9606 GN=NOTCH2 PE=1 SV=3	0.008	0.009	0	8	15	87	265.2		High	High	High	3	P37235	P37235	>sp|P37235|HPCL1_HUMAN Hippocalcin-like protein 1 OS=Homo sapiens OX=9606 GN=HPCAL1 PE=1 SV=3	0.001	0.004	0.003	8	1	6	22.3		Medium	Low	Medium	2
	Medium	Medium	Medium	3	P50990	P50990	>sp|P50990|TCPQ_HUMAN T-complex protein 1 subunit theta OS=Homo sapiens OX=9606 GN=CCT8 PE=1 SV=4	0.015	0.011	0.026	16	7	10	59.6		High	Medium	High	3	Q04771	Q04771	>sp|Q04771|ACVR1_HUMAN Activin receptor type-1 OS=Homo sapiens OX=9606 GN=ACVR1 PE=1 SV=1	0.01	0.012	0.006	9	4	16	57.1		High	High	High	3	P37802	P37802	>sp|P37802|TAGL2_HUMAN Transgelin-2 OS=Homo sapiens OX=9606 GN=TAGLN2 PE=1 SV=3	0	0	0	59	10	89	22.4		High	High	High	3
	High	High	High	3	P50991	P50991	>sp|P50991|TCPD_HUMAN T-complex protein 1 subunit delta OS=Homo sapiens OX=9606 GN=CCT4 PE=1 SV=4	0.004	0.008	0.008	17	6	12	57.9		n/a	Low	Low	0	Q04837		>sp|Q04837|SSBP_HUMAN Single-stranded DNA-binding protein, mitochondrial OS=Homo sapiens OX=9606 GN=SSBP1 PE=1 SV=1		0.098	0.1	11	2	4	17.2		Medium	Medium	Medium	3	P37837		>sp|P37837|TALDO_HUMAN Transaldolase OS=Homo sapiens OX=9606 GN=TALDO1 PE=1 SV=2	0.016	0.027	0.029	7	2	4	37.5		High	High	High	3
	High	High	High	3	P50995		>sp|P50995|ANX11_HUMAN Annexin A11 OS=Homo sapiens OX=9606 GN=ANXA11 PE=1 SV=1	0.007	0.007	0.007	34	17	73	54.4		High	High	High	3	Q04912	Q04912	>sp|Q04912|RON_HUMAN Macrophage-stimulating protein receptor OS=Homo sapiens OX=9606 GN=MST1R PE=1 SV=3	0	0	0	23	25	193	152.1		High	High	High	3	P38117		>sp|P38117|ETFB_HUMAN Electron transfer flavoprotein subunit beta OS=Homo sapiens OX=9606 GN=ETFB PE=1 SV=3	0.002	0.002	0.003	11	3	12	27.8		High	High	High	3
	High	High	High	3	P51148	P51148	>sp|P51148|RAB5C_HUMAN Ras-related protein Rab-5C OS=Homo sapiens OX=9606 GN=RAB5C PE=1 SV=2	0.003	0.005	0.004	39	7	40	23.5		Medium	Medium	High	3	Q04941	Q04941	>sp|Q04941|PLP2_HUMAN Proteolipid protein 2 OS=Homo sapiens OX=9606 GN=PLP2 PE=1 SV=1	0.013	0.013	0.009	9	1	6	16.7		High	High	High	3	P38606	P38606	>sp|P38606|VATA_HUMAN V-type proton ATPase catalytic subunit A OS=Homo sapiens OX=9606 GN=ATP6V1A PE=1 SV=2	0	0	0	9	5	25	68.3		High	High	High	3
	Medium	Medium	n/a	2	P51149	P51149	>sp|P51149|RAB7A_HUMAN Ras-related protein Rab-7a OS=Homo sapiens OX=9606 GN=RAB7A PE=1 SV=1	0.016	0.029		12	2	3	23.5		High	Medium	Medium	3	Q05519		>sp|Q05519|SRS11_HUMAN Serine/arginine-rich splicing factor 11 OS=Homo sapiens OX=9606 GN=SRSF11 PE=1 SV=1	0.009	0.023	0.012	12	4	10	53.5		High	High	High	3	P38646		>sp|P38646|GRP75_HUMAN Stress-70 protein, mitochondrial OS=Homo sapiens OX=9606 GN=HSPA9 PE=1 SV=2	0	0	0	9	4	32	73.6		High	Medium	High	3
	Medium	Medium	Low	2	P51151	P51151	>sp|P51151|RAB9A_HUMAN Ras-related protein Rab-9A OS=Homo sapiens OX=9606 GN=RAB9A PE=1 SV=1	0.028	0.024	0.064	12	2	4	22.8		High	High	High	3	Q05655	Q05655	>sp|Q05655|KPCD_HUMAN Protein kinase C delta type OS=Homo sapiens OX=9606 GN=PRKCD PE=1 SV=2	0.004	0.006	0.006	12	9	26	77.5		Low	Medium	Medium	2	P38919		>sp|P38919|IF4A3_HUMAN Eukaryotic initiation factor 4A-III OS=Homo sapiens OX=9606 GN=EIF4A3 PE=1 SV=4	0.076	0.021	0.016	4	2	5	46.8		High	High	High	3
	High	High	High	3	P51153	P51153	>sp|P51153|RAB13_HUMAN Ras-related protein Rab-13 OS=Homo sapiens OX=9606 GN=RAB13 PE=1 SV=1	0.005	0.002	0.006	25	5	13	22.8		Low	Low	n/a	0	Q06124		>sp|Q06124|PTN11_HUMAN Tyrosine-protein phosphatase non-receptor type 11 OS=Homo sapiens OX=9606 GN=PTPN11 PE=1 SV=2	0.031	0.099		4	2	3	68.4		Medium	Low	Low	1	P38935	P38935	>sp|P38935|SMBP2_HUMAN DNA-binding protein SMUBP-2 OS=Homo sapiens OX=9606 GN=IGHMBP2 PE=1 SV=3	0.023	0.069	0.073	2	1	4	109.1		High	High	High	3
	Low	n/a	n/a	0	P51157	P51157	>sp|P51157|RAB28_HUMAN Ras-related protein Rab-28 OS=Homo sapiens OX=9606 GN=RAB28 PE=1 SV=2	0.068			5	1	1	24.8		Low	n/a	n/a	0	Q06278		>sp|Q06278|AOXA_HUMAN Aldehyde oxidase OS=Homo sapiens OX=9606 GN=AOX1 PE=1 SV=2	0.071			1	1	1	147.8		Low	Low	Low	0	P39019		>sp|P39019|RS19_HUMAN 40S ribosomal protein S19 OS=Homo sapiens OX=9606 GN=RPS19 PE=1 SV=2	0.044	0.039	0.037	6	1	3	16.1		High	High	High	3
	Low	n/a	n/a	0	P51164	P51164	>sp|P51164|ATP4B_HUMAN Potassium-transporting ATPase subunit beta OS=Homo sapiens OX=9606 GN=ATP4B PE=1 SV=1	0.068			2	1	1	33.3		Low	Medium	High	2	Q06418	Q06418	>sp|Q06418|TYRO3_HUMAN Tyrosine-protein kinase receptor TYRO3 OS=Homo sapiens OX=9606 GN=TYRO3 PE=1 SV=1	0.058	0.012	0.007	7	5	11	96.8		High	High	High	3	P39023	P39023	>sp|P39023|RL3_HUMAN 60S ribosomal protein L3 OS=Homo sapiens OX=9606 GN=RPL3 PE=1 SV=2	0	0.002	0.002	6	2	12	46.1		High	High	High	3
	n/a	n/a	Low	0	P51172	P51172	>sp|P51172|SCNND_HUMAN Amiloride-sensitive sodium channel subunit delta OS=Homo sapiens OX=9606 GN=SCNN1D PE=1 SV=3			0.073	2	1	1	87.8		Low	Low	Low	0	Q06481	Q06481	>sp|Q06481|APLP2_HUMAN Amyloid-like protein 2 OS=Homo sapiens OX=9606 GN=APLP2 PE=1 SV=2	0.066	0.055	0.064	1	1	3	86.9		Medium	Medium	High	3	P39656		>sp|P39656|OST48_HUMAN Dolichyl-diphosphooligosaccharide--protein glycosyltransferase 48 kDa subunit OS=Homo sapiens OX=9606 GN=DDOST PE=1 SV=4	0.02	0.01	0.005	8	3	7	50.8		Low	n/a	n/a	0
	Low	n/a	n/a	0	P51398		>sp|P51398|RT29_HUMAN 28S ribosomal protein S29, mitochondrial OS=Homo sapiens OX=9606 GN=DAP3 PE=1 SV=1	0.066			5	1	1	45.5		Low	n/a	n/a	0	Q06730		>sp|Q06730|ZN33A_HUMAN Zinc finger protein 33A OS=Homo sapiens OX=9606 GN=ZNF33A PE=1 SV=3	0.073			2	1	1	94.3		Medium	Low	Low	1	P39748	P39748	>sp|P39748|FEN1_HUMAN Flap endonuclease 1 OS=Homo sapiens OX=9606 GN=FEN1 PE=1 SV=1	0.017	0.035	0.037	5	2	4	42.6		High	High	High	3
	High	High	High	3	P51511	P51511	>sp|P51511|MMP15_HUMAN Matrix metalloproteinase-15 OS=Homo sapiens OX=9606 GN=MMP15 PE=1 SV=1	0.003	0.004	0.003	22	10	34	75.8		High	High	High	3	Q06830		>sp|Q06830|PRDX1_HUMAN Peroxiredoxin-1 OS=Homo sapiens OX=9606 GN=PRDX1 PE=1 SV=1	0.009	0.01	0.006	34	7	17	22.1		Low	n/a	n/a	0	P40123	P40123	>sp|P40123|CAP2_HUMAN Adenylyl cyclase-associated protein 2 OS=Homo sapiens OX=9606 GN=CAP2 PE=1 SV=1	0.09			2	1	1	52.8		High	High	High	3
	Medium	Medium	n/a	2	P51553		>sp|P51553|IDH3G_HUMAN Isocitrate dehydrogenase [NAD] subunit gamma, mitochondrial OS=Homo sapiens OX=9606 GN=IDH3G PE=1 SV=1	0.012	0.023		15	4	5	42.8		n/a	n/a	Low	0	Q07973	Q07973	>sp|Q07973|CP24A_HUMAN 1,25-dihydroxyvitamin D(3) 24-hydroxylase, mitochondrial OS=Homo sapiens OX=9606 GN=CYP24A1 PE=1 SV=2			0.093	3	1	1	58.8		n/a	n/a	Low	0	P40222		>sp|P40222|TXLNA_HUMAN Alpha-taxilin OS=Homo sapiens OX=9606 GN=TXLNA PE=1 SV=3			0.03	5	1	1	61.9		High	High	High	3
	Medium	High	High	3	P51570		>sp|P51570|GALK1_HUMAN Galactokinase OS=Homo sapiens OX=9606 GN=GALK1 PE=1 SV=1	0.012	0.005	0.009	17	6	12	42.2		High	High	High	3	Q08174	Q08174	>sp|Q08174|PCDH1_HUMAN Protocadherin-1 OS=Homo sapiens OX=9606 GN=PCDH1 PE=1 SV=2	0	0	0	22	20	115	114.7		High	High	High	3	P40227		>sp|P40227|TCPZ_HUMAN T-complex protein 1 subunit zeta OS=Homo sapiens OX=9606 GN=CCT6A PE=1 SV=3	0	0	0	22	5	20	58		n/a	Low	n/a	0
	High	Medium	High	3	P51571		>sp|P51571|SSRD_HUMAN Translocon-associated protein subunit delta OS=Homo sapiens OX=9606 GN=SSR4 PE=1 SV=1	0.007	0.02	0.008	25	4	13	19		Low	Low	Low	0	Q08211		>sp|Q08211|DHX9_HUMAN ATP-dependent RNA helicase A OS=Homo sapiens OX=9606 GN=DHX9 PE=1 SV=4	0.061	0.095	0.039	1	1	3	140.9		High	Medium	High	3	P40616	P40616	>sp|P40616|ARL1_HUMAN ADP-ribosylation factor-like protein 1 OS=Homo sapiens OX=9606 GN=ARL1 PE=1 SV=1	0.006	0.011	0.004	9	1	6	20.4		Medium	Low	Medium	2
	Low	Low	Medium	1	P51572	P51572	>sp|P51572|BAP31_HUMAN B-cell receptor-associated protein 31 OS=Homo sapiens OX=9606 GN=BCAP31 PE=1 SV=3	0.032	0.031	0.022	8	2	5	28		High	High	High	3	Q08334	Q08334	>sp|Q08334|I10R2_HUMAN Interleukin-10 receptor subunit beta OS=Homo sapiens OX=9606 GN=IL10RB PE=1 SV=2	0.011	0.003	0.003	26	8	25	37		High	High	Medium	3	P40763	P40763	>sp|P40763|STAT3_HUMAN Signal transducer and activator of transcription 3 OS=Homo sapiens OX=9606 GN=STAT3 PE=1 SV=2	0.002	0.001	0.014	5	3	9	88		Low	Low	Medium	1
	n/a	n/a	Low	0	P51575	P51575	>sp|P51575|P2RX1_HUMAN P2X purinoceptor 1 OS=Homo sapiens OX=9606 GN=P2RX1 PE=1 SV=1			0.068	2	1	1	45		High	High	High	3	Q08345	Q08345	>sp|Q08345|DDR1_HUMAN Epithelial discoidin domain-containing receptor 1 OS=Homo sapiens OX=9606 GN=DDR1 PE=1 SV=1	0	0.01	0.009	34	24	113	101.1		Medium	Medium	Medium	3	P40818	P40818	>sp|P40818|UBP8_HUMAN Ubiquitin carboxyl-terminal hydrolase 8 OS=Homo sapiens OX=9606 GN=USP8 PE=1 SV=1	0.016	0.011	0.014	2	2	6	127.4		High	Medium	High	3
	n/a	Low	n/a	0	P51580		>sp|P51580|TPMT_HUMAN Thiopurine S-methyltransferase OS=Homo sapiens OX=9606 GN=TPMT PE=1 SV=1		0.061		3	1	1	28.2		High	High	High	3	Q08357	Q08357	>sp|Q08357|S20A2_HUMAN Sodium-dependent phosphate transporter 2 OS=Homo sapiens OX=9606 GN=SLC20A2 PE=1 SV=1	0.01	0.01	0.006	5	3	9	70.3		High	High	High	3	P40855		>sp|P40855|PEX19_HUMAN Peroxisomal biogenesis factor 19 OS=Homo sapiens OX=9606 GN=PEX19 PE=1 SV=1	0	0.002	0	10	2	13	32.8		High	Medium	High	3
	n/a	Low	Low	0	P51648		>sp|P51648|AL3A2_HUMAN Fatty aldehyde dehydrogenase OS=Homo sapiens OX=9606 GN=ALDH3A2 PE=1 SV=1		0.07	0.045	5	2	2	54.8		High	High	High	3	Q08380	Q08380	>sp|Q08380|LG3BP_HUMAN Galectin-3-binding protein OS=Homo sapiens OX=9606 GN=LGALS3BP PE=1 SV=1	0.007	0.007	0.007	21	11	61	65.3		High	High	High	3	P40925		>sp|P40925|MDHC_HUMAN Malate dehydrogenase, cytoplasmic OS=Homo sapiens OX=9606 GN=MDH1 PE=1 SV=4	0	0	0	32	6	33	36.4		Low	Low	n/a	0
	n/a	n/a	Low	0	P51681	P51681	>sp|P51681|CCR5_HUMAN C-C chemokine receptor type 5 OS=Homo sapiens OX=9606 GN=CCR5 PE=1 SV=1			0.073	3	1	1	40.5		High	High	High	3	Q08722	Q08722	>sp|Q08722|CD47_HUMAN Leukocyte surface antigen CD47 OS=Homo sapiens OX=9606 GN=CD47 PE=1 SV=1	0.011	0.004	0.004	12	4	28	35.2		High	High	High	3	P40926	P40926	>sp|P40926|MDHM_HUMAN Malate dehydrogenase, mitochondrial OS=Homo sapiens OX=9606 GN=MDH2 PE=1 SV=3	0	0	0	32	8	56	35.5		Low	Medium	High	2
	Low	n/a	n/a	0	P51790	P51790	>sp|P51790|CLCN3_HUMAN H(+)/Cl(-) exchange transporter 3 OS=Homo sapiens OX=9606 GN=CLCN3 PE=1 SV=2	0.033			2	2	2	90.9		High	High	High	3	Q09666	Q09666	>sp|Q09666|AHNK_HUMAN Neuroblast differentiation-associated protein AHNAK OS=Homo sapiens OX=9606 GN=AHNAK PE=1 SV=2	0	0	0	64	212	981	628.7		High	Medium	High	3	P40939		>sp|P40939|ECHA_HUMAN Trifunctional enzyme subunit alpha, mitochondrial OS=Homo sapiens OX=9606 GN=HADHA PE=1 SV=2	0.009	0.011	0.004	4	2	6	82.9		High	High	High	3
	n/a	Low	Low	0	P51797	P51797	>sp|P51797|CLCN6_HUMAN Chloride transport protein 6 OS=Homo sapiens OX=9606 GN=CLCN6 PE=1 SV=2		0.071	0.064	1	1	2	97.2		n/a	Low	n/a	0	Q0VAA5		>sp|Q0VAA5|PLCX2_HUMAN PI-PLC X domain-containing protein 2 OS=Homo sapiens OX=9606 GN=PLCXD2 PE=2 SV=1		0.081		4	1	1	34.8		High	Medium	Medium	3	P41091		>sp|P41091|IF2G_HUMAN Eukaryotic translation initiation factor 2 subunit 3 OS=Homo sapiens OX=9606 GN=EIF2S3 PE=1 SV=3	0.009	0.011	0.014	3	1	6	51.1		Low	Low	Medium	1
	High	High	High	3	P51805	P51805	>sp|P51805|PLXA3_HUMAN Plexin-A3 OS=Homo sapiens OX=9606 GN=PLXNA3 PE=1 SV=2	0.005	0.005	0.004	14	20	62	207.6		High	High	High	3	Q0VAQ4	Q0VAQ4	>sp|Q0VAQ4|SMAGP_HUMAN Small cell adhesion glycoprotein OS=Homo sapiens OX=9606 GN=SMAGP PE=1 SV=1	0.006	0.005	0.005	35	2	13	10.7		High	High	High	3	P41223		>sp|P41223|BUD31_HUMAN Protein BUD31 homolog OS=Homo sapiens OX=9606 GN=BUD31 PE=1 SV=2	0.002	0.002	0.003	13	1	9	17		High	High	High	3
[truncated: 1,923 more rows]
[truncated: 290 more columns]

## Sheet: Control_nonspecific interaction
0	UniProt_060719	Gene name	Description		SKBR3_control peptides (no biotin label)	SKBR3_control PSMs (no biotin label)
3517	P10809	HSPD1	CH60_HUMAN 60 kDa heat shock protein, mitochondrial OS=Homo sapiens OX=9606 GN=HSPD1 PE=1 SV=2		14	88
[truncated: 10 more rows]

## Sheet: Selected processes
Receptors and catalytic activity (275 proteins)
[truncated: 149 more rows]

## Sheet: Receptors&Catalytic act. (275)
Biological process
[truncated: 1,391 more rows]

## Sheet: CD antigen (89)
Biological process
[truncated: 584 more rows]

## Sheet: Cell junction adhesion (255)
Biological process
[truncated: 1,450 more rows]

[truncated: 2 more sheets: Transport(ers) (279), Kegg pathways (1316)]
